# Supplementary material for: Cold Atmospheric Plasma Jet Promotes Wound Healing Through CK2-Coordinated PI3K/AKT and MAPK Signaling Pathways
Source: Mol Cell Proteomics. 2025 Apr 3;24(5):100962. doi: 10.1016/j.mcpro.2025.100962 (PMC12059340; doi:10.1016/j.mcpro.2025.100962)
Supplement: Table S1 [file mmc2.xlsx]

## Sheet: Table S1
Table S1. The list of identified and quantified proteins in HaCaT cells treated with PAM for 2 hours (receiving proteome).
Protein IDs	Majority protein IDs	Abundance_log2_Ctrl1	Abundance_log2_Ctrl2	Abundance_log2_Ctrl3	Abundance_log2_PAM1	Abundance_log2_PAM2	Abundance_log2_PAM3	Student's T-test Significant Ctrl_PAM	Student's T-test q-value HeAr_Ctrl	-Log Student's T-test p-value Ctrl_PAM	Student's T-test Difference Ctrl_PAM	Student's T-test Test statistic Ctrl_PAM	Peptides	Razor + unique peptides	Unique peptides	Sequence coverage [%]	Unique + razor sequence coverage [%]	Unique sequence coverage [%]	Mol. weight [kDa]	Q-value	Score	MS/MS count
sp|P0DPI2|GAL3A_HUMAN;sp|A0A0B4J2D5|GAL3B_HUMAN	sp|P0DPI2|GAL3A_HUMAN;sp|A0A0B4J2D5|GAL3B_HUMAN	29.4978	29.6277	29.4033	29.5152	29.5492	29.1894		1	0.279591	0.0916551	0.695023	3	3	3	14.6	14.6	14.6	28.17	0	45.685	40
sp|A0A0C4DH73|KV112_HUMAN	sp|A0A0C4DH73|KV112_HUMAN	28.8239	29.3024	27.7451	27.967	29.8774	27.3838		1	0.0861704	0.214413	0.242901	1	1	1	17.1	17.1	17.1	12.645	0.0098808	0.90519	4
sp|A0AVT1|UBA6_HUMAN	sp|A0AVT1|UBA6_HUMAN	27.2703	26.7515	27.4669	27.7429	27.293	27.1037		1	0.310246	-0.216963	-0.760154	5	5	5	6.5	6.5	6.5	117.97	0	10.178	16
sp|A0FGR8|ESYT2_HUMAN	sp|A0FGR8|ESYT2_HUMAN	26.9645	26.6968	27.2982	27.5351	27.4021	26.4558		1	0.140075	-0.144472	-0.378472	6	6	6	10.3	10.3	10.3	102.36	0	131.21	18
sp|A2RTX5|SYTC2_HUMAN	sp|A2RTX5|SYTC2_HUMAN	24.3056	24.6525	23.7185	23.8206	24.2827	23.9306		1	0.281822	0.214247	0.699804	4	1	1	6.2	2.2	2.2	92.644	0.0085094	0.97777	1
sp|A3KN83|SBNO1_HUMAN;sp|Q9Y2G9|SBNO2_HUMAN	sp|A3KN83|SBNO1_HUMAN;sp|Q9Y2G9|SBNO2_HUMAN	24.6681	24.3729	24.2587	23.3735	27.5213	23.265		1	0.0713991	-0.286724	-0.203879	2	2	2	2.3	2.3	2.3	154.31	0	4.5416	3
sp|A4D1P6|WDR91_HUMAN	sp|A4D1P6|WDR91_HUMAN	30.418	30.6217	30.9802	30.7416	30.7427	30.0204		1	0.231135	0.171707	0.589346	7	7	7	12	12	12	83.343	0	4.7938	8
sp|A5PLN9|TPC13_HUMAN	sp|A5PLN9|TPC13_HUMAN	25.9929	26.3847	25.8967	25.7012	26.2989	25.6134		1	0.348912	0.220287	0.84076	2	2	2	11.5	11.5	11.5	46.523	0	13.7	11
sp|A5YKK6|CNOT1_HUMAN	sp|A5YKK6|CNOT1_HUMAN	28.9441	29.6516	29.75	29.6325	29.4577	28.8086		1	0.15637	0.148983	0.417663	29	29	29	16.7	16.7	16.7	266.94	0	207.44	144
sp|A6NDG6|PGP_HUMAN	sp|A6NDG6|PGP_HUMAN	29.4123	29.8277	29.7487	30.0665	29.9124	29.6625		1	0.556071	-0.217581	-1.25462	5	5	5	21.8	21.8	21.8	34.006	0	62.742	87
sp|A6NHL2|TBAL3_HUMAN	sp|A6NHL2|TBAL3_HUMAN	25.2199	24.1469	25.3867	25.157	25.6381	24.5915		1	0.160966	-0.211	-0.428589	4	1	1	9.4	3.8	3.8	49.908	0	2.5095	2
sp|A6NHQ2|FBLL1_HUMAN	sp|A6NHQ2|FBLL1_HUMAN	27.0181	26.3252	27.4473	26.6352	26.331	26.1443		1	0.717563	0.560012	1.56949	5	2	2	15	3.6	3.6	34.803	0.002802	1.41	6
sp|A6NHR9|SMHD1_HUMAN	sp|A6NHR9|SMHD1_HUMAN	25.6684	26.6792	25.7442	26.3044	25.8494	25.8647		1	0.0227935	0.0244052	0.0682401	8	8	8	4.9	4.9	4.9	226.37	0	9.9903	18
sp|A6NIH7|U119B_HUMAN	sp|A6NIH7|U119B_HUMAN	24.2919	23.9681	25.9585	25.3428	25.535	24.7843		1	0.297397	-0.481158	-0.732999	3	3	3	15.5	15.5	15.5	28.136	0	3.847	8
sp|P62308|RUXG_HUMAN;sp|A8MWD9|RUXGL_HUMAN	sp|P62308|RUXG_HUMAN;sp|A8MWD9|RUXGL_HUMAN	30.1549	30.2966	31.0351	30.9755	30.4911	30.088		1	0.0201726	-0.0226828	-0.0605621	3	3	3	35.5	35.5	35.5	8.496	0	10.853	37
sp|B0I1T2|MYO1G_HUMAN	sp|B0I1T2|MYO1G_HUMAN	25.5338	27.1054	27.0768	27.8452	27.647	27.2966		0.989608	0.877748	-1.02428	-1.88502	5	5	5	5.2	5.2	5.2	116.44	0	12.86	35
sp|C9JLW8|MCRI1_HUMAN	sp|C9JLW8|MCRI1_HUMAN	24.1961	24.6586	26.1689	26.1801	25.8125	24.9654		1	0.390885	-0.644776	-0.926663	2	2	2	22.7	22.7	22.7	10.92	0.00033223	2.0422	7
sp|E9PAV3|NACAM_HUMAN;sp|Q13765|NACA_HUMAN;sp|Q9BZK3|NACP4_HUMAN	sp|E9PAV3|NACAM_HUMAN;sp|Q13765|NACA_HUMAN	32.4754	32.5968	32.7188	32.7563	32.7433	32.2687		1	0.0143168	0.00757472	0.0432544	6	6	6	3.7	3.7	3.7	205.42	0	123.78	139
sp|O00116|ADAS_HUMAN	sp|O00116|ADAS_HUMAN	26.6017	26.2743	26.1355	26.653	26.0531	25.6185		1	0.278863	0.228989	0.693461	2	2	2	4.1	4.1	4.1	72.911	0	15.54	10
sp|O00139|KIF2A_HUMAN	sp|O00139|KIF2A_HUMAN	29.3906	29.8323	29.9704	29.7136	29.6178	29.4896		1	0.265868	0.124115	0.66546	13	13	13	21.4	21.4	21.4	79.954	0	75.762	60
sp|O00148|DX39A_HUMAN	sp|O00148|DX39A_HUMAN	30.2068	30.4536	30.2469	30.2336	30.4535	29.7363		1	0.289171	0.161335	0.715507	21	9	9	58.1	34.4	34.4	49.129	0	235.84	118
sp|O00151|PDLI1_HUMAN	sp|O00151|PDLI1_HUMAN	29.4422	29.8928	30.1633	29.841	30.108	29.4899		1	0.0239983	0.0198161	0.0717556	5	5	5	20.4	20.4	20.4	36.071	0	129.08	77
sp|O00159|MYO1C_HUMAN	sp|O00159|MYO1C_HUMAN	28.6883	29.0622	28.817	28.7743	28.9073	28.4195		1	0.354795	0.155458	0.852893	15	15	15	21.9	21.9	21.9	121.68	0	72.036	84
sp|O00161|SNP23_HUMAN	sp|O00161|SNP23_HUMAN	27.9065	28.0443	27.8555	28.4017	28.0244	27.6412		1	0.142239	-0.0869834	-0.383719	2	2	2	17.5	17.5	17.5	23.354	0	3.9292	5
sp|O00168|PLM_HUMAN	sp|O00168|PLM_HUMAN	24.722	24.5641	24.487	25.0941	23.1425	24.4154		1	0.258097	0.373709	0.648597	1	1	1	13	13	13	10.441	0	3.9212	7
sp|O00170|AIP_HUMAN	sp|O00170|AIP_HUMAN	29.6873	30.293	30.1468	30.3594	30.2179	29.7053		1	0.0669941	-0.0518144	-0.192063	10	10	10	35.8	35.8	35.8	37.636	0	176.69	122
sp|O00178|GTPB1_HUMAN	sp|O00178|GTPB1_HUMAN	26.4535	27.268	26.8031	27.6443	26.9096	26.8552		1	0.353234	-0.294808	-0.849677	7	7	7	17.5	17.5	17.5	72.453	0	25.916	25
sp|O00186|STXB3_HUMAN	sp|O00186|STXB3_HUMAN	24.3527	24.1638	24.8096	24.8117	24.8907	24.6491		0.994073	0.769812	-0.341818	-1.67172	1	1	1	5.1	5.1	5.1	67.764	0	5.4908	3
sp|O00193|SMAP_HUMAN	sp|O00193|SMAP_HUMAN	26.0317	26.6629	26.3543	26.9061	26.8297	26.3892		1	0.668918	-0.358679	-1.47463	3	3	3	22.4	22.4	22.4	20.332	0	74.208	21
sp|O00203|AP3B1_HUMAN;sp|Q13367|AP3B2_HUMAN	sp|O00203|AP3B1_HUMAN	28.9051	28.9011	29.0219	29.2925	29.5249	29.024		0.902385	1.05775	-0.33774	-2.251	15	15	15	17.3	17.3	17.3	121.32	0	46.854	72
sp|O00217|NDUS8_HUMAN	sp|O00217|NDUS8_HUMAN	25.259	25.7161	26.068	25.0315	25.0563	24.183		0.874112	1.17281	0.924055	2.49433	1	1	1	5.2	5.2	5.2	23.705	0	2.888	7
sp|O00231|PSD11_HUMAN	sp|O00231|PSD11_HUMAN	32.2629	32.4965	33.1906	33.589	32.5106	32.1186		1	0.0594882	-0.0893758	-0.171726	23	23	23	65.6	65.6	65.6	47.463	0	170.65	249
sp|O00232|PSD12_HUMAN	sp|O00232|PSD12_HUMAN	30.2649	30.0071	30.7977	30.5704	30.5995	29.9652		1	0.0233921	-0.0217908	-0.0699879	14	14	14	39.5	39.5	39.5	52.904	0	87.19	94
sp|O00233|PSMD9_HUMAN	sp|O00233|PSMD9_HUMAN	28.8743	29.2642	29.5453	29.1027	29.3027	28.0212		1	0.400382	0.419086	0.945906	3	3	3	13.9	13.9	13.9	24.682	0	55.226	36
sp|O00264|PGRC1_HUMAN	sp|O00264|PGRC1_HUMAN	28.5007	28.5329	28.7607	28.9306	28.7437	28.4573		1	0.282825	-0.112397	-0.701951	4	3	3	20	15.4	15.4	21.671	0	3.6276	14
sp|O00267|SPT5H_HUMAN	sp|O00267|SPT5H_HUMAN	30.5795	30.9132	30.7029	30.9041	30.9381	30.2572		1	0.0452414	0.0320346	0.132388	20	20	20	28.8	28.8	28.8	121	0	323.31	249
sp|O00291|HIP1_HUMAN	sp|O00291|HIP1_HUMAN	26.2982	26.6713	26.8988	25.9952	25.5968	26.1498	+	0.788164	1.37655	0.708832	2.94881	6	6	6	7.4	7.4	7.4	116.22	0	5.7769	14
sp|O00299|CLIC1_HUMAN	sp|O00299|CLIC1_HUMAN	32.5531	32.7973	32.8405	32.9781	32.9182	32.3715		1	0.0410095	-0.025636	-0.120505	17	17	17	77.2	77.2	77.2	26.922	0	323.31	293
sp|O00303|EIF3F_HUMAN	sp|O00303|EIF3F_HUMAN	31.2718	31.3975	31.507	31.616	31.7604	31.0533		1	0.138018	-0.084451	-0.37347	15	15	15	62.7	62.7	62.7	37.563	0	214.05	150
sp|O00330|ODPX_HUMAN	sp|O00330|ODPX_HUMAN	26.7801	27.1102	27.3253	27.2516	26.9091	26.8684		1	0.112811	0.0621459	0.311133	2	2	2	6.6	6.6	6.6	54.122	0	34.078	18
sp|O00399|DCTN6_HUMAN	sp|O00399|DCTN6_HUMAN	25.7945	25.1042	25.8301	27.2699	27.1611	26.4848	+	0.574435	1.82666	-1.39565	-4.09572	3	3	3	17.4	17.4	17.4	20.747	0.00033829	2.2334	8
sp|O00401|WASL_HUMAN	sp|O00401|WASL_HUMAN	28.3046	28.6432	28.7902	29.1729	28.9855	28.4903		1	0.537336	-0.303595	-1.21793	6	6	6	22	22	22	54.826	0	59.718	51
sp|O00408|PDE2A_HUMAN	sp|O00408|PDE2A_HUMAN	27.1139	27.4611	27.1787	27.3317	27.2774	26.9017		1	0.178611	0.0809307	0.470038	7	7	7	15.1	15.1	15.1	105.72	0	19.136	11
sp|O00410|IPO5_HUMAN	sp|O00410|IPO5_HUMAN	32.7473	32.9592	32.8592	32.933	32.8574	32.3248		1	0.304222	0.150171	0.747448	41	41	39	56.1	56.1	54.8	123.63	0	323.31	489
sp|O00422|SAP18_HUMAN	sp|O00422|SAP18_HUMAN	28.0192	27.8174	27.8066	28.4808	27.6846	26.2829		1	0.243361	0.398265	0.616363	5	5	5	41.8	41.8	41.8	17.561	0	46.474	47
sp|O00423|EMAL1_HUMAN;sp|Q6ZMW3|EMAL6_HUMAN;sp|Q05BV3|EMAL5_HUMAN	sp|O00423|EMAL1_HUMAN	27.4836	27.1027	26.1004	27.5761	27.5809	27.8117		0.990288	0.841054	-0.760667	-1.81211	7	7	6	10.4	10.4	9.4	89.86	0	18.97	27
sp|O00429|DNM1L_HUMAN	sp|O00429|DNM1L_HUMAN	32.3439	32.3735	32.5013	32.5658	32.6418	32.0903		1	0.0505489	-0.026371	-0.14716	37	37	37	65.9	65.9	65.9	81.876	0	323.31	428
sp|O00442|RTCA_HUMAN	sp|O00442|RTCA_HUMAN	28.3176	28.7265	29.002	28.3644	28.6058	27.8438		1	0.614338	0.4107	1.36833	4	4	4	17.5	17.5	17.5	39.336	0	58.232	52
sp|O00469|PLOD2_HUMAN	sp|O00469|PLOD2_HUMAN	27.0763	27.4126	27.6403	27.628	27.873	26.1194		1	0.106941	0.169565	0.29632	5	5	5	8.4	8.4	8.4	84.685	0	15.66	33
sp|O00471|EXOC5_HUMAN	sp|O00471|EXOC5_HUMAN	24.8009	24.9508	25.0224	24.8414	24.6816	24.6538		0.904388	1.06787	0.199104	2.27206	2	2	2	5.8	5.8	5.8	81.852	0	6.7351	2
sp|O00483|NDUA4_HUMAN	sp|O00483|NDUA4_HUMAN	30.1261	30.3739	30.4292	30.6161	30.6684	30.2414		1	0.536226	-0.19891	-1.21576	3	3	3	30.9	30.9	30.9	9.3697	0	2.9247	25
sp|O00487|PSDE_HUMAN	sp|O00487|PSDE_HUMAN	30.5281	30.6477	30.5666	30.8648	30.711	30.1183		1	0.0233778	0.0161069	0.0699462	13	13	13	73.2	73.2	73.2	34.577	0	189.17	109
sp|O00499|BIN1_HUMAN;sp|Q9UBW5|BIN2_HUMAN;sp|P49418|AMPH_HUMAN	sp|O00499|BIN1_HUMAN	27.1616	27.7556	27.5157	27.617	27.8383	27.2968		1	0.172543	-0.106389	-0.45587	6	6	6	15.9	15.9	15.9	64.699	0	61.808	31
sp|O00505|IMA4_HUMAN	sp|O00505|IMA4_HUMAN	30.1208	29.9852	30.4721	30.5765	30.47	29.8527		1	0.148594	-0.107049	-0.399054	13	13	9	39	39	30.1	57.81	0	183.61	103
sp|O00541|PESC_HUMAN	sp|O00541|PESC_HUMAN	28.4155	28.539	27.7339	28.357	28.0869	27.9953		1	0.11012	0.0830491	0.304356	5	5	5	8	8	8	68.002	0	7.9956	39
sp|O00560|SDCB1_HUMAN	sp|O00560|SDCB1_HUMAN	27.1698	27.1372	27.3103	27.3056	26.1689	26.9456		1	0.515507	0.39905	1.17508	2	2	2	6.7	6.7	6.7	32.444	0	3.8496	6
sp|O00566|MPP10_HUMAN	sp|O00566|MPP10_HUMAN	26.5952	25.7865	25.076	25.5623	25.4706	25.1671		1	0.388446	0.419218	0.921711	3	3	3	9	9	9	78.863	0	3.9866	2
sp|O00567|NOP56_HUMAN	sp|O00567|NOP56_HUMAN	31.1097	31.573	31.4694	31.7204	31.7941	30.9978		1	0.154723	-0.120085	-0.413735	22	22	22	38.6	38.6	38.6	66.049	0	135.19	240
sp|O00571|DDX3X_HUMAN;sp|O15523|DDX3Y_HUMAN;sp|Q9NQI0|DDX4_HUMAN	sp|O00571|DDX3X_HUMAN;sp|O15523|DDX3Y_HUMAN	32.7738	32.9253	33.0475	33.1084	33.0006	32.4959		1	0.0815389	0.0472374	0.230762	29	28	28	46.2	44.6	44.6	73.243	0	245.37	344
sp|O00629|IMA3_HUMAN	sp|O00629|IMA3_HUMAN	28.6886	28.941	29.1494	29.3309	29.2865	28.6901		1	0.289701	-0.176161	-0.716635	10	6	6	33.4	24.6	24.6	57.886	0	137.84	71
sp|O00743|PPP6_HUMAN	sp|O00743|PPP6_HUMAN	28.2412	28.3004	28.4591	28.7069	28.2274	27.223		1	0.252302	0.281102	0.635961	7	7	7	30.8	30.8	30.8	35.144	0	64.878	54
sp|O00762|UBE2C_HUMAN	sp|O00762|UBE2C_HUMAN	26.9154	27.4043	27.4915	28.1743	27.5825	27.0593		1	0.382099	-0.334998	-0.908802	4	4	4	38.5	38.5	38.5	19.652	0	11.171	27
sp|O00767|ACOD_HUMAN	sp|O00767|ACOD_HUMAN	22.9805	22.2179	22.921	22.7648	23.7965	21.9352		1	0.0746351	-0.125681	-0.212506	1	1	1	3.6	3.6	3.6	41.522	0.0018898	1.5446	3
sp|O14497|ARI1A_HUMAN	sp|O14497|ARI1A_HUMAN	23.7953	25.2547	24.5873	25.4983	22.8993	24.0963		1	0.166829	0.38112	0.442447	3	3	3	2.1	2.1	2.1	242.04	0	2.9484	9
sp|O14519|CDKA1_HUMAN;sp|O75956|CDKA2_HUMAN	sp|O14519|CDKA1_HUMAN;sp|O75956|CDKA2_HUMAN	26.7994	28.1426	27.3386	28.0423	28.1325	25.2482		1	0.10021	0.285889	0.279183	1	1	1	8.7	8.7	8.7	12.365	0.0068739	1.0973	12
sp|O14548|COX7R_HUMAN	sp|O14548|COX7R_HUMAN	22.7506	22.9463	23.3155	23.9535	23.992	24.043	+	0.372625	2.38898	-0.991999	-5.91789	1	1	1	28.9	28.9	28.9	12.615	0	14.503	1
sp|O14556|G3PT_HUMAN	sp|O14556|G3PT_HUMAN	22.6517	24.5532	25.8639	25.6528	25.3473	22.5315		1	0.0384368	-0.154285	-0.113236	2	1	1	5.1	3.4	3.4	44.501	0.00032062	1.6804	10
sp|O14561|ACPM_HUMAN	sp|O14561|ACPM_HUMAN	23.126	25.3159	24.7823	24.4471	24.9365	24.709		1	0.161254	-0.28944	-0.429272	1	1	1	9	9	9	17.417	0.00095755	1.6588	4
sp|O14562|UBFD1_HUMAN	sp|O14562|UBFD1_HUMAN	23.4557	25.6579	25.4595	25.4516	26.663	24.6758		1	0.334917	-0.739112	-0.811766	2	2	2	9.4	9.4	9.4	33.382	0.0098837	0.90569	1
sp|O14576|DC1I1_HUMAN	sp|O14576|DC1I1_HUMAN	26.0797	26.5366	26.3985	27.8016	26.966	22.0237		1	0.153139	0.741193	0.409952	2	1	1	6.5	5.3	5.3	72.955	0	154.18	9
sp|O14578|CTRO_HUMAN	sp|O14578|CTRO_HUMAN	26.351	27.5692	27.3351	27.3743	27.1226	26.985		1	0.0675615	-0.075545	-0.193589	6	6	6	6.1	6.1	6.1	231.43	0	54.955	44
sp|O14579|COPE_HUMAN	sp|O14579|COPE_HUMAN	27.0327	27.0239	27.1593	28.8203	28.6541	27.877	+	0.54225	2.02763	-1.37848	-4.68916	2	2	2	9.1	9.1	9.1	34.482	0	95.811	32
sp|P47813|IF1AX_HUMAN;sp|O14602|IF1AY_HUMAN	sp|P47813|IF1AX_HUMAN;sp|O14602|IF1AY_HUMAN	29.1881	29.3753	29.7234	30.1746	30.1571	29.6063		0.910904	1.06117	-0.550403	-2.25811	5	5	5	49.3	49.3	49.3	16.46	0	20.33	66
sp|O14617|AP3D1_HUMAN	sp|O14617|AP3D1_HUMAN	28.0313	28.4031	28.1536	28.8305	28.6021	27.8488		1	0.296556	-0.231143	-0.731214	13	13	13	15.9	15.9	15.9	130.16	0	90.813	90
sp|O14618|CCS_HUMAN	sp|O14618|CCS_HUMAN	26.358	24.5151	26.0739	26.4607	26.659	25.127		1	0.226548	-0.433225	-0.579142	3	3	3	10.9	10.9	10.9	29.04	0	10.87	15
sp|Q92997|DVL3_HUMAN;sp|O14641|DVL2_HUMAN	sp|Q92997|DVL3_HUMAN;sp|O14641|DVL2_HUMAN	23.3133	23.5664	23.1912	23.2795	23.2346	23.599		1	0.0297696	-0.0140934	-0.0884781	1	1	1	1.7	1.7	1.7	78.054	0.0018892	1.5429	2
sp|O14646|CHD1_HUMAN	sp|O14646|CHD1_HUMAN	29.4745	30.0377	29.4213	29.5581	28.9101	28.1174		0.9989	0.783217	0.782629	1.69803	11	11	8	9.2	9.2	7.3	196.69	0	9.8293	28
sp|O14653|GOSR2_HUMAN	sp|O14653|GOSR2_HUMAN	27.0534	26.8864	27.6217	27.0905	26.8725	26.7402		1	0.511997	0.286068	1.16818	1	1	1	5.2	5.2	5.2	24.775	0.00033322	2.0823	17
sp|O14656|TOR1A_HUMAN	sp|O14656|TOR1A_HUMAN	25.9777	26.558	26.4977	26.2515	26.4861	25.8722		1	0.21352	0.141197	0.549951	3	3	3	11.7	11.7	11.7	37.808	0	4.7723	15
sp|O14657|TOR1B_HUMAN	sp|O14657|TOR1B_HUMAN	26.1384	26.0454	26.2172	24.4608	25.4784	25.1411	+	0.580286	1.66168	1.10692	3.64887	2	2	2	8.6	8.6	8.6	37.978	0	11.763	27
sp|O14662|STX16_HUMAN	sp|O14662|STX16_HUMAN	24.5129	25.9162	26.2468	24.0019	25.1961	25.181		1	0.505592	0.765618	1.15557	2	2	2	12	12	12	37.031	0	4.2552	7
sp|O14672|ADA10_HUMAN	sp|O14672|ADA10_HUMAN	28.9815	29.4397	29.6439	29.8096	29.6381	28.8658		1	0.0837	-0.0827942	-0.236437	13	13	13	31.7	31.7	31.7	84.141	0	209.77	107
sp|O14682|ENC1_HUMAN	sp|O14682|ENC1_HUMAN	23.4926	23.4945	24.4326	23.6346	24.9693	24.4686		1	0.478924	-0.550925	-1.10293	2	2	2	7.5	7.5	7.5	66.129	0	3.6063	2
sp|O14735|CDIPT_HUMAN	sp|O14735|CDIPT_HUMAN	26.1484	26.6428	26.9096	26.6538	26.9336	26.1278		1	0.00486344	-0.00482369	-0.0148487	4	4	4	21.1	21.1	21.1	23.539	0	4.8448	24
sp|O14737|PDCD5_HUMAN	sp|O14737|PDCD5_HUMAN	28.1307	28.6592	28.6901	28.2651	28.075	27.9128		0.979515	0.917782	0.409009	1.96513	3	3	3	24.8	24.8	24.8	14.285	0	42.348	26
sp|O14744|ANM5_HUMAN	sp|O14744|ANM5_HUMAN	31.2796	31.5403	31.586	31.6102	31.7438	31.156		1	0.0595657	-0.0347112	-0.171938	16	16	16	40.2	40.2	40.2	72.683	0	323.31	151
sp|Q5IS74|TPP1_PANTR;sp|O14773|TPP1_HUMAN	sp|Q5IS74|TPP1_PANTR;sp|O14773|TPP1_HUMAN	29.5326	29.6122	29.7009	29.8155	29.9093	29.259		1	0.0776082	-0.04599	-0.220393	1	1	1	4.8	4.8	4.8	61.294	0	67.653	10
sp|O14776|TCRG1_HUMAN;sp|Q5VWI1|TCRGL_HUMAN	sp|O14776|TCRG1_HUMAN	28.0497	28.3138	28.3278	28.7345	28.3866	27.6816		1	0.0390882	-0.0371304	-0.11508	8	8	8	8.9	8.9	8.9	123.9	0	21.304	51
sp|O14787|TNPO2_HUMAN	sp|O14787|TNPO2_HUMAN	28.8525	28.8634	29.0165	29.3239	29.3715	28.7519		1	0.506296	-0.238336	-1.15696	16	10	10	31.5	21.3	21.3	101.39	0	82.254	84
sp|O14818|PSA7_HUMAN;sp|Q8TAA3|PSMA8_HUMAN	sp|O14818|PSA7_HUMAN	31.9972	32.1851	32.2329	32.2952	32.3548	31.7893		1	0.0137	-0.00800514	-0.0414189	10	10	10	54.4	54.4	54.4	27.887	0	265.39	181
sp|O14828|SCAM3_HUMAN	sp|O14828|SCAM3_HUMAN	27.2185	27.6707	27.8613	28.1044	28.0189	27.5691		1	0.549643	-0.313993	-1.24204	3	3	3	11.2	11.2	11.2	38.287	0	48.933	30
sp|O14874|BCKD_HUMAN	sp|O14874|BCKD_HUMAN	25.6137	25.9266	26.6259	25.5714	25.0694	25.2316		0.902053	1.07687	0.764597	2.29085	3	3	3	10	10	10	46.36	0	42.637	29
sp|O14880|MGST3_HUMAN	sp|O14880|MGST3_HUMAN	26.0902	26.1251	26.0858	25.898	26.0621	25.517		0.997556	0.782168	0.274677	1.69597	2	2	2	23	23	23	16.516	0	5.668	15
sp|O14893|GEMI2_HUMAN	sp|O14893|GEMI2_HUMAN	24.6932	25.8402	24.6754	25.2364	26.5479	26.1999		1	0.775289	-0.925117	-1.68247	2	2	2	10.4	10.4	10.4	31.585	0.0082547	0.99093	7
sp|O14907|TX1B3_HUMAN	sp|O14907|TX1B3_HUMAN	27.782	28.2305	28.1085	28.2262	28.3209	27.7641		1	0.10481	-0.063413	-0.290913	3	3	3	39.5	39.5	39.5	13.735	0	20.519	34
sp|O14908|GIPC1_HUMAN	sp|O14908|GIPC1_HUMAN	23.9829	24.8491	24.6985	27.2301	27.3206	26.5343	+	0.281217	2.63629	-2.51811	-6.90236	6	6	6	24	24	24	36.049	0	19.338	24
sp|Q5SRD1|TI23B_HUMAN;sp|O14925|TIM23_HUMAN	sp|Q5SRD1|TI23B_HUMAN;sp|O14925|TIM23_HUMAN	26.5355	26.8107	26.7046	27.3277	26.8059	26.3681		1	0.20055	-0.150294	-0.520561	1	1	1	9	9	9	19.669	0	25.308	16
sp|O14929|HAT1_HUMAN	sp|O14929|HAT1_HUMAN	29.9122	29.626	29.9263	30.2198	30.1483	29.4812		1	0.19315	-0.1283	-0.503638	8	8	8	30.5	30.5	30.5	49.512	0	87.334	84
sp|O14936|CSKP_HUMAN	sp|O14936|CSKP_HUMAN	25.6528	25.6559	24.4326	25.2972	23.2377	22.9269		0.999678	0.775196	1.42648	1.68228	2	2	2	2.8	2.8	2.8	105.12	0.00032626	1.8412	6
sp|O14949|QCR8_HUMAN	sp|O14949|QCR8_HUMAN	28.5401	29.3736	29.5806	29.2828	29.2862	28.3158		1	0.169293	0.203143	0.448245	2	2	2	26.8	26.8	26.8	9.9062	0	25.385	30
sp|O14950|ML12B_HUMAN;sp|P24844|MYL9_HUMAN	sp|O14950|ML12B_HUMAN	31.6062	31.8222	31.8376	32.0565	31.8749	31.3528		1	0.00885138	-0.00601959	-0.0269038	13	13	1	83.1	83.1	17.4	19.779	0	323.31	264
sp|O14957|QCR10_HUMAN	sp|O14957|QCR10_HUMAN	25.28	24.849	25.2084	25.2766	24.9958	24.4262		1	0.305956	0.212923	0.751109	1	1	1	21.4	21.4	21.4	6.5696	0	2.7634	12
sp|O14964|HGS_HUMAN	sp|O14964|HGS_HUMAN	29.7435	30.0446	30.0004	30.0811	30.0188	29.6116		1	0.0504801	0.0256602	0.146969	14	14	14	22.1	22.1	22.1	86.191	0	97.765	120
sp|O14972|VP26C_HUMAN	sp|O14972|VP26C_HUMAN	24.9833	24.3522	24.673	23.9321	24.7205	23.2008		1	0.688071	0.718396	1.51196	2	2	2	8.1	8.1	8.1	33.01	0	2.9919	3
sp|O14974|MYPT1_HUMAN	sp|O14974|MYPT1_HUMAN	28.7524	28.7365	29.2478	29.6722	29.4748	29.0715		0.977976	0.948075	-0.493932	-2.02619	12	12	12	17.4	17.4	17.4	115.28	0	107.35	88
sp|O14979|HNRDL_HUMAN	sp|O14979|HNRDL_HUMAN	29.7641	30.1149	30.2693	30.499	30.3314	29.7311		1	0.190484	-0.137762	-0.497512	7	6	6	18.6	16.7	16.7	46.437	0	119.63	97
sp|O14980|XPO1_HUMAN	sp|O14980|XPO1_HUMAN	31.6928	31.7402	31.6501	31.8669	31.6914	31.3708		1	0.127612	0.0513477	0.347979	32	32	32	40.1	40.1	40.1	123.38	0	323.31	293
sp|O15013|ARHGA_HUMAN;sp|Q9HCE6|ARGAL_HUMAN	sp|O15013|ARHGA_HUMAN;sp|Q9HCE6|ARGAL_HUMAN	24.2044	25.0867	23.9501	24.3602	23.6439	23.7428		1	0.534434	0.498086	1.21224	2	2	2	2.2	2.2	2.2	151.61	0	2.7217	13
sp|O15027|SC16A_HUMAN	sp|O15027|SC16A_HUMAN	26.829	27.3199	27.1104	27.3984	25.75	26.2498		1	0.538611	0.620327	1.22043	5	5	5	2.9	2.9	2.9	251.89	0	16.133	17
sp|O15031|PLXB2_HUMAN	sp|O15031|PLXB2_HUMAN	24.2367	25.492	23.0596	24.1489	23.7847	23.813		1	0.186245	0.347247	0.487739	2	2	2	1.7	1.7	1.7	205.12	0	3.2068	10
sp|O15033|AREL1_HUMAN	sp|O15033|AREL1_HUMAN	23.523	22.6167	23.699	23.3381	22.4861	22.595		1	0.478834	0.473156	1.10275	1	1	1	1.2	1.2	1.2	94.222	0.0012698	1.6119	4
sp|O15042|SR140_HUMAN	sp|O15042|SR140_HUMAN	27.9418	28.2493	28.4799	28.6485	28.2729	28.0193		1	0.138313	-0.0898851	-0.374187	12	12	12	17.3	17.3	17.3	118.29	0	31.671	41
sp|O15066|KIF3B_HUMAN	sp|O15066|KIF3B_HUMAN	27.3836	27.6022	27.6787	28.0604	27.8971	27.326		1	0.358907	-0.206328	-0.861354	10	10	8	19.3	19.3	15.3	85.124	0	35.355	52
sp|O15067|PUR4_HUMAN	sp|O15067|PUR4_HUMAN	30.3938	30.654	30.7868	31.1112	31.0831	30.4835		1	0.526281	-0.281118	-1.19625	13	13	13	17.9	17.9	17.9	144.73	0	323.31	119
sp|O15075|DCLK1_HUMAN	sp|O15075|DCLK1_HUMAN	27.3113	27.155	26.9864	27.9523	28.0546	27.2165		0.945376	0.987873	-0.590244	-2.10705	6	6	6	16.2	16.2	16.2	82.223	0	85.041	31
sp|O15126|SCAM1_HUMAN	sp|O15126|SCAM1_HUMAN	27.7977	28.3509	29.0017	29.2104	29.1542	28.4621		1	0.590006	-0.558802	-1.32089	6	6	6	28.7	28.7	28.7	37.92	0	14.872	39
sp|O15143|ARC1B_HUMAN	sp|O15143|ARC1B_HUMAN	31.7741	32.026	32.0321	32.2829	32.2047	31.6089		1	0.142492	-0.0880833	-0.384331	15	15	13	49.2	49.2	43	40.949	0	323.31	241
sp|O15144|ARPC2_HUMAN	sp|O15144|ARPC2_HUMAN	31.142	31.2019	31.1717	31.3319	31.4341	30.9603		1	0.184794	-0.0702337	-0.484385	16	16	16	58.3	58.3	58.3	34.333	0	221.13	155
sp|O15145|ARPC3_HUMAN	sp|O15145|ARPC3_HUMAN	30.7713	30.8819	31.0539	30.9989	31.0724	30.6131		1	0.0152674	0.00757917	0.0460788	7	7	7	47.8	47.8	47.8	20.546	0	86.787	87
sp|O15155|BET1_HUMAN	sp|O15155|BET1_HUMAN	26.0171	25.1448	25.6096	25.5211	23.8709	24.3086		0.994442	0.858745	1.02365	1.8472	2	2	2	24.6	24.6	24.6	13.289	0	6.4683	5
sp|O15160|RPAC1_HUMAN	sp|O15160|RPAC1_HUMAN	30.1665	30.3018	30.4382	30.6066	30.5965	30.0314		1	0.205458	-0.109336	-0.531721	8	8	8	35.5	35.5	35.5	39.249	0	104.25	92
sp|O15164|TIF1A_HUMAN	sp|O15164|TIF1A_HUMAN	24.1987	25.6965	21.5733	25.5646	25.1082	24.8322		1	0.477177	-1.34551	-1.09947	3	3	3	5.3	5.3	5.3	116.83	0	5.3293	6
sp|O15173|PGRC2_HUMAN	sp|O15173|PGRC2_HUMAN	29.2729	29.3984	29.4897	29.4998	29.4014	28.6242		1	0.303657	0.211912	0.746253	5	5	4	24.7	24.7	20.6	23.818	0	7.9021	18
sp|O15212|PFD6_HUMAN	sp|O15212|PFD6_HUMAN	30.3448	30.4638	30.5036	30.662	30.7236	30.2006		1	0.205458	-0.0913512	-0.531722	6	6	6	47.3	47.3	47.3	14.582	0	98.959	70
sp|O15213|WDR46_HUMAN	sp|O15213|WDR46_HUMAN	28.2776	28.525	28.1012	28.2188	28.3142	27.7225		1	0.416717	0.216105	0.978857	3	3	3	7.5	7.5	7.5	68.07	0	3.9141	15
sp|O15231|ZN185_HUMAN	sp|O15231|ZN185_HUMAN	25.3795	25.2138	25.592	26.3067	26.5731	24.6612		1	0.302357	-0.451913	-0.743504	2	2	2	3.3	3.3	3.3	73.525	0	9.7682	15
sp|O15258|RER1_HUMAN	sp|O15258|RER1_HUMAN	28.0742	28.1298	27.0741	26.9695	27.3791	27.2477		1	0.703286	0.560577	1.54162	3	3	3	19.9	19.9	19.9	22.958	0	9.4774	21
sp|O15260|SURF4_HUMAN	sp|O15260|SURF4_HUMAN	29.5284	29.6958	29.7573	29.7679	29.6668	29.4002		1	0.139884	0.0488586	0.378006	4	4	4	21.2	21.2	21.2	30.394	0	107.37	72
sp|O15270|SPTC2_HUMAN	sp|O15270|SPTC2_HUMAN	26.5781	26.9106	26.7476	26.5406	26.7388	26.478		1	0.572601	0.159667	1.28692	5	5	5	13.2	13.2	13.2	62.924	0	24.772	20
sp|O15294|OGT1_HUMAN	sp|O15294|OGT1_HUMAN	28.7489	28.9656	29.0014	28.8305	28.8393	28.0703		1	0.537966	0.325277	1.21917	19	19	19	27.1	27.1	27.1	116.92	0	83.878	87
sp|O15305|PMM2_HUMAN	sp|O15305|PMM2_HUMAN	28.7827	29.1177	29.2423	29.0634	29.2093	28.4621		1	0.195926	0.136002	0.51	5	5	4	24.4	24.4	21.1	28.082	0	21.732	48
sp|O15355|PPM1G_HUMAN	sp|O15355|PPM1G_HUMAN	31.3319	31.5278	31.4786	31.5938	31.5603	30.8016		1	0.183215	0.127523	0.480728	13	13	13	31.3	31.3	31.3	59.271	0	266.31	172
sp|O15357|SHIP2_HUMAN	sp|O15357|SHIP2_HUMAN	23.4282	24.1669	25.5934	24.1014	26.1405	25.3832		1	0.393973	-0.812202	-0.932928	4	4	4	4.2	4.2	4.2	138.6	0	32.021	20
sp|O15371|EIF3D_HUMAN	sp|O15371|EIF3D_HUMAN	31.5124	31.7662	31.7741	31.8135	31.8242	31.3596		1	0.0355928	0.0184663	0.105158	22	22	22	51.8	51.8	51.8	63.972	0	323.31	242
sp|O15372|EIF3H_HUMAN	sp|O15372|EIF3H_HUMAN	30.6645	30.7695	31.0254	30.848	30.3265	29.7342		1	0.694421	0.516914	1.52434	11	11	11	38.4	38.4	38.4	39.93	0	112.15	79
sp|O15381|NVL_HUMAN	sp|O15381|NVL_HUMAN	23.6321	24.7082	24.3492	23.077	24.434	21.6454		1	0.610799	1.17765	1.36143	2	2	2	4	4	4	95.05	0	6.6367	4
sp|O15460|P4HA2_HUMAN	sp|O15460|P4HA2_HUMAN	26.0249	25.5375	25.7799	26.3183	25.7525	25.4682		1	0.0807679	-0.0655874	-0.228734	6	6	6	12.7	12.7	12.7	60.901	0	12.347	20
sp|O15488|GLYG2_HUMAN	sp|O15488|GLYG2_HUMAN	27.2497	27.3492	27.7631	28.1404	28.1824	27.3467		1	0.624382	-0.435825	-1.38789	1	1	1	2	2	2	55.183	0.0018874	1.5322	12
sp|O15498|YKT6_HUMAN	sp|O15498|YKT6_HUMAN	28.0192	28.0223	28.3592	28.6157	28.5472	28.0638		1	0.594438	-0.275331	-1.32954	5	5	5	25.3	25.3	25.3	22.417	0	6.9072	31
sp|O15511|ARPC5_HUMAN	sp|O15511|ARPC5_HUMAN	30.1566	30.4404	30.3752	30.2996	30.3634	29.426		1	0.395799	0.294416	0.936628	4	4	4	35.8	35.8	35.8	16.32	0	23.391	41
sp|O15530|PDPK1_HUMAN;sp|Q6A1A2|PDPK2_HUMAN	sp|O15530|PDPK1_HUMAN;sp|Q6A1A2|PDPK2_HUMAN	25.0529	25.4734	24.1421	23.7869	23.7202	25.0833		1	0.512344	0.692706	1.16886	3	3	3	7.9	7.9	7.9	63.151	0	3.2142	5
sp|O43143|DHX15_HUMAN	sp|O43143|DHX15_HUMAN	31.194	31.3222	31.6219	31.5236	31.4794	30.9732		1	0.0882504	0.0539805	0.248324	30	30	30	51.6	51.6	51.6	90.932	0	200.77	276
sp|O43150|ASAP2_HUMAN	sp|O43150|ASAP2_HUMAN	24.5647	24.4069	23.0226	24.8658	24.5771	24.2359		1	0.464557	-0.561516	-1.07444	3	2	2	4.2	3.2	3.2	111.65	0	4.4723	4
sp|O43159|RRP8_HUMAN	sp|O43159|RRP8_HUMAN	26.7032	27.2514	27.0334	26.8458	26.9171	26.2906		1	0.541265	0.31153	1.22563	3	3	3	9.9	9.9	9.9	50.714	0	35.399	23
sp|O43166|SI1L1_HUMAN	sp|O43166|SI1L1_HUMAN	24.0745	22.7159	24.0951	23.9094	23.756	22.4319		1	0.149616	0.262747	0.401509	3	3	3	1.8	1.8	1.8	200.03	0	4.9383	11
sp|O43172|PRP4_HUMAN	sp|O43172|PRP4_HUMAN	28.3065	28.8148	28.8478	28.6139	28.6724	27.9844		1	0.34239	0.232803	0.827272	12	12	12	35.8	35.8	35.8	58.449	0	36.489	47
sp|O43175|SERA_HUMAN	sp|O43175|SERA_HUMAN	32.8266	33.0712	33.0215	33.164	33.2642	32.7055		1	0.141088	-0.0714149	-0.38093	16	16	16	35.6	35.6	35.6	56.65	0	323.31	344
sp|O43181|NDUS4_HUMAN	sp|O43181|NDUS4_HUMAN	27.8681	27.9672	28.164	27.845	27.9313	27.8165		1	0.655333	0.135483	1.44817	2	2	2	22.9	22.9	22.9	20.108	0	4.5461	11
sp|O43237|DC1L2_HUMAN	sp|O43237|DC1L2_HUMAN	28.4427	28.5883	28.6894	28.3119	28.3968	27.6644		0.992145	0.862617	0.449127	1.8549	7	7	7	22.4	22.4	22.4	54.099	0	42.323	44
sp|O43242|PSMD3_HUMAN	sp|O43242|PSMD3_HUMAN	31.2482	31.6071	31.7663	31.7344	31.8548	31.19		1	0.0720644	-0.0525557	-0.205656	21	21	21	40.4	40.4	40.4	60.977	0	167.27	199
sp|O43251|RFOX2_HUMAN;sp|A6NFN3|RFOX3_HUMAN	sp|O43251|RFOX2_HUMAN;sp|A6NFN3|RFOX3_HUMAN	26.9679	28.231	27.7802	27.4647	27.4755	27.0033		1	0.358722	0.345235	0.860973	6	6	1	20.5	20.5	6.7	41.373	0	11.433	36
sp|O43252|PAPS1_HUMAN;sp|O95340|PAPS2_HUMAN	sp|O43252|PAPS1_HUMAN	30.8002	31.0695	31.1053	31.3239	31.2458	30.6498		1	0.127952	-0.0814985	-0.348816	20	20	20	46	46	46	70.832	0	309.68	222
sp|O43264|ZW10_HUMAN	sp|O43264|ZW10_HUMAN	27.4634	27.153	27.273	27.3323	27.1301	26.8433		1	0.50617	0.194558	1.15671	4	4	4	8.1	8.1	8.1	88.828	0	18.532	38
sp|O43290|SNUT1_HUMAN	sp|O43290|SNUT1_HUMAN	28.2589	28.5451	28.5608	28.3789	28.4515	28.1574		1	0.403057	0.125667	0.951314	11	11	11	18.4	18.4	18.4	90.254	0	46.936	59
sp|O43294|TGFI1_HUMAN	sp|O43294|TGFI1_HUMAN	27.2737	27.7868	27.9193	27.5002	27.0269	27.0434		0.985017	0.872492	0.469786	1.87454	7	7	7	15.4	15.4	15.4	49.814	0	9.1842	30
sp|O43324|MCA3_HUMAN	sp|O43324|MCA3_HUMAN	27.9732	28.1847	28.4041	28.3516	27.8722	27.3615		1	0.449414	0.325566	1.04432	3	3	3	16.7	16.7	16.7	19.81	0	6.2892	28
sp|O43390|HNRPR_HUMAN	sp|O43390|HNRPR_HUMAN	32.0494	32.1933	32.2731	32.5124	32.4522	31.9807		1	0.326056	-0.14311	-0.793305	23	23	18	45.3	45.3	37.8	70.942	0	323.31	302
sp|O43395|PRPF3_HUMAN	sp|O43395|PRPF3_HUMAN	27.3094	27.8761	27.3114	27.8854	28.0465	27.4959		1	0.550313	-0.310284	-1.24335	12	12	12	28.7	28.7	28.7	77.528	0	27.52	35
sp|O43396|TXNL1_HUMAN	sp|O43396|TXNL1_HUMAN	31.4368	31.5803	31.3642	31.6152	31.6158	31.17		1	0.0134698	-0.00657844	-0.0407332	18	18	18	73.4	73.4	73.4	32.251	0	323.31	248
sp|O43399|TPD54_HUMAN	sp|O43399|TPD54_HUMAN	29.4481	30.2913	30.4151	30.4944	30.3863	29.7998		1	0.178866	-0.175373	-0.470631	7	7	7	27.7	27.7	27.7	22.237	0	14.16	58
sp|O43402|EMC8_HUMAN	sp|O43402|EMC8_HUMAN	26.8308	27.0813	27.6387	27.9255	28.033	26.9541		1	0.470353	-0.453939	-1.08594	2	2	2	17.1	17.1	17.1	23.773	0	49.56	15
sp|O43432|IF4G3_HUMAN	sp|O43432|IF4G3_HUMAN	27.9103	27.2415	27.2997	28.9328	26.8429	27.3927		1	0.133131	-0.238992	-0.361538	14	10	10	9.9	7.3	7.3	176.65	0	18.114	49
sp|O43447|PPIH_HUMAN	sp|O43447|PPIH_HUMAN	29.5516	29.8183	30.0541	29.6547	29.8133	29.1956		1	0.465958	0.253487	1.07723	10	10	10	76.3	76.3	76.3	19.208	0	143.68	64
sp|Q8NHP1|ARK74_HUMAN;sp|O43488|ARK72_HUMAN	sp|Q8NHP1|ARK74_HUMAN;sp|O43488|ARK72_HUMAN	27.2156	27.4133	27.459	27.4708	27.4694	26.9561		1	0.125035	0.0638568	0.341614	1	1	1	4.5	4.5	4.5	36.97	0	2.341	11
sp|O43491|E41L2_HUMAN	sp|O43491|E41L2_HUMAN	25.5214	24.8005	26.3449	26.3759	26.2926	23.79		1	0.0242242	0.0694141	0.0724141	4	4	4	5.3	5.3	5.3	112.59	0	5.7536	16
sp|O43504|LTOR5_HUMAN	sp|O43504|LTOR5_HUMAN	24.4369	25.5692	24.4721	25.0284	25.1244	24.2991		0.999729	0.00634542	0.00877953	0.019341	3	3	3	59.3	59.3	59.3	9.6138	0	14.702	12
sp|O43505|B4GA1_HUMAN	sp|O43505|B4GA1_HUMAN	27.4743	27.7235	27.3646	27.7074	27.5692	27.1647		1	0.0728053	0.0403608	0.207634	2	2	2	8.9	8.9	8.9	47.119	0.00032552	1.8011	15
sp|O43583|DENR_HUMAN	sp|O43583|DENR_HUMAN	28.1618	27.6165	27.5176	27.5074	27.1731	27.3274		0.992949	0.900568	0.429309	1.9306	3	3	3	25.3	25.3	25.3	22.092	0	18.522	34
sp|O43592|XPOT_HUMAN	sp|O43592|XPOT_HUMAN	28.4478	28.4565	28.5582	29.0476	28.9204	28.2255		1	0.399742	-0.243639	-0.944612	10	10	10	19.2	19.2	19.2	109.96	0	21.884	42
sp|O43615|TIM44_HUMAN	sp|O43615|TIM44_HUMAN	27.6831	28.2728	28.2573	28.4427	27.7274	26.3816		1	0.364461	0.553837	0.872759	4	4	4	11.1	11.1	11.1	51.355	0	20.304	36
sp|O43617|TPPC3_HUMAN	sp|O43617|TPPC3_HUMAN	26.4923	27.6246	27.8986	27.3741	26.5707	26.961		1	0.308505	0.369883	0.756486	3	3	3	21.1	21.1	21.1	20.274	0	3.1463	9
sp|O43633|CHM2A_HUMAN	sp|O43633|CHM2A_HUMAN	28.0707	27.8828	28.5547	28.1336	28.0547	27.3005		1	0.43822	0.339811	1.02198	6	6	6	23.9	23.9	23.9	25.104	0	85.312	24
sp|O43660|PLRG1_HUMAN	sp|O43660|PLRG1_HUMAN	27.06	27.2207	27.376	28.2195	28.0601	27.337		0.899041	1.0721	-0.653312	-2.28088	7	7	7	20.4	20.4	20.4	57.193	0	78.179	26
sp|O43670|ZN207_HUMAN	sp|O43670|ZN207_HUMAN	28.6925	29.1852	29.5202	29.7311	29.7285	29.1946		1	0.630132	-0.418786	-1.39909	7	7	7	19.2	19.2	19.2	50.75	0	13.49	33
sp|O43681|GET3_HUMAN	sp|O43681|GET3_HUMAN	29.6255	30.0885	30.2075	29.8256	29.9665	29.1999		1	0.452405	0.309807	1.05028	9	9	9	38.8	38.8	38.8	38.792	0	55.825	73
sp|O43684|BUB3_HUMAN	sp|O43684|BUB3_HUMAN	30.9082	31.1221	31.2104	31.5264	31.3098	30.8641		1	0.28836	-0.15319	-0.713776	14	14	14	63.1	63.1	63.1	37.154	0	323.31	190
sp|O43707|ACTN4_HUMAN;sp|Q08043|ACTN3_HUMAN	sp|O43707|ACTN4_HUMAN	35.1815	35.4613	35.5112	35.6965	35.622	34.9967		1	0.0773264	-0.0536982	-0.219647	62	62	38	70	70	49.8	104.85	0	323.31	1330
sp|O43747|AP1G1_HUMAN	sp|O43747|AP1G1_HUMAN	29.0786	29.5953	29.5562	29.7011	29.3672	29.2114		1	0.0252103	-0.0165691	-0.0752837	15	15	15	25.5	25.5	25.5	91.35	0	61.245	101
sp|O43765|SGTA_HUMAN	sp|O43765|SGTA_HUMAN	25.9967	26.424	26.5537	26.829	26.7712	26.3474		1	0.64663	-0.324395	-1.43122	2	2	2	7.3	7.3	7.3	34.063	0	3.0198	15
sp|O43772|MCAT_HUMAN	sp|O43772|MCAT_HUMAN	25.3735	25.4321	25.8224	25.7376	26.1375	25.0364		1	0.0962532	-0.0945091	-0.269033	2	2	2	7	7	7	32.943	0.003075	1.3211	6
sp|O43776|SYNC_HUMAN	sp|O43776|SYNC_HUMAN	30.4173	30.58	30.9418	30.9633	31.1928	30.5153		1	0.411226	-0.244081	-0.9678	8	8	8	17	17	17	62.942	0	223.96	91
sp|O43795|MYO1B_HUMAN	sp|O43795|MYO1B_HUMAN	24.9789	25.8679	24.3899	25.9408	25.0309	23.5077		1	0.110087	0.252434	0.304275	5	5	5	7	7	7	131.98	0	5.6895	14
sp|O43809|CPSF5_HUMAN	sp|O43809|CPSF5_HUMAN	30.0258	30.042	30.0017	29.7627	29.848	29.4608	+	0.813704	1.31944	0.33264	2.81801	6	6	6	53.3	53.3	53.3	26.227	0	68.9	63
sp|O43815|STRN_HUMAN	sp|O43815|STRN_HUMAN	28.1796	28.2391	28.9586	29.4631	29.2911	28.3837		1	0.632508	-0.586849	-1.40372	11	11	11	23.5	23.5	23.5	86.131	0	53.052	67
sp|O43818|U3IP2_HUMAN	sp|O43818|U3IP2_HUMAN	27.2707	26.2787	28.0024	27.6427	28.226	28.8412		1	0.80075	-1.05271	-1.73252	4	4	4	11.4	11.4	11.4	51.84	0	8.9656	15
sp|O43823|AKAP8_HUMAN	sp|O43823|AKAP8_HUMAN	24.1563	24.8054	25.0319	24.4555	25.1715	25.2942		1	0.346002	-0.309226	-0.834747	2	2	2	1.7	1.7	1.7	76.107	0	5.8926	31
sp|O43837|IDH3B_HUMAN	sp|O43837|IDH3B_HUMAN	29.6431	29.7201	29.6431	30.1497	29.9532	29.4332		1	0.339113	-0.17662	-0.820478	7	7	7	22.6	22.6	22.6	42.183	0	75.283	102
sp|O43847|NRDC_HUMAN	sp|O43847|NRDC_HUMAN	29.2671	29.0877	28.7257	29.5976	29.3369	28.8434		1	0.354944	-0.232508	-0.8532	16	16	16	20.1	20.1	20.1	131.7	0	40.997	72
sp|O43852|CALU_HUMAN	sp|O43852|CALU_HUMAN	32.4235	32.7266	32.6258	32.6291	32.5916	32.1878		1	0.297615	0.122501	0.733461	16	16	16	44.8	44.8	44.8	37.106	0	323.31	256
sp|O43865|SAHH2_HUMAN	sp|O43865|SAHH2_HUMAN	28.7039	29.0778	29.1061	29.142	28.7829	28.8263		1	0.0945947	0.0455564	0.264762	10	10	6	29.1	29.1	20.8	58.951	0	46.895	56
sp|O43924|PDE6D_HUMAN	sp|O43924|PDE6D_HUMAN	26.1468	28.6988	28.5484	28.465	28.6587	27.9255		1	0.256448	-0.55171	-0.645007	2	2	2	20.7	20.7	20.7	17.42	0	2.555	5
sp|O55023|IMPA1_MOUSE	sp|O55023|IMPA1_MOUSE	28.271	28.5844	28.7193	28.9946	28.9353	28.4837		1	0.598919	-0.279638	-1.33827	4	4	2	16.2	16.2	8.3	30.436	0	7.4022	24
sp|O60216|RAD21_HUMAN;sp|Q9H4I0|RD21L_HUMAN	sp|O60216|RAD21_HUMAN	27.1018	27.0669	27.4902	27.7022	27.7187	27.2676		1	0.789991	-0.343182	-1.71135	9	9	9	17.3	17.3	17.3	71.689	0	30.74	37
sp|O60218|AK1BA_HUMAN	sp|O60218|AK1BA_HUMAN	30.8341	31.2682	31.4422	31.5357	31.3754	30.9284		1	0.142225	-0.0983543	-0.383685	5	5	2	17.1	17.1	6	36.019	0	131.78	73
sp|O60231|DHX16_HUMAN	sp|O60231|DHX16_HUMAN	23.8896	24.8002	24.9515	23.3454	24.7654	24.1282		1	0.370676	0.467376	0.885488	3	3	3	3.4	3.4	3.4	119.26	0.00033434	2.1111	9
sp|O60232|ZNRD2_HUMAN	sp|O60232|ZNRD2_HUMAN	28.6288	28.6489	28.6215	29.1091	28.9587	28.5662		1	0.687855	-0.244921	-1.51153	2	2	2	11.6	11.6	11.6	21.474	0	28.285	25
sp|O60256|KPRB_HUMAN	sp|O60256|KPRB_HUMAN	29.8023	29.9178	30.0051	30.0157	30.094	29.4015		1	0.114287	0.0713781	0.31484	17	17	16	62.6	62.6	58.8	40.925	0	88.065	92
sp|O60264|SMCA5_HUMAN;sp|P28370|SMCA1_HUMAN	sp|O60264|SMCA5_HUMAN	30.3464	30.3599	30.4205	30.4209	30.3638	29.6681		1	0.389849	0.224703	0.92456	30	30	30	31.5	31.5	31.5	121.9	0	235.66	197
sp|O60271|JIP4_HUMAN;sp|Q9UPT6|JIP3_HUMAN	sp|O60271|JIP4_HUMAN	28.3813	29.4296	28.3605	28.2544	28.5073	28.0017		1	0.542792	0.469294	1.22862	16	16	16	15	15	15	146.2	0	110.27	60
sp|O60287|NPA1P_HUMAN	sp|O60287|NPA1P_HUMAN	22.0923	23.4064	23.79	23.3437	24.1973	23.1159		1	0.304131	-0.456115	-0.747256	2	2	2	1	1	1	254.39	0.0076832	1.0237	2
sp|O60306|AQR_HUMAN	sp|O60306|AQR_HUMAN	27.9446	28.3269	27.9721	28.1584	27.9403	27.4265		1	0.407338	0.239461	0.959959	9	9	9	10.6	10.6	10.6	171.29	0	41.234	64
sp|O60313|OPA1_HUMAN	sp|O60313|OPA1_HUMAN	31.6026	31.8977	31.8843	31.848	31.9823	31.3209		1	0.12761	0.0778027	0.347973	34	34	34	46.7	46.7	46.7	111.63	0	323.31	301
sp|O60341|KDM1A_HUMAN	sp|O60341|KDM1A_HUMAN	25.3558	25.1304	25.0054	25.3456	25.3548	25.2604		1	0.663395	-0.156393	-1.46388	5	5	5	11.3	11.3	11.3	92.902	0	14.196	11
sp|O60488|ACSL4_HUMAN	sp|O60488|ACSL4_HUMAN	27.3293	27.9411	27.6589	27.9957	27.6586	27.2693		1	0.00229336	0.00192706	0.00702239	9	9	8	18.7	18.7	17.2	79.187	0	13.693	30
sp|O60493|SNX3_HUMAN	sp|O60493|SNX3_HUMAN	30.5687	30.4459	30.5424	30.3439	30.5952	29.9965		1	0.511222	0.207149	1.16665	11	11	9	74.7	74.7	64.8	18.762	0	70.265	68
sp|O60502|OGA_HUMAN	sp|O60502|OGA_HUMAN	30.1619	30.3954	30.4662	30.5895	30.562	29.9521		1	0.0399029	-0.0266991	-0.117383	18	18	18	28.2	28.2	28.2	102.91	0	163.65	112
sp|O60506|HNRPQ_HUMAN	sp|O60506|HNRPQ_HUMAN	32.3767	32.668	32.6216	32.6893	32.6157	32.1143		1	0.152156	0.0823275	0.407599	21	16	16	40.4	32.7	32.7	69.602	0	323.31	271
sp|O60508|PRP17_HUMAN	sp|O60508|PRP17_HUMAN	25.9082	26.4994	26.6991	26.7836	26.0435	25.3821		1	0.252983	0.29915	0.637448	6	6	6	13.6	13.6	13.6	65.521	0	5.8622	16
sp|O60513|B4GT4_HUMAN	sp|O60513|B4GT4_HUMAN	25.1757	25.3687	25.2043	26.1147	25.3465	24.7601		1	0.147761	-0.157544	-0.397049	1	1	1	3.2	3.2	3.2	40.041	0.00033625	2.1367	10
sp|O60524|NEMF_HUMAN	sp|O60524|NEMF_HUMAN	23.132	25.5529	25.8136	26.2721	25.594	25.0737		1	0.3695	-0.81379	-0.883081	6	6	6	7.2	7.2	7.2	122.95	0	7.4181	15
sp|O60551|NMT2_HUMAN	sp|O60551|NMT2_HUMAN	27.4331	27.5379	27.6329	27.5575	26.7159	26.5303		0.988678	0.869187	0.600099	1.86796	9	6	6	23.5	16.9	16.9	56.98	0	58.795	31
sp|O60568|PLOD3_HUMAN	sp|O60568|PLOD3_HUMAN	30.5797	30.708	31.0422	31.1943	31.0446	30.7294		1	0.474879	-0.212806	-1.09491	14	14	14	23.8	23.8	23.8	84.784	0	170.5	127
sp|O60573|IF4E2_HUMAN	sp|O60573|IF4E2_HUMAN	25.3911	25.6206	25.6928	27.3264	26.8378	26.2016	+	0.567961	1.64667	-1.22047	-3.60985	3	3	3	18.8	18.8	18.8	28.362	0	5.3598	9
sp|O60610|DIAP1_HUMAN	sp|O60610|DIAP1_HUMAN	27.3406	27.144	27.302	26.7674	27.7271	26.8937		1	0.162652	0.132814	0.432583	8	8	8	8.4	8.4	8.4	141.35	0	9.7743	19
sp|O60613|SEP15_HUMAN	sp|O60613|SEP15_HUMAN	27.605	27.5884	27.6964	28.069	27.538	27.1672		1	0.0501657	0.0385437	0.146098	3	3	3	24.8	24.8	24.8	18.092	0	14.396	13
sp|O60645|EXOC3_HUMAN	sp|O60645|EXOC3_HUMAN	23.1278	22.9606	23.2967	25.2872	24.7295	24.8482	+	0.147	3.1371	-1.82661	-9.34771	2	2	2	3	3	3	85.566	0.0063006	1.1294	5
sp|O60678|ANM3_HUMAN	sp|O60678|ANM3_HUMAN	25.7116	25.177	26.4117	26.3074	26.1599	25.4808		1	0.188139	-0.215968	-0.492111	2	2	2	5.3	5.3	5.3	59.902	0	3.1159	11
sp|O60684|IMA7_HUMAN;sp|O15131|IMA6_HUMAN	sp|O60684|IMA7_HUMAN;sp|O15131|IMA6_HUMAN	29.4931	29.6414	29.823	29.8292	30.0177	29.5311		1	0.339407	-0.140224	-0.821089	14	14	8	40.3	40.3	25.9	60.029	0	242.84	104
sp|O60701|UGDH_HUMAN	sp|O60701|UGDH_HUMAN	30.0876	30.1274	30.0122	30.3835	30.5548	29.6932		1	0.194896	-0.134783	-0.50764	14	14	14	44.9	44.9	44.9	55.023	0	252.83	128
sp|O60711|LPXN_HUMAN	sp|O60711|LPXN_HUMAN	23.2568	23.0821	23.5923	22.1954	23.2789	21.3011		1	0.824701	1.05198	1.77976	1	1	1	3.4	3.4	3.4	43.332	0	5.2037	5
sp|O60716|CTND1_HUMAN	sp|O60716|CTND1_HUMAN	28.2332	28.2698	28.3738	27.9809	28.165	27.4876		0.977902	0.938291	0.414466	2.00643	13	13	13	21.9	21.9	21.9	108.17	0	91.326	51
sp|O60725|ICMT_HUMAN	sp|O60725|ICMT_HUMAN	21.9351	25.619	22.7772	22.2437	23.1131	23.436		1	0.165078	0.512805	0.438317	1	1	1	7	7	7	31.938	0.00034002	2.3168	1
sp|O60739|EIF1B_HUMAN	sp|O60739|EIF1B_HUMAN	30.4669	30.7283	30.8901	30.9206	30.9063	30.3684		1	0.0577314	-0.0366605	-0.166928	7	7	2	76.1	76.1	26.5	12.823	0	231.5	78
sp|O60749|SNX2_HUMAN	sp|O60749|SNX2_HUMAN	29.4	29.6184	29.7704	30.0094	30.1079	29.5541		1	0.661176	-0.294256	-1.45955	13	13	11	27.7	27.7	23.7	58.47	0	132.29	101
sp|O60762|DPM1_HUMAN	sp|O60762|DPM1_HUMAN	27.3531	28.6423	28.6003	28.3695	28.347	27.7637		1	0.0276706	0.0384979	0.0824186	3	3	3	18.8	18.8	18.8	29.634	0	23.043	16
sp|O60763|USO1_HUMAN;REV__sp|Q5VZ89|DEN4C_HUMAN	sp|O60763|USO1_HUMAN	29.4971	29.678	29.7273	29.9659	30.0238	29.447		1	0.381334	-0.178063	-0.907244	17	17	17	25.3	25.3	25.3	107.89	0	57.031	124
sp|O60784|TOM1_HUMAN	sp|O60784|TOM1_HUMAN	26.0537	26.3758	26.0262	26.0651	25.9807	25.5971		1	0.673771	0.270977	1.48409	1	1	1	3.3	3.3	3.3	53.818	0	25.64	8
sp|P58876|H2B1D_HUMAN;sp|P62807|H2B1C_HUMAN;sp|Q5QNW6|H2B2F_HUMAN;sp|Q93079|H2B1H_HUMAN;sp|Q99877|H2B1N_HUMAN;sp|Q99879|H2B1M_HUMAN;sp|O60814|H2B1K_HUMAN;sp|Q99880|H2B1L_HUMAN;sp|P06899|H2B1J_HUMAN;sp|P23527|H2B1O_HUMAN;sp|P33778|H2B1B_HUMAN;sp|Q16778|H2B2E_HUMAN;sp|P57053|H2BFS_HUMAN;sp|Q8N257|H2B3B_HUMAN;sp|Q96A08|H2B1A_HUMAN;sp|Q6DRA6|H2B2D_HUMAN;sp|A0A2R8Y619|H2BE1_HUMAN;sp|Q6DN03|H2B2C_HUMAN	sp|P58876|H2B1D_HUMAN;sp|P62807|H2B1C_HUMAN;sp|Q5QNW6|H2B2F_HUMAN;sp|Q93079|H2B1H_HUMAN;sp|Q99877|H2B1N_HUMAN;sp|Q99879|H2B1M_HUMAN;sp|O60814|H2B1K_HUMAN;sp|Q99880|H2B1L_HUMAN;sp|P06899|H2B1J_HUMAN;sp|P23527|H2B1O_HUMAN;sp|P33778|H2B1B_HUMAN;sp|Q16778|H2B2E_HUMAN;sp|P57053|H2BFS_HUMAN;sp|Q8N257|H2B3B_HUMAN;sp|Q96A08|H2B1A_HUMAN	36.9326	37.0093	37.082	37.1435	37.1255	36.6876		1	0.0495895	0.0224241	0.1445	8	8	8	57.1	57.1	57.1	13.936	0	155.71	480
sp|O60826|CCD22_HUMAN	sp|O60826|CCD22_HUMAN	25.2173	26.1215	26.0041	26.4109	26.7901	26.1694		0.979387	0.939374	-0.67583	-2.00861	3	3	3	7.3	7.3	7.3	70.755	0	10.023	2
sp|O60828|PQBP1_HUMAN	sp|O60828|PQBP1_HUMAN	27.4828	27.5836	27.8902	27.5067	27.7432	26.7118		1	0.422011	0.331621	0.989499	3	3	3	22.6	22.6	22.6	30.472	0	74.371	41
sp|O60830|TI17B_HUMAN	sp|O60830|TI17B_HUMAN	24.8753	24.7556	24.3951	24.8519	25.2417	23.335		1	0.121261	0.199094	0.332256	1	1	1	13.4	13.4	13.4	18.273	0	17.624	7
sp|O60831|PRAF2_HUMAN	sp|O60831|PRAF2_HUMAN	27.5602	27.8105	27.9773	27.9711	28.0287	27.3538		1	0.00250634	-0.00190036	-0.00767269	2	2	2	16.9	16.9	16.9	19.258	0	3.7922	15
sp|O60832|DKC1_HUMAN	sp|O60832|DKC1_HUMAN	29.6682	29.5391	29.304	30.0386	30.1902	29.3403		1	0.552481	-0.352596	-1.24759	10	10	10	28	28	28	57.673	0	126.38	81
sp|O60841|IF2P_HUMAN	sp|O60841|IF2P_HUMAN	30.9327	30.7286	31.0985	30.9986	30.9775	30.4397		1	0.20966	0.114668	0.541239	20	20	20	24.4	24.4	24.4	138.83	0	214.4	137
sp|O60869|EDF1_HUMAN	sp|O60869|EDF1_HUMAN	28.5396	28.606	28.5203	28.2715	27.7787	27.1507		0.87866	1.18713	0.821653	2.52524	6	6	6	34.5	34.5	34.5	16.368	0	37.535	40
sp|O60884|DNJA2_HUMAN	sp|O60884|DNJA2_HUMAN	31.2425	31.2847	31.2894	31.441	31.396	30.9239		1	0.0379408	0.0185699	0.11183	15	15	15	47.3	47.3	47.3	45.745	0	120.18	155
sp|O60885|BRD4_HUMAN;sp|Q15059|BRD3_HUMAN	sp|O60885|BRD4_HUMAN	24.7644	25.0582	24.9423	24.5745	23.9908	21.3283		0.994453	0.743077	1.62377	1.61935	4	4	4	3.8	3.8	3.8	152.22	0	13.345	13
sp|O60907|TBL1X_HUMAN	sp|O60907|TBL1X_HUMAN	25.5487	25.4559	25.5561	23.9742	25.6884	24.4336		1	0.733331	0.821465	1.60029	9	4	2	25.5	13.2	7.5	62.495	0	18.838	5
sp|O60925|PFD1_HUMAN	sp|O60925|PFD1_HUMAN	29.0367	29.134	29.2499	28.8593	28.8337	28.0762		0.947876	0.976426	0.550449	2.08372	4	4	4	39.3	39.3	39.3	14.21	0	21.853	36
sp|O75027|ABCB7_HUMAN	sp|O75027|ABCB7_HUMAN	25.5957	25.3707	24.2005	26.0433	25.4668	25.0118		1	0.358048	-0.451674	-0.859588	4	4	4	7.8	7.8	7.8	82.64	0	18.883	6
sp|O75063|XYLK_HUMAN	sp|O75063|XYLK_HUMAN	24.6463	25.1497	25.5322	24.8459	24.615	24.1812		1	0.807011	0.562069	1.74485	2	2	2	9.3	9.3	9.3	46.432	0	17.275	11
sp|O75083|WDR1_HUMAN	sp|O75083|WDR1_HUMAN	32.4945	32.8019	32.7507	33.104	33.0908	32.4951		1	0.409622	-0.214314	-0.964568	16	16	16	34	34	34	66.193	0	323.31	278
sp|O75116|ROCK2_HUMAN	sp|O75116|ROCK2_HUMAN	27.995	28.3119	28.0184	28.3862	28.4163	27.4829		1	0.013627	0.0132993	0.0412016	14	14	13	14.3	14.3	13.1	160.9	0	145.74	61
sp|O75131|CPNE3_HUMAN;sp|Q8IYJ1|CPNE9_HUMAN;sp|Q96A23|CPNE4_HUMAN;sp|O95741|CPNE6_HUMAN;sp|Q86YQ8|CPNE8_HUMAN;sp|Q9HCH3|CPNE5_HUMAN	sp|O75131|CPNE3_HUMAN	27.712	28.6687	28.6415	28.6861	28.9799	28.2139		1	0.301382	-0.2859	-0.741442	6	5	5	17.1	15.5	15.5	60.13	0	50.649	31
sp|O75146|HIP1R_HUMAN	sp|O75146|HIP1R_HUMAN	24.3363	23.1	23.1755	24.7596	24.7206	24.3932		0.853629	1.22581	-1.0872	-2.60943	2	2	2	2.3	2.3	2.3	119.39	0	11.255	14
sp|O75153|CLU_HUMAN	sp|O75153|CLU_HUMAN	29.2352	29.6815	29.5271	29.5285	29.7242	29.6263		1	0.436039	-0.145068	-1.01762	18	18	18	21.8	21.8	21.8	146.67	0	161.26	85
sp|O75155|CAND2_HUMAN	sp|O75155|CAND2_HUMAN	26.4865	27.0754	25.9249	27.0102	27.3707	26.2405		1	0.331026	-0.378189	-0.803669	7	6	6	8.3	7.5	7.5	135.25	0	21.074	21
sp|O75165|DJC13_HUMAN	sp|O75165|DJC13_HUMAN	26.9746	26.6082	26.6623	26.6643	26.4104	26.1413		0.988027	0.84099	0.343042	1.81198	10	10	10	5.4	5.4	5.4	254.41	0	11.604	34
sp|O75170|PP6R2_HUMAN	sp|O75170|PP6R2_HUMAN	26.0087	26.0363	25.9917	25.9289	24.9459	24.9305		0.900188	1.05744	0.743788	2.25036	2	2	2	2.9	2.9	2.9	104.94	0	3.8875	12
sp|O75175|CNOT3_HUMAN	sp|O75175|CNOT3_HUMAN	25.5444	25.9018	25.6941	26.6098	25.9966	25.871		1	0.823917	-0.44569	-1.77821	2	2	2	8.2	8.2	8.2	81.871	0	14.315	9
sp|O75179|ANR17_HUMAN	sp|O75179|ANR17_HUMAN	25.7395	26.3792	26.1436	27.3307	27.0471	26.6321	+	0.647633	1.53242	-0.915855	-3.32112	7	7	4	5.2	5.2	3.2	274.25	0	52.162	50
sp|O75190|DNJB6_HUMAN;sp|Q8WWF6|DNJB3_HUMAN;sp|Q8NHS0|DNJB8_HUMAN	sp|O75190|DNJB6_HUMAN	27.5054	27.0398	27.6495	27.6935	27.9928	26.6861		1	0.0464927	-0.0592416	-0.135883	3	3	3	13.2	13.2	13.2	36.087	0	8.1295	12
sp|O75208|COQ9_HUMAN	sp|O75208|COQ9_HUMAN	24.5577	24.9045	25.0507	24.7053	25.0738	24.4516		1	0.151002	0.0940762	0.404833	2	2	2	9.1	9.1	9.1	35.509	0	3.5064	22
sp|O75306|NDUS2_HUMAN	sp|O75306|NDUS2_HUMAN	27.6611	27.9157	28.1503	28.0375	28.7025	27.8518		1	0.416932	-0.288247	-0.979289	4	4	4	11.2	11.2	11.2	52.545	0	93.513	31
sp|O75312|ZPR1_HUMAN	sp|O75312|ZPR1_HUMAN	27.9368	26.7875	28.1783	28.0036	27.9371	26.9714		0.999559	0.00189189	-0.00314967	-0.00579573	4	4	4	10.9	10.9	10.9	50.925	0	28.623	46
sp|O75340|PDCD6_HUMAN	sp|O75340|PDCD6_HUMAN	29.9298	30.1291	30.117	30.4635	30.3364	29.8478		1	0.325597	-0.157257	-0.792345	8	8	8	35.1	35.1	35.1	21.868	0	53.598	93
sp|O75347|TBCA_HUMAN	sp|O75347|TBCA_HUMAN	30.5737	30.6945	30.7685	30.8169	30.3873	30.2307		1	0.471999	0.200633	1.08921	3	3	3	24.1	24.1	24.1	12.855	0	3.7063	25
sp|O75348|VATG1_HUMAN;sp|O95670|VATG2_HUMAN	sp|O75348|VATG1_HUMAN;sp|O95670|VATG2_HUMAN	28.7153	28.8512	29.265	29.5241	29.3581	28.7221		1	0.364522	-0.257557	-0.872882	2	2	2	22	22	22	13.757	0	39.884	23
sp|O75351|VPS4B_HUMAN;sp|Q6PIW4|FIGL1_HUMAN	sp|O75351|VPS4B_HUMAN	27.8001	27.8021	27.7873	27.8565	27.043	26.7287		1	0.808108	0.587093	1.74701	4	4	3	13.1	13.1	10.4	49.301	0	13.741	8
sp|O75352|MPU1_HUMAN	sp|O75352|MPU1_HUMAN	26.1937	26.3494	26.4227	25.7985	26.6275	25.8521		1	0.343617	0.229225	0.829814	1	1	1	5.7	5.7	5.7	26.638	0.0082305	0.98296	5
sp|O75356|ENTP5_HUMAN	sp|O75356|ENTP5_HUMAN	26.2664	27.1604	26.7114	26.0331	24.6831	25.8594		0.895319	1.12509	1.18756	2.39238	3	3	3	7.7	7.7	7.7	47.517	0	3.2275	10
sp|O75367|H2AY_HUMAN;sp|Q9P0M6|H2AW_HUMAN	sp|O75367|H2AY_HUMAN	28.2561	28.2971	28.3835	28.5073	28.4722	27.9351		1	0.0129479	0.00740178	0.0391774	8	8	8	29.8	29.8	29.8	39.617	0	11.001	29
sp|O75368|SH3L1_HUMAN	sp|O75368|SH3L1_HUMAN	31.1764	31.5331	31.3202	31.4529	31.5851	30.9418		1	0.0251052	0.0166321	0.074978	5	5	5	55.3	55.3	55.3	12.774	0	100	96
sp|O75369|FLNB_HUMAN	sp|O75369|FLNB_HUMAN	31.6732	31.924	32.0725	32.153	32.2013	31.6482		1	0.201986	-0.110945	-0.523831	63	53	52	33.6	30.2	29.5	278.16	0	323.31	412
sp|O75380|NDUS6_HUMAN	sp|O75380|NDUS6_HUMAN	23.6158	22.5221	27.9612	27.9669	27.6391	27.2393		1	0.805195	-2.91541	-1.74127	1	1	1	12.1	12.1	12.1	13.711	0	3.4197	16
sp|O75382|TRIM3_HUMAN	sp|O75382|TRIM3_HUMAN	23.0979	24.7237	23.2352	24.1691	23.8507	23.5537		1	0.113606	-0.172239	-0.313131	3	3	3	7	7	7	80.829	0	11.901	4
sp|O75390|CISY_HUMAN	sp|O75390|CISY_HUMAN	32.1519	32.3191	32.5842	32.5869	32.5425	32.0386		1	0.0602989	-0.0376116	-0.173935	10	10	10	20.4	20.4	20.4	51.712	0	156.07	159
sp|O75391|SPAG7_HUMAN	sp|O75391|SPAG7_HUMAN	27.7869	28.0894	28.2391	28.0302	28.2103	27.4866		1	0.194854	0.129405	0.507544	6	6	6	30.4	30.4	30.4	26.034	0	18.685	32
sp|O75396|SC22B_HUMAN	sp|O75396|SC22B_HUMAN	30.1603	30.5781	30.7721	30.5207	30.652	30.0442		1	0.14027	0.0978584	0.378945	11	11	11	47.9	47.9	47.9	24.593	0	162.15	133
sp|O75400|PR40A_HUMAN;sp|Q6NWY9|PR40B_HUMAN	sp|O75400|PR40A_HUMAN	29.4443	29.2366	28.9917	28.9069	28.4585	28.6938	+	0.804272	1.36505	0.537836	2.92224	11	11	11	13.3	13.3	13.3	108.8	0	34.658	53
sp|O75427|LRCH4_HUMAN	sp|O75427|LRCH4_HUMAN	22.9281	23.7753	23.8291	24.701	24.2192	23.7842		0.991972	0.853798	-0.723974	-1.83738	2	2	2	6	6	6	73.449	0	10.923	3
sp|O75431|MTX2_HUMAN	sp|O75431|MTX2_HUMAN	28.4192	28.8347	28.9945	28.899	28.9204	28.2912		1	0.0593581	0.0459658	0.171371	5	5	5	33.5	33.5	33.5	29.763	0	145.92	56
sp|O75436|VP26A_HUMAN	sp|O75436|VP26A_HUMAN	28.9685	29.2611	29.2741	29.4888	29.4145	28.9764		1	0.265677	-0.125331	-0.665047	12	12	11	42.5	42.5	40.4	38.169	0	54.173	81
sp|O75439|MPPB_HUMAN	sp|O75439|MPPB_HUMAN	27.9619	28.8757	28.5721	28.4226	28.4184	27.7528		1	0.319473	0.27197	0.779535	7	6	6	21.7	20.2	20.2	54.366	0	160.45	38
sp|O75448|MED24_HUMAN	sp|O75448|MED24_HUMAN	24.1383	22.4725	24.1948	24.0423	22.9349	23.2517		1	0.105971	0.192151	0.293859	1	1	1	1.1	1.1	1.1	110.3	0.0024953	1.4287	4
sp|O75475|PSIP1_HUMAN	sp|O75475|PSIP1_HUMAN	30.0871	30.0537	30.1766	30.4772	30.0597	29.6014		1	0.0825991	0.0596848	0.233549	13	13	13	25.5	25.5	25.5	60.103	0	66.544	116
sp|O75477|ERLN1_HUMAN	sp|O75477|ERLN1_HUMAN	29.6131	30.1048	30.2545	30.4601	30.4858	29.8912		1	0.452821	-0.2882	-1.05111	10	10	7	31.6	31.6	26.1	39.171	0	20.949	58
sp|O75489|NDUS3_HUMAN	sp|O75489|NDUS3_HUMAN	28.6109	28.8219	28.8119	28.722	28.1061	28.1917		0.984676	0.93324	0.408292	1.99624	6	6	6	16.3	16.3	16.3	30.241	0	13.556	46
sp|O75494|SRS10_HUMAN	sp|O75494|SRS10_HUMAN	29.2281	29.8125	29.8335	29.5648	29.3373	29.6751		1	0.168339	0.0989755	0.446002	5	5	5	24.4	24.4	24.4	31.3	0	34.047	56
sp|O75530|EED_HUMAN	sp|O75530|EED_HUMAN	26.1722	24.5604	26.5051	25.6972	24.9957	26.0118		1	0.0945473	0.177683	0.264639	2	2	2	11.1	11.1	11.1	50.197	0.0074008	1.0406	3
sp|O75531|BAF_HUMAN	sp|O75531|BAF_HUMAN	30.4651	30.3506	30.5058	30.4774	29.8404	29.887		1	0.82005	0.372222	1.77057	6	6	6	62.9	62.9	62.9	10.058	0	52.134	70
sp|O75533|SF3B1_HUMAN	sp|O75533|SF3B1_HUMAN	31.9815	32.1823	32.278	32.4808	32.3719	31.9684		1	0.285432	-0.126423	-0.707526	51	51	51	56.8	56.8	56.8	145.83	0	323.31	456
sp|O75534|CSDE1_HUMAN	sp|O75534|CSDE1_HUMAN	29.9583	30.1649	30.3385	30.3431	30.2019	29.7432		1	0.0977929	0.0578219	0.27299	19	19	19	30.8	30.8	30.8	88.884	0	258.76	113
sp|O75569|PRKRA_HUMAN	sp|O75569|PRKRA_HUMAN	28.6546	28.8771	28.5711	28.8278	28.2373	28.3837		1	0.473399	0.217988	1.09198	11	11	11	56.5	56.5	56.5	34.404	0	71.734	54
sp|O75607|NPM3_HUMAN	sp|O75607|NPM3_HUMAN	29.4767	29.6146	29.7142	30.0313	29.8779	29.4929		1	0.497978	-0.198824	-1.14057	4	4	4	34.3	34.3	34.3	19.343	0	131.29	54
sp|O75608|LYPA1_HUMAN	sp|O75608|LYPA1_HUMAN	29.2686	29.261	29.497	29.1945	29.5598	29.217		1	0.0446042	0.018453	0.130605	4	4	4	38.7	38.7	38.7	24.669	0	108.88	44
sp|O75643|U520_HUMAN	sp|O75643|U520_HUMAN	32.2058	32.4907	32.5348	32.667	32.4629	31.8801		1	0.10312	0.0737521	0.286611	76	76	76	50.8	50.8	50.8	244.5	0	323.31	604
sp|O75663|TIPRL_HUMAN	sp|O75663|TIPRL_HUMAN	25.5471	25.7904	26.1627	27.0941	27.1968	26.3581	+	0.661639	1.51966	-1.0496	-3.28973	3	3	3	18.4	18.4	18.4	31.444	0	8.2335	15
sp|O75691|UTP20_HUMAN	sp|O75691|UTP20_HUMAN	24.6269	25.4892	26.34	25.7853	24.9539	24.7882		1	0.205186	0.309572	0.531104	3	3	3	1.3	1.3	1.3	318.38	0	7.1612	20
sp|O75694|NU155_HUMAN	sp|O75694|NU155_HUMAN	29.3053	29.6847	29.1705	29.1485	29.2048	28.8446		1	0.777316	0.320896	1.68645	16	16	16	16	16	16	155.2	0	133.86	75
sp|O75746|CMC1_HUMAN	sp|O75746|CMC1_HUMAN	29.0747	29.1228	29.482	29.5539	29.5483	28.9938		1	0.242622	-0.13885	-0.614736	14	14	9	27.4	27.4	20.9	74.761	0	69.56	96
sp|O75795|UDB17_HUMAN;sp|Q6UWM9|UD2A3_HUMAN;sp|P0DTE4|UD2A1_HUMAN;sp|P54855|UDB15_HUMAN;sp|P0DTE5|UD2A2_HUMAN	sp|O75795|UDB17_HUMAN;sp|Q6UWM9|UD2A3_HUMAN;sp|P0DTE4|UD2A1_HUMAN;sp|P54855|UDB15_HUMAN;sp|P0DTE5|UD2A2_HUMAN	27.2471	28.8259	29.053	28.439	27.7966	28.4754		1	0.0801431	0.138341	0.227088	2	2	1	3.8	3.8	2.3	61.095	0	5.4792	35
sp|O75821|EIF3G_HUMAN	sp|O75821|EIF3G_HUMAN	31.2533	31.3727	31.4361	31.4653	31.5268	30.9116		1	0.092904	0.0528202	0.260396	16	16	16	48.8	48.8	48.8	35.611	0	285.09	162
sp|O75822|EIF3J_HUMAN	sp|O75822|EIF3J_HUMAN	30.1921	29.9912	29.8569	30.2694	30.2377	29.6948		1	0.0913147	-0.0539176	-0.256283	8	8	8	31.8	31.8	31.8	29.062	0	47.13	65
sp|O75828|CBR3_HUMAN	sp|O75828|CBR3_HUMAN	27.5623	27.3945	23.4041	23.2155	23.9756	22.4699		0.969614	0.951208	2.89999	2.03253	1	1	1	2.9	2.9	2.9	30.85	0.00095481	1.6404	3
sp|O75832|PSD10_HUMAN	sp|O75832|PSD10_HUMAN	27.1902	27.1258	26.1304	27.6997	27.6891	28.007		0.813795	1.28575	-0.983098	-2.74216	6	6	6	46.9	46.9	46.9	24.428	0	37.583	37
sp|O75844|FACE1_HUMAN	sp|O75844|FACE1_HUMAN	28.2075	28.2798	28.3937	29.1014	28.787	28.3559		0.975783	0.954741	-0.454411	-2.03968	6	6	6	12.6	12.6	12.6	54.812	0	9.4501	36
sp|O75874|IDHC_HUMAN	sp|O75874|IDHC_HUMAN	31.486	31.9843	31.9786	31.965	32.0508	31.3408		1	0.0375539	0.0307954	0.110732	14	13	13	34.8	32.6	32.6	46.659	0	199.6	157
sp|O75884|RBBP9_HUMAN	sp|O75884|RBBP9_HUMAN	24.8318	25.2484	24.8672	25.9372	25.4055	24.6443		1	0.363218	-0.346516	-0.870208	1	1	1	8.1	8.1	8.1	21	0.0036585	1.2545	0
sp|O75886|STAM2_HUMAN	sp|O75886|STAM2_HUMAN	25.3081	25.5512	26.8583	27.4956	26.4414	26.8114		1	0.818021	-1.01028	-1.76657	5	3	3	12.2	8.6	8.6	58.164	0	10.299	8
sp|O75891|AL1L1_HUMAN	sp|O75891|AL1L1_HUMAN	26.4888	27.0508	27.2861	22.8364	22.0115	22.8496	+	0.105333	3.55963	4.37605	12.0086	5	1	1	5.9	1.4	1.4	98.828	0.00032103	1.6866	3
sp|O75901|RASF9_HUMAN	sp|O75901|RASF9_HUMAN	26.6241	26.2209	27.1436	24.934	24.168	23.1401	+	0.595231	1.93866	2.58212	4.41931	1	1	1	1.8	1.8	1.8	50.02	0.002789	1.3712	2
sp|O75914|PAK3_HUMAN	sp|O75914|PAK3_HUMAN	28.2359	28.294	27.9118	27.814	27.5353	27.1276	+	0.814882	1.32118	0.654919	2.82196	13	6	4	25.8	14.5	10.2	62.309	0	52.403	36
sp|O75915|PRAF3_HUMAN	sp|O75915|PRAF3_HUMAN	28.7057	28.7926	28.8671	28.6907	28.534	28.1362		0.9805	0.911546	0.334866	1.95261	1	1	1	5.9	5.9	5.9	21.614	0	3.2357	12
sp|O75928|PIAS2_HUMAN;sp|O75925|PIAS1_HUMAN	sp|O75928|PIAS2_HUMAN;sp|O75925|PIAS1_HUMAN	23.8742	24.0954	24.793	24.8061	24.6988	23.4539		1	0.043335	-0.0653973	-0.127046	1	1	1	2.4	2.4	2.4	68.24	0.00033602	2.1324	8
sp|O75934|SPF27_HUMAN	sp|O75934|SPF27_HUMAN	28.3	28.1495	28.1099	28.5877	28.8395	28.0641		1	0.588683	-0.310632	-1.31831	8	8	8	59.6	59.6	59.6	26.131	0	129.63	50
sp|O75937|DNJC8_HUMAN	sp|O75937|DNJC8_HUMAN	30.4304	30.6208	30.6628	31.0744	30.9597	30.3905		1	0.457992	-0.236917	-1.0614	9	9	9	37.2	37.2	37.2	29.841	0	79.724	94
sp|O75940|SPF30_HUMAN	sp|O75940|SPF30_HUMAN	27.6386	27.6035	27.5078	28.0091	27.8776	27.1515		1	0.131129	-0.0961208	-0.35663	6	6	6	37.4	37.4	37.4	26.711	0	110.43	34
sp|O75947|ATP5H_HUMAN	sp|O75947|ATP5H_HUMAN	28.4997	28.7438	29.6267	29.4603	29.3587	28.645		1	0.175504	-0.197957	-0.462794	3	3	3	13.7	13.7	13.7	18.491	0	7.5039	15
sp|O75955|FLOT1_HUMAN	sp|O75955|FLOT1_HUMAN	29.9062	32.4617	32.6549	32.7733	32.8539	32.3813		1	0.481801	-0.995228	-1.10862	8	8	8	24.4	24.4	24.4	47.355	0	61.713	46
sp|O75964|ATP5L_HUMAN	sp|O75964|ATP5L_HUMAN	27.8457	28.0795	28.0088	28.1346	28.0935	27.7023		1	0.00255859	0.00120735	0.00783216	1	1	1	8.7	8.7	8.7	11.428	0.0027898	1.3732	12
sp|O76003|GLRX3_HUMAN	sp|O76003|GLRX3_HUMAN	31.0925	31.3001	31.1787	31.2547	31.0858	30.6539		1	0.436556	0.192275	1.01865	11	11	11	38.2	38.2	38.2	37.432	0	323.31	112
sp|O76031|CLPX_HUMAN	sp|O76031|CLPX_HUMAN	28.8209	28.9363	28.4915	28.6123	28.355	27.8071		0.990757	0.837503	0.491444	1.80508	11	11	11	20.9	20.9	20.9	69.223	0	35.331	35
sp|O76071|CIAO1_HUMAN	sp|O76071|CIAO1_HUMAN	28.1116	28.7506	28.1633	28.361	28.615	27.7735		1	0.102522	0.0919851	0.285089	6	6	6	32.7	32.7	32.7	37.84	0	100.16	52
sp|O76094|SRP72_HUMAN	sp|O76094|SRP72_HUMAN	28.086	28.9146	28.7626	28.8739	28.6161	28.3124		1	0.0143024	-0.0130488	-0.0432117	9	9	9	17.3	17.3	17.3	74.605	0	24.21	46
sp|O94776|MTA2_HUMAN	sp|O94776|MTA2_HUMAN	30.1539	30.5875	30.5488	30.6057	30.605	30.1123		1	0.0169095	-0.0109495	-0.0509439	17	17	13	35.5	35.5	29	75.022	0	128.71	115
sp|O94804|STK10_HUMAN	sp|O94804|STK10_HUMAN	22.1903	22.3227	25.0941	25.0868	25.4686	25.0192		0.951864	0.973939	-1.98914	-2.07866	3	2	2	3.3	2.2	2.2	112.13	0.0096154	0.91912	2
sp|O94826|TOM70_HUMAN	sp|O94826|TOM70_HUMAN	30.8172	31.0441	31.1375	31.0392	31.0441	30.5297		1	0.262524	0.128594	0.658215	17	17	17	34	34	34	67.454	0	312.38	175
sp|O94829|IPO13_HUMAN	sp|O94829|IPO13_HUMAN	21.4729	23.459	23.1775	22.1447	23.5704	24.693		1	0.326923	-0.766224	-0.795115	2	2	2	3.9	3.9	3.9	108.19	0	5.6828	3
sp|O94830|DDHD2_HUMAN	sp|O94830|DDHD2_HUMAN	24.8411	26.158	24.9465	26.924	25.6857	25.777		1	0.631197	-0.813709	-1.40117	2	2	2	4.4	4.4	4.4	81.031	0.0012723	1.6288	1
sp|O94832|MYO1D_HUMAN	sp|O94832|MYO1D_HUMAN	26.8933	25.9704	26.7004	26.5977	26.7201	27.0733		1	0.3654	-0.275658	-0.874685	7	7	7	8.5	8.5	8.5	116.2	0	9.123	33
sp|O94842|TOX4_HUMAN;sp|Q96NM4|TOX2_HUMAN;sp|O15405|TOX3_HUMAN;sp|O94900|TOX_HUMAN	sp|O94842|TOX4_HUMAN;sp|Q96NM4|TOX2_HUMAN;sp|O15405|TOX3_HUMAN	26.1344	25.9812	26.8702	25.892	26.0198	25.0197		1	0.754408	0.684808	1.64153	4	4	4	9.2	9.2	9.2	66.194	0	112.08	9
sp|O94855|SC24D_HUMAN	sp|O94855|SC24D_HUMAN	24.757	25.1853	25.2917	25.68	26.882	26.4343	+	0.68336	1.49982	-1.25412	-3.24126	6	5	5	8.1	6.7	6.7	113.01	0	6.9617	23
sp|O94888|UBXN7_HUMAN	sp|O94888|UBXN7_HUMAN	28.1755	28.383	28.4805	28.6168	28.4192	27.4858		1	0.182296	0.17238	0.478599	8	8	8	25.2	25.2	25.2	54.862	0	38.597	40
sp|O94901|SUN1_HUMAN	sp|O94901|SUN1_HUMAN	22.8856	24.5818	25.0853	24.4625	24.6658	23.0821		1	0.0470016	0.114073	0.137303	1	1	1	2	2	2	90.063	0.00033234	2.0435	4
sp|O94903|PLPHP_HUMAN	sp|O94903|PLPHP_HUMAN	28.1366	27.9526	28.0878	27.8094	28.2255	27.8482		1	0.273478	0.0979608	0.681887	4	4	4	18.2	18.2	18.2	30.344	0	17.719	31
sp|O94905|ERLN2_HUMAN	sp|O94905|ERLN2_HUMAN	28.6745	28.6933	28.8977	29.0985	28.8277	28.4902		1	0.0946472	-0.0503133	-0.264897	9	6	6	36.3	27.1	27.1	37.839	0	16.44	32
sp|O94906|PRP6_HUMAN	sp|O94906|PRP6_HUMAN	30.3421	30.3085	30.3258	30.4495	30.2523	29.8946		1	0.319079	0.126689	0.77871	27	27	27	38.5	38.5	38.5	106.92	0	194.27	188
sp|O94915|FRYL_HUMAN	sp|O94915|FRYL_HUMAN	29.6174	30.0459	30.1638	30.325	30.2781	29.8116		1	0.348424	-0.195901	-0.839753	9	9	8	3.9	3.9	3.7	339.59	0	7.9398	17
sp|O94919|ENDD1_HUMAN	sp|O94919|ENDD1_HUMAN	26.2933	26.1595	27.0052	23.8809	24.0284	25.8676		0.810983	1.28526	1.89371	2.74105	1	1	1	2.6	2.6	2.6	55.016	0	3.0965	8
sp|O94921|CDK14_HUMAN;sp|Q00536|CDK16_HUMAN	sp|O94921|CDK14_HUMAN;sp|Q00536|CDK16_HUMAN	23.1349	22.6338	22.8962	22.8461	23.0218	22.666		1	0.0873782	0.0436694	0.246052	2	1	1	3.4	1.7	1.7	53.056	0.0057263	1.1619	10
sp|O94923|GLCE_HUMAN	sp|O94923|GLCE_HUMAN	24.8556	23.9334	25.0946	22.8354	24.454	23.9053		1	0.688286	0.896297	1.51238	1	1	1	2.8	2.8	2.8	70.1	0	4.686	4
sp|O94925|GLSK_HUMAN	sp|O94925|GLSK_HUMAN	32.1739	32.2215	32.2387	32.3293	32.4111	31.7792		1	0.0668422	0.0382023	0.191654	19	19	19	37.8	37.8	37.8	73.46	0	323.31	269
sp|O94966|UBP19_HUMAN	sp|O94966|UBP19_HUMAN	25.7711	26.3078	25.1218	26.0316	26.383	24.9623		1	0.0363079	-0.0587177	-0.107193	2	2	2	3.6	3.6	3.6	145.65	0	9.7675	6
sp|O94967|WDR47_HUMAN	sp|O94967|WDR47_HUMAN	22.7991	24.1529	24.3385	24.2816	24.3529	23.4793		1	0.187194	-0.274461	-0.489931	2	2	2	3.4	3.4	3.4	101.95	0.0012719	1.6285	4
sp|O94973|AP2A2_HUMAN	sp|O94973|AP2A2_HUMAN	30.315	30.7368	30.5995	30.9085	30.5524	29.898		1	0.109811	0.0974261	0.303578	23	23	17	35.3	35.3	27.1	103.96	0	207.33	171
sp|O94979|SC31A_HUMAN	sp|O94979|SC31A_HUMAN	30.8782	31.0156	31.2759	31.4284	31.1372	30.6885		1	0.0389963	-0.0281029	-0.11482	15	15	15	19.4	19.4	19.4	133.01	0	114.35	127
sp|O94992|HEXI1_HUMAN	sp|O94992|HEXI1_HUMAN	24.6054	22.6691	24.5951	22.7833	23.9317	24.2766		1	0.137529	0.292695	0.37228	1	1	1	7	7	7	40.623	0	4.6909	5
sp|O95071|UBR5_HUMAN	sp|O95071|UBR5_HUMAN	24.6591	24.0784	25.4241	24.8357	24.825	24.9795		1	0.151529	-0.159542	-0.406098	7	7	7	5.4	5.4	5.4	309.35	0	12.636	6
sp|O95104|SCAF4_HUMAN	sp|O95104|SCAF4_HUMAN	24.0541	22.9396	24.3229	22.8409	23.1254	23.3346		1	0.683601	0.671887	1.50324	1	1	1	2	2	2	125.87	0	7.9947	3
sp|O95139|NDUB6_HUMAN	sp|O95139|NDUB6_HUMAN	26.3949	26.732	26.1029	26.7306	25.8446	26.1114		1	0.221232	0.181077	0.567268	2	2	2	19.5	19.5	19.5	15.489	0	4.6845	40
sp|O95140|MFN2_HUMAN	sp|O95140|MFN2_HUMAN	25.7406	25.7428	25.3431	25.5191	25.4123	25.2319		1	0.634308	0.221069	1.40723	2	2	2	4.9	4.9	4.9	86.401	0	3.2359	14
sp|O95155|UBE4B_HUMAN	sp|O95155|UBE4B_HUMAN	26.4682	26.4952	25.9294	26.1608	26.3617	25.9449		1	0.256167	0.141806	0.644395	7	7	7	9.5	9.5	9.5	146.18	0	44.724	21
sp|O95159|ZFPL1_HUMAN	sp|O95159|ZFPL1_HUMAN	26.877	27.7055	27.6813	27.6996	27.5407	26.9201		1	0.0321863	0.0344919	0.0954233	5	5	5	21.6	21.6	21.6	34.114	0	10.562	22
sp|O95163|ELP1_HUMAN	sp|O95163|ELP1_HUMAN	26.8337	26.8849	27.4677	27.7166	27.7645	27.4133		0.872559	1.15834	-0.569378	-2.46326	4	4	4	3.3	3.3	3.3	150.25	0	12.143	22
sp|O95164|UBL3_HUMAN	sp|O95164|UBL3_HUMAN	23.7861	23.108	24.8847	25.5335	25.2026	24.144		1	0.708658	-1.03373	-1.5521	1	1	1	12.8	12.8	12.8	13.157	0.00033069	1.9995	8
sp|O95182|NDUA7_HUMAN	sp|O95182|NDUA7_HUMAN	25.8743	26.2261	26.3426	25.6634	25.9148	25.627		0.873231	1.15959	0.412615	2.46594	1	1	1	8	8	8	12.551	0.0012678	1.5944	10
sp|O95197|RTN3_HUMAN	sp|O95197|RTN3_HUMAN	29.6102	29.787	30.2084	30.4563	30.3187	28.4572		1	0.0648251	0.124505	0.186212	2	2	2	1.8	1.8	1.8	112.61	0	6.3154	32
sp|O95202|LETM1_HUMAN	sp|O95202|LETM1_HUMAN	31.1061	31.0889	31.1255	31.0229	31.1294	30.5863		1	0.510475	0.193968	1.16518	16	16	16	21.9	21.9	21.9	83.353	0	179.27	136
sp|O95218|ZRAB2_HUMAN	sp|O95218|ZRAB2_HUMAN	24.0859	26.5154	25.7581	27.1575	27.05	26.5776		0.983886	0.932616	-1.47528	-1.99498	4	4	4	10.9	10.9	10.9	37.404	0	22.671	20
sp|O95219|SNX4_HUMAN	sp|O95219|SNX4_HUMAN	28.9436	29.4441	29.3672	29.0599	28.7521	27.8762		1	0.824336	0.688882	1.77904	9	9	9	19.1	19.1	19.1	51.908	0	50.794	57
sp|O95232|LC7L3_HUMAN	sp|O95232|LC7L3_HUMAN	29.4308	29.5046	29.5788	29.5889	29.6465	29.0872		1	0.128306	0.0638854	0.349687	10	10	10	27.5	27.5	27.5	51.466	0	183.53	84
sp|O95239|KIF4A_HUMAN;sp|Q2VIQ3|KIF4B_HUMAN	sp|O95239|KIF4A_HUMAN;sp|Q2VIQ3|KIF4B_HUMAN	28.0008	27.9642	27.1576	26.9095	28.0407	27.1372		1	0.320371	0.345101	0.781417	9	8	8	8.8	8	8	139.88	0	14.809	24
sp|O95249|GOSR1_HUMAN	sp|O95249|GOSR1_HUMAN	24.2047	24.8787	24.8452	25.0538	25.5992	25.4203		0.849592	1.23539	-0.71489	-2.63046	3	3	3	12.4	12.4	12.4	28.612	0	3.2342	10
sp|O95260|ATE1_HUMAN	sp|O95260|ATE1_HUMAN	25.9133	25.5522	25.7161	25.5919	25.7182	25.5085		1	0.427553	0.120967	1.00062	1	1	1	3.3	3.3	3.3	59.09	0	5.5821	12
sp|O95292|VAPB_HUMAN	sp|O95292|VAPB_HUMAN	28.6325	29.0836	29.3495	29.2557	29.163	28.6527		0.999934	0.00224447	-0.00193087	-0.00687308	3	2	2	15.2	10.3	10.3	27.228	0	6.5729	27
sp|O95295|SNAPN_HUMAN	sp|O95295|SNAPN_HUMAN	25.1068	26.2471	25.6135	26.4064	26.1642	25.6241		1	0.435038	-0.409119	-1.01561	2	2	2	29.4	29.4	29.4	14.874	0	9.2797	4
sp|O95302|FKBP9_HUMAN;sp|Q75LS8|FKB9L_HUMAN	sp|O95302|FKBP9_HUMAN	31.0872	31.4802	31.5947	31.7676	31.7647	31.2183		1	0.339814	-0.196172	-0.821932	10	10	10	20.7	20.7	20.7	63.083	0	65.541	106
sp|O95319|CELF2_HUMAN	sp|O95319|CELF2_HUMAN	24.398	25.8752	25.3277	25.1277	25.8055	22.9035		1	0.23687	0.588079	0.602051	3	2	2	7.7	5.7	5.7	54.284	0	4.4394	1
sp|O95336|6PGL_HUMAN	sp|O95336|6PGL_HUMAN	26.9515	26.28	26.21	26.994	27.4115	26.0665		1	0.301988	-0.343468	-0.742724	3	3	3	15.5	15.5	15.5	27.547	0	4.6863	13
sp|O95347|SMC2_HUMAN	sp|O95347|SMC2_HUMAN	28.2112	27.7962	28.2661	28.039	28.315	27.9457		1	0.0156829	-0.00876109	-0.0473115	14	14	14	16.1	16.1	16.1	135.65	0	74.559	58
sp|O95352|ATG7_HUMAN	sp|O95352|ATG7_HUMAN	25.8483	25.7074	25.5976	25.6436	25.7175	25.708		1	0.135924	0.0280603	0.368366	3	3	3	5.4	5.4	5.4	77.959	0	19.596	25
sp|O95372|LYPA2_HUMAN	sp|O95372|LYPA2_HUMAN	29.6448	29.7639	29.7795	29.5303	29.3698	29.2692	+	0.568099	1.75546	0.339595	3.89871	4	4	4	30.3	30.3	30.3	24.737	0	158.98	73
sp|O95373|IPO7_HUMAN	sp|O95373|IPO7_HUMAN	32.5214	32.7663	32.6987	32.9818	32.8074	32.1486		1	0.0204633	0.016215	0.0614157	29	29	29	39.5	39.5	39.5	119.52	0	323.31	482
sp|O95376|ARI2_HUMAN	sp|O95376|ARI2_HUMAN	24.5148	26.1132	25.4612	25.1135	24.6546	25.6202		1	0.162205	0.233615	0.431526	3	3	3	9.1	9.1	9.1	57.818	0	73.757	10
sp|O95391|SLU7_HUMAN	sp|O95391|SLU7_HUMAN	22.5217	22.96	25.0909	24.4689	23.4668	24.1559		1	0.234978	-0.506343	-0.597865	2	2	2	4.6	4.6	4.6	68.386	0	2.8044	5
sp|O95394|AGM1_HUMAN	sp|O95394|AGM1_HUMAN	27.2802	27.6689	27.753	27.8651	27.2931	27.0485		1	0.229012	0.165105	0.584627	6	6	6	15.3	15.3	15.3	59.851	0	8.4662	45
sp|O95399|UTS2_HUMAN	sp|O95399|UTS2_HUMAN	30.7274	31.002	31.1052	30.9938	30.8521	30.3618		1	0.397678	0.208962	0.940435	1	1	1	6.5	6.5	6.5	14.295	0.00033944	2.2843	20
sp|O95400|CD2B2_HUMAN	sp|O95400|CD2B2_HUMAN	26.532	26.6155	26.2146	26.3437	26.7828	25.7338		1	0.196037	0.167236	0.510253	2	2	2	6.2	6.2	6.2	37.646	0	3.9702	20
sp|O95433|AHSA1_HUMAN	sp|O95433|AHSA1_HUMAN	33.5007	30.1677	30.6188	30.4066	30.4285	29.8143		1	0.497981	1.21261	1.14057	10	10	10	34.9	34.9	34.9	38.274	0	133.68	98
sp|O95453|PARN_HUMAN	sp|O95453|PARN_HUMAN	26.7198	27.0919	26.8616	27.2877	27.3669	27.1783	+	0.708837	1.47586	-0.386562	-3.18327	5	5	5	9.9	9.9	9.9	73.45	0	20.865	30
sp|O95456|PSMG1_HUMAN	sp|O95456|PSMG1_HUMAN	27.2669	27.1495	27.2304	27.2584	27.0509	26.7493		1	0.574924	0.19607	1.29146	1	1	1	3.5	3.5	3.5	32.854	0	2.5874	13
sp|O95470|SGPL1_HUMAN	sp|O95470|SGPL1_HUMAN	23.8874	24.9076	25.3483	26.1988	25.5548	24.824		1	0.621179	-0.811422	-1.38165	2	2	2	3.2	3.2	3.2	63.523	0.0018773	1.4563	3
sp|O95478|NSA2_HUMAN	sp|O95478|NSA2_HUMAN	23.3497	25.0853	26.7737	26.6301	26.713	25.7694		1	0.558378	-1.30128	-1.25913	4	4	4	22.7	22.7	22.7	30.065	0	3.2845	7
sp|O95486|SC24A_HUMAN	sp|O95486|SC24A_HUMAN	25.9642	26.9047	26.8021	26.4013	26.6308	26.1016		1	0.20675	0.179101	0.534653	5	5	5	6.5	6.5	6.5	119.75	0	12.389	26
sp|O95487|SC24B_HUMAN	sp|O95487|SC24B_HUMAN	27.5673	27.7405	27.2097	27.7244	27.7264	27.1733		1	0.0505219	-0.0355123	-0.147085	8	8	8	10.2	10.2	10.2	137.42	0	79.258	58
sp|O95490|AGRL2_HUMAN	sp|O95490|AGRL2_HUMAN	28.5907	28.5882	28.8581	23.0909	24.7022	23.3378	+	0.1352	3.2098	4.96872	9.76205	1	1	1	0.5	0.5	0.5	163.35	0	2.578	5
sp|O95563|MPC2_HUMAN	sp|O95563|MPC2_HUMAN	25.9275	25.6595	26.3309	26.534	27.7559	26.0813		1	0.693898	-0.817798	-1.52331	2	2	2	17.3	17.3	17.3	14.279	0.0090856	0.96571	4
sp|O95571|ETHE1_HUMAN	sp|O95571|ETHE1_HUMAN	29.5903	30.2478	30.4207	30.4709	30.2205	29.8756		1	0.12258	-0.102741	-0.335532	3	3	3	16.9	16.9	16.9	27.873	0	49.666	53
sp|O95573|ACSL3_HUMAN	sp|O95573|ACSL3_HUMAN	23.8611	23.2307	24.0294	25.0874	24.5226	23.6475		1	0.666687	-0.712075	-1.47029	3	2	2	4.9	3.3	3.3	80.419	0.003366	1.2739	2
sp|O95602|RPA1_HUMAN	sp|O95602|RPA1_HUMAN	27.2923	26.9464	26.2456	25.5953	26.6602	24.8874		0.992786	0.863055	1.11379	1.85577	6	6	6	5.3	5.3	5.3	194.81	0	27.161	31
sp|O95747|OXSR1_HUMAN	sp|O95747|OXSR1_HUMAN	28.6809	29.0805	29.0191	29.0747	29.2141	28.3237		1	0.064292	0.0560118	0.184771	12	12	9	26	26	21.1	58.022	0	83.904	62
sp|O95758|PTBP3_HUMAN	sp|O95758|PTBP3_HUMAN	28.5029	28.9666	29.1696	29.3279	29.1143	29.2531		0.999832	0.784578	-0.352018	-1.70071	8	5	5	18.5	13.9	13.9	59.689	0	90.525	50
sp|O95777|LSM8_HUMAN	sp|O95777|LSM8_HUMAN	28.8654	29.1597	28.7996	29.1533	28.9968	28.6817		1	0.0043692	-0.00236829	-0.0133472	5	5	5	64.6	64.6	64.6	10.403	0	78.332	40
sp|O95782|AP2A1_HUMAN	sp|O95782|AP2A1_HUMAN	29.2561	29.3131	29.4555	29.5322	29.6373	28.8634		1	0.00358835	-0.00273768	-0.0109715	20	14	14	29.7	21.8	21.8	107.54	0	88.889	80
sp|O95793|STAU1_HUMAN;sp|Q9NUL3|STAU2_HUMAN	sp|O95793|STAU1_HUMAN	26.4834	27.2283	27.6948	27.1996	27.3793	26.4479		1	0.100111	0.126537	0.27893	5	5	5	10.9	10.9	10.9	63.182	0	7.5534	24
sp|O95801|TTC4_HUMAN	sp|O95801|TTC4_HUMAN	24.3188	23.0555	23.3624	24.1088	24.8001	24.4004		0.981664	0.932377	-0.857513	-1.9945	2	2	2	11.4	11.4	11.4	44.678	0.0068595	1.0842	2
sp|O95816|BAG2_HUMAN	sp|O95816|BAG2_HUMAN	30.0876	30.2613	30.4451	30.3581	30.2074	29.6132		1	0.339476	0.205083	0.821232	6	6	6	30.3	30.3	30.3	23.772	0	299.31	95
sp|O95817|BAG3_HUMAN	sp|O95817|BAG3_HUMAN	28.219	28.4487	28.1687	28.0128	27.7001	27.4	+	0.799486	1.36387	0.574511	2.91951	6	6	6	16.9	16.9	16.9	61.594	0	71.737	47
sp|O95819|M4K4_HUMAN;sp|Q8N4C8|MINK1_HUMAN;sp|Q9UKE5|TNIK_HUMAN	sp|O95819|M4K4_HUMAN	25.1177	24.1091	24.6931	25.0564	24.4496	24.6033		1	0.063775	-0.0631625	-0.183372	4	4	4	6.9	6.9	6.9	142.1	0	35.739	14
sp|O95825|QORL1_HUMAN	sp|O95825|QORL1_HUMAN	22.9272	24.7217	22.1407	23.5596	24.2353	22.458		1	0.057894	-0.15446	-0.167373	1	1	1	6.3	6.3	6.3	38.696	0	3.9699	1
sp|O95831|AIFM1_HUMAN	sp|O95831|AIFM1_HUMAN	30.3773	30.8783	30.9407	30.9623	30.8907	30.4807		1	0.0686571	-0.0457954	-0.196534	14	14	14	26.1	26.1	26.1	66.9	0	145.93	131
sp|O95834|EMAL2_HUMAN	sp|O95834|EMAL2_HUMAN	27.0823	28.088	28.2983	28.3803	28.8935	26.9212		1	0.126819	-0.242173	-0.346023	6	5	5	12.2	10.9	10.9	70.678	0	17.768	29
sp|O95861|BPNT1_HUMAN	sp|O95861|BPNT1_HUMAN	25.208	26.0839	25.4996	25.5369	26.1071	25.8927		1	0.334277	-0.248412	-0.810434	3	3	3	14.3	14.3	14.3	33.392	0	3.4969	9
sp|O95881|TXD12_HUMAN	sp|O95881|TXD12_HUMAN	29.5381	29.825	29.8178	29.7702	29.6647	29.0234		1	0.40579	0.240873	0.956835	5	5	5	45.9	45.9	45.9	19.206	0	12.232	46
sp|O95983|MBD3_HUMAN	sp|O95983|MBD3_HUMAN	26.292	25.823	26.3961	24.2849	25.8068	26.2285		1	0.520812	0.730284	1.18551	4	4	4	19.6	19.6	19.6	32.844	0	74.504	23
sp|O95985|TOP3B_HUMAN	sp|O95985|TOP3B_HUMAN	19.9421	22.561	23.3272	22.7245	23.709	22.5257		1	0.406585	-1.04292	-0.958439	1	1	1	1.2	1.2	1.2	96.661	0	2.4072	10
sp|O96000|NDUBA_HUMAN	sp|O96000|NDUBA_HUMAN	27.305	27.6072	27.4312	27.487	27.5529	26.8525		1	0.248153	0.150372	0.626882	1	1	1	5.2	5.2	5.2	20.776	0.00032185	1.7152	10
sp|O96005|CLPT1_HUMAN	sp|O96005|CLPT1_HUMAN	28.1304	28.0782	27.73	26.9631	27.7716	26.9543		0.876362	1.1802	0.749823	2.51025	6	6	6	14.1	14.1	14.1	76.096	0	196.24	52
sp|O96008|TOM40_HUMAN	sp|O96008|TOM40_HUMAN	26.8843	27.0234	27.1981	24.7084	26.1493	24.5915	+	0.564417	1.68265	1.88551	3.70382	3	3	3	19.1	19.1	19.1	37.893	0	19.11	8
sp|O96019|ACL6A_HUMAN;sp|O94805|ACL6B_HUMAN	sp|O96019|ACL6A_HUMAN	29.3768	29.6034	29.5542	30.1552	30.1651	29.3998		1	0.684463	-0.395221	-1.50492	10	10	10	36.6	36.6	36.6	47.46	0	178.41	67
sp|O96028|NSD2_HUMAN	sp|O96028|NSD2_HUMAN	25.062	24.6301	23.8845	25.0119	25.5006	25.1996		0.989513	0.891583	-0.711861	-1.91263	3	3	3	3.3	3.3	3.3	152.26	0.0033608	1.2682	3
sp|P00167|CYB5_HUMAN	sp|P00167|CYB5_HUMAN	27.3647	27.2358	26.8939	26.8016	27.1239	26.8198		1	0.643966	0.249701	1.42604	4	4	4	41	41	41	15.33	0	9.1125	23
sp|P00338|LDHA_HUMAN;sp|Q6ZMR3|LDH6A_HUMAN	sp|P00338|LDHA_HUMAN	33.5757	33.8921	33.926	33.7833	33.5361	33.0786		1	0.638137	0.331945	1.41468	11	11	10	46.4	46.4	46.4	36.688	0	167.87	343
sp|P00367|DHE3_HUMAN;sp|P49448|DHE4_HUMAN	sp|P00367|DHE3_HUMAN;sp|P49448|DHE4_HUMAN	33.0621	33.2685	33.3022	33.2384	33.1388	32.6731		1	0.439064	0.194181	1.02366	25	25	25	50.9	50.9	50.9	61.397	0	310.55	340
sp|P00387|NB5R3_HUMAN	sp|P00387|NB5R3_HUMAN	31.3227	31.3333	31.3719	31.4394	31.5435	31.0243		1	0.01434	0.00690142	0.0433235	5	5	5	19.6	19.6	19.6	34.234	0	130.93	115
sp|P00390|GSHR_HUMAN	sp|P00390|GSHR_HUMAN	28.0874	28.4852	28.3899	28.2255	29.2425	27.8434		1	0.09575	-0.116302	-0.267738	4	4	4	11.5	11.5	11.5	56.256	0	117.58	32
sp|P00441|SODC_HUMAN	sp|P00441|SODC_HUMAN	29.2054	29.2135	29.197	29.36	29.443	29.0329		1	0.229398	-0.073349	-0.585487	1	1	1	6.5	6.5	6.5	15.936	0.0018856	1.5173	11
sp|P00505|AATM_HUMAN	sp|P00505|AATM_HUMAN	33.37	33.4734	33.5627	33.4622	33.5488	33.0641		1	0.278429	0.110312	0.69253	16	16	16	41.2	41.2	41.2	47.517	0	209.48	234
sp|P00558|PGK1_HUMAN;sp|P07205|PGK2_HUMAN	sp|P00558|PGK1_HUMAN	34.1324	34.5098	34.5846	34.6592	34.6682	34.1458		1	0.136435	-0.0821419	-0.369613	19	19	19	55.2	55.2	55.2	44.614	0	323.31	528
sp|P00966|ASSY_HUMAN	sp|P00966|ASSY_HUMAN	28.7265	29.0754	29.1639	29.2504	28.7507	28.2935		1	0.295477	0.223696	0.728923	7	7	7	22.6	22.6	22.6	46.53	0	23.055	14
sp|P01111|RASN_HUMAN	sp|P01111|RASN_HUMAN	25.2779	25.5375	25.2975	25.5398	25.3162	24.955		1	0.204977	0.100671	0.53063	5	1	1	32.8	4.8	4.8	21.229	0.00032446	1.7802	10
sp|P01112|RASH_HUMAN;sp|P01116|RASK_HUMAN	sp|P01112|RASH_HUMAN	25.8331	26.5534	26.9012	27.1322	26.6434	26.5323		1	0.39398	-0.340093	-0.932942	5	5	1	36	36	7.9	21.298	0	64.638	26
sp|P02452|CO1A1_HUMAN	sp|P02452|CO1A1_HUMAN	25.4899	23.8346	23.1652	23.4436	24.2518	23.7364		1	0.184152	0.35261	0.482899	3	3	3	4.2	4.2	4.2	138.94	0	3.0687	5
sp|P02462|CO4A1_HUMAN	sp|P02462|CO4A1_HUMAN	26.2399	27.1351	26.9884	26.4943	27.6326	25.2054		1	0.172517	0.343653	0.455809	3	3	3	3.1	3.1	3.1	160.61	0	5.5348	8
sp|P02545|LMNA_HUMAN	sp|P02545|LMNA_HUMAN	34.5609	34.703	34.7357	34.8929	34.8127	34.34		1	0.0285135	-0.01533	-0.0848549	44	44	43	57.1	57.1	57.1	74.139	0	323.31	695
sp|P02656|APOC3_HUMAN	sp|P02656|APOC3_HUMAN	27.6085	26.5963	26.0937	27.5106	27.1273	26.5058		1	0.204061	-0.281735	-0.52855	1	1	1	16.2	16.2	16.2	10.852	0	61.62	14
sp|P02679|FIBG_HUMAN	sp|P02679|FIBG_HUMAN	21.9139	22.4961	21.9449	26.6239	24.8965	26.1917	+	0.278833	2.62477	-3.78576	-6.85356	2	2	2	7.1	7.1	7.1	51.511	0	16.089	5
sp|P02786|TFR1_HUMAN	sp|P02786|TFR1_HUMAN	27.4467	27.9518	27.8987	27.9777	27.9501	27.5609		1	0.11043	-0.0638517	-0.305138	3	3	3	4.5	4.5	4.5	84.87	0	9.5341	33
sp|P02794|FRIH_HUMAN	sp|P02794|FRIH_HUMAN	27.2218	27.9747	27.4145	27.8475	28.1943	27.9976		0.993199	0.898558	-0.476109	-1.92658	4	4	4	31.7	31.7	31.7	21.225	0	23.764	32
sp|P0C704|MCP_EBVG;sp|P0C703|MCP_EBVA8;sp|P03226|MCP_EBVB9	sp|P0C704|MCP_EBVG;sp|P0C703|MCP_EBVA8;sp|P03226|MCP_EBVB9	28.8366	28.9895	29.3079	29.3977	29.3002	28.8866		1	0.290071	-0.150177	-0.717425	1	1	1	0.7	0.7	0.7	153.93	0.0098294	0.86512	11
sp|P03270|TERM_ADE07	sp|P03270|TERM_ADE07	26.9442	27.1544	27.0844	27.5482	27.0866	26.7184		1	0.08077	-0.0566991	-0.228739	1	1	1	3.4	3.4	3.4	73.745	0.006015	1.1405	5
sp|P03372|ESR1_HUMAN	sp|P03372|ESR1_HUMAN	22.7185	29.1765	29.3082	23.516	24.2564	22.0856		0.99043	0.768254	3.78175	1.66866	1	1	1	1.8	1.8	1.8	66.215	0.0082596	0.99422	3
sp|Q70623|VIF_HV1LW;sp|Q9Q719|VIF_HV1V9;sp|P69723|VIF_HV1H2;sp|P69722|VIF_HV112;sp|P69721|VIF_HV1BR;sp|P69720|VIF_HV1B1;sp|P35964|VIF_HV1Y2;sp|P31820|VIF_HV1NA;sp|P20877|VIF_HV1JR;sp|P12504|VIF_HV1N5;sp|P05900|VIF_HV1RH;sp|P05898|VIF_HV1MN;sp|P04598|VIF_HV1B5;sp|P03402|VIF_HV1A2	sp|Q70623|VIF_HV1LW;sp|Q9Q719|VIF_HV1V9;sp|P69723|VIF_HV1H2;sp|P69722|VIF_HV112;sp|P69721|VIF_HV1BR;sp|P69720|VIF_HV1B1;sp|P35964|VIF_HV1Y2;sp|P31820|VIF_HV1NA;sp|P20877|VIF_HV1JR;sp|P12504|VIF_HV1N5;sp|P05900|VIF_HV1RH;sp|P05898|VIF_HV1MN;sp|P04598|VIF_HV1B5;sp|P03402|VIF_HV1A2	26.028	25.77	25.2297	26.0951	26.4574	25.5173		1	0.4086	-0.347393	-0.962505	1	1	1	10.6	10.6	10.6	15.854	0.0082693	1.007	8
sp|P04040|CATA_HUMAN	sp|P04040|CATA_HUMAN	28.1419	28.1953	28.3189	27.1909	27.3961	27.1626	+	0.107429	3.3682	0.968831	10.725	7	7	7	16.7	16.7	16.7	59.755	0	45.107	37
sp|P04075|ALDOA_HUMAN;sp|P05062|ALDOB_HUMAN	sp|P04075|ALDOA_HUMAN	35.337	35.486	35.575	35.657	35.6508	35.0528		1	0.0195755	0.0124702	0.0588071	21	21	16	56	56	41.8	39.42	0	323.31	508
sp|P04083|ANXA1_HUMAN	sp|P04083|ANXA1_HUMAN	32.4077	32.5652	32.4805	32.6616	32.3884	31.9801		1	0.279352	0.141103	0.694511	11	11	11	30.3	30.3	30.3	38.714	0	96.616	167
sp|P04150|GCR_HUMAN;sp|P08235|MCR_HUMAN	sp|P04150|GCR_HUMAN;sp|P08235|MCR_HUMAN	24.7802	25.0535	24.7082	24.1497	24.5073	24.1515	+	0.57376	1.65823	0.577815	3.63989	2	2	2	4.4	4.4	4.4	85.658	0	3.6956	10
sp|P04179|SODM_HUMAN	sp|P04179|SODM_HUMAN	32.1066	32.1906	32.2025	32.4347	32.5638	32.0297		1	0.465379	-0.176155	-1.07608	6	6	6	46.4	46.4	46.4	24.75	0	263.92	262
sp|P04181|OAT_HUMAN	sp|P04181|OAT_HUMAN	27.9269	27.9295	27.3097	27.5672	28.6306	26.9077		1	0.0122981	0.0202045	0.0372376	3	3	3	9.3	9.3	9.3	48.534	0	33.84	29
sp|P04183|KITH_HUMAN	sp|P04183|KITH_HUMAN	24.8619	25.5893	25.0205	26.8118	25.9804	25.7446		0.853149	1.22496	-1.02171	-2.60757	2	2	2	9.8	9.8	9.8	25.468	0	3.8572	12
sp|P04406|G3P_HUMAN	sp|P04406|G3P_HUMAN	36.35	36.4763	36.387	36.34	36.4688	35.6634		1	0.416331	0.247045	0.978081	8	8	7	35.2	35.2	33.1	36.053	0	323.31	1110
sp|P04632|CPNS1_HUMAN	sp|P04632|CPNS1_HUMAN	32.0894	32.2291	32.2684	32.2007	32.0107	31.6507		1	0.640684	0.241582	1.41964	9	9	7	38.1	38.1	32.8	28.315	0	323.31	157
sp|P04818|TYSY_HUMAN	sp|P04818|TYSY_HUMAN	22.8015	25.1349	25.5091	26.0079	26.256	25.5664		0.99462	0.773282	-1.46158	-1.67853	2	2	2	7.7	7.7	7.7	35.716	0.00032916	1.9546	14
sp|P04843|RPN1_HUMAN	sp|P04843|RPN1_HUMAN	31.6885	32.0668	32.0975	32.1691	32.0048	31.6529		1	0.0142415	0.00865682	0.0430304	20	20	20	37.6	37.6	37.6	68.569	0	284.95	194
sp|P04844|RPN2_HUMAN	sp|P04844|RPN2_HUMAN	30.4281	30.8514	30.7748	31.0734	30.9505	30.5339		1	0.331088	-0.167845	-0.803798	11	11	11	27.4	27.4	27.4	69.283	0	213.4	132
sp|P04899|GNAI2_HUMAN;sp|P63096|GNAI1_HUMAN;sp|P11488|GNAT1_HUMAN;sp|P19087|GNAT2_HUMAN;sp|A8MTJ3|GNAT3_HUMAN;sp|P38405|GNAL_HUMAN	sp|P04899|GNAI2_HUMAN;sp|P63096|GNAI1_HUMAN	30.7752	30.8354	30.827	31.1468	31.0535	30.2852		1	0.0193963	-0.0159473	-0.0582798	14	14	8	43.1	43.1	23.9	40.45	0	277.24	171
sp|Q99878|H2A1J_HUMAN;sp|Q96KK5|H2A1H_HUMAN;sp|Q9BTM1|H2AJ_HUMAN;sp|Q93077|H2A1C_HUMAN;sp|Q7L7L0|H2A3_HUMAN;sp|P20671|H2A1D_HUMAN;sp|P0C0S8|H2A1_HUMAN;sp|P04908|H2A1B_HUMAN	sp|Q99878|H2A1J_HUMAN;sp|Q96KK5|H2A1H_HUMAN;sp|Q9BTM1|H2AJ_HUMAN;sp|Q93077|H2A1C_HUMAN;sp|Q7L7L0|H2A3_HUMAN;sp|P20671|H2A1D_HUMAN;sp|P0C0S8|H2A1_HUMAN;sp|P04908|H2A1B_HUMAN	34.6628	34.5704	34.4359	34.6299	35.1389	33.9368		1	0.0113191	-0.0121638	-0.0343102	6	1	0	58.6	14.8	0	13.936	0	38.082	126
sp|P05023|AT1A1_HUMAN;sp|Q13733|AT1A4_HUMAN;sp|P54707|AT12A_HUMAN	sp|P05023|AT1A1_HUMAN	31.9454	32.0171	32.203	32.3379	32.3773	31.71		1	0.139691	-0.0866038	-0.377539	23	23	11	28.9	28.9	13.2	112.89	0	323.31	283
sp|P05091|ALDH2_HUMAN;sp|P00352|AL1A1_HUMAN	sp|P05091|ALDH2_HUMAN	31.671	31.8874	32.004	32.0084	31.9443	31.5274		1	0.0525776	0.0274366	0.152769	14	14	14	36.9	36.9	36.9	56.381	0	107.33	230
sp|P05141|ADT2_HUMAN;sp|Q9H0C2|ADT4_HUMAN	sp|P05141|ADT2_HUMAN	34.6237	34.7976	34.906	34.9516	34.8694	34.4061		1	0.061345	0.0333519	0.176781	20	20	9	46.6	46.6	22.8	32.852	0	149.16	291
sp|P05198|IF2A_HUMAN	sp|P05198|IF2A_HUMAN	31.5645	31.5714	31.6531	31.8458	31.8024	31.2944		1	0.102763	-0.051225	-0.285704	18	18	18	53.3	53.3	53.3	36.112	0	90.383	167
sp|P05386|RLA1_HUMAN	sp|P05386|RLA1_HUMAN	31.2569	31.226	31.049	31.2436	31.1086	31.0833		1	0.146246	0.0321306	0.393401	3	3	3	74.6	74.6	74.6	11.514	0	248.3	140
sp|P05387|RLA2_HUMAN	sp|P05387|RLA2_HUMAN	30.9981	31.2685	31.1597	31.4465	31.3025	30.8206		1	0.0824086	-0.0477537	-0.233049	2	2	2	23.5	23.5	23.5	11.665	0	102.98	61
sp|P05388|RLA0_HUMAN;sp|Q8NHW5|RLA0L_HUMAN	sp|P05388|RLA0_HUMAN;sp|Q8NHW5|RLA0L_HUMAN	33.1907	33.5081	33.6359	33.8459	33.8378	33.2988		1	0.408805	-0.215949	-0.962919	13	13	13	46.4	46.4	46.4	34.273	0	323.31	250
sp|P05412|JUN_HUMAN	sp|P05412|JUN_HUMAN	26.694	22.8687	24.4322	26.2488	25.9026	22.5648		1	0.0511158	-0.240396	-0.148729	3	3	3	13	13	13	35.675	0	28.778	6
sp|P05455|LA_HUMAN	sp|P05455|LA_HUMAN	30.8962	30.9377	30.8828	31.0392	30.8924	30.4795		1	0.238191	0.101863	0.604968	6	6	6	17.2	17.2	17.2	46.836	0	151.23	82
sp|P05496|AT5G1_HUMAN;sp|Q06055|AT5G2_HUMAN;sp|P48201|AT5G3_HUMAN	sp|P05496|AT5G1_HUMAN;sp|Q06055|AT5G2_HUMAN;sp|P48201|AT5G3_HUMAN	24.0035	23.4192	24.1249	25.0777	25.9549	24.8245	+	0.57914	1.6191	-1.43646	-3.53885	1	1	1	22.8	22.8	22.8	14.277	0	3.7402	41
sp|P05549|AP2A_HUMAN;sp|Q6VUC0|AP2E_HUMAN;sp|Q92481|AP2B_HUMAN	sp|P05549|AP2A_HUMAN;sp|Q6VUC0|AP2E_HUMAN;sp|Q92481|AP2B_HUMAN	24.0769	24.734	24.8522	24.9119	24.4958	24.0179		1	0.079001	0.0791798	0.224074	1	1	1	4.6	4.6	4.6	48.062	0	5.5274	6
sp|P06132|DCUP_HUMAN	sp|P06132|DCUP_HUMAN	28.5544	28.4113	28.6257	28.4329	28.7789	28.0409		1	0.194984	0.112899	0.507843	6	6	6	20.4	20.4	20.4	40.786	0	83.074	59
sp|P06280|AGAL_HUMAN	sp|P06280|AGAL_HUMAN	25.01	25.6997	26.2418	26.2801	23.4065	25.5413		1	0.24329	0.57454	0.616205	1	1	1	2.6	2.6	2.6	48.766	0.00064082	1.6682	8
sp|P06396|GELS_HUMAN	sp|P06396|GELS_HUMAN	29.3424	29.4884	30.4917	30.6654	30.5223	29.9369		1	0.638389	-0.600679	-1.41517	17	3	3	29.9	5.6	5.6	85.696	0	83.61	32
sp|P06454|PTMA_HUMAN	sp|P06454|PTMA_HUMAN	29.7989	29.8251	30.1433	30.4456	30.2862	29.7558		1	0.435852	-0.240124	-1.01724	2	2	2	21.6	21.6	21.6	12.203	0	14.936	34
sp|P06493|CDK1_HUMAN	sp|P06493|CDK1_HUMAN	30.3841	30.5253	30.6785	30.6815	30.8082	30.3027		1	0.145635	-0.0682036	-0.391927	15	15	13	58.9	58.9	52.5	34.095	0	263.06	119
sp|P06576|ATPB_HUMAN	sp|P06576|ATPB_HUMAN	34.5565	34.786	34.9142	35.0439	34.9927	34.4342		1	0.117205	-0.0713704	-0.322147	25	25	25	64.7	64.7	64.7	56.559	0	323.31	822
sp|P06703|S10A6_HUMAN	sp|P06703|S10A6_HUMAN	34.7265	35.6342	34.9358	34.7442	35.1769	34.6339		1	0.31541	0.247163	0.771014	2	2	2	27.8	27.8	27.8	10.18	0	28.546	93
sp|P06730|IF4E_HUMAN;sp|A6NMX2|I4E1B_HUMAN	sp|P06730|IF4E_HUMAN	30.5178	30.748	30.5049	30.7305	30.6451	30.2239		1	0.118511	0.0570647	0.325407	7	7	7	43.8	43.8	43.8	25.097	0	49.268	90
sp|P06733|ENOA_HUMAN	sp|P06733|ENOA_HUMAN	35.0353	35.2331	35.3721	35.4189	35.3779	34.8137		1	0.0151907	0.010011	0.0458511	13	10	10	38.2	29.7	29.7	47.168	0	323.31	455
sp|P06737|PYGL_HUMAN	sp|P06737|PYGL_HUMAN	25.5543	24.0569	26.955	24.9771	26.7968	26.4853		1	0.217944	-0.56434	-0.5599	9	4	3	13.6	5.9	4.6	97.147	0.00033591	2.1323	18
sp|P06744|G6PI_HUMAN	sp|P06744|G6PI_HUMAN	32.0647	32.3917	32.4297	32.4621	32.6185	31.7897		0.999838	0.00619084	0.00527318	0.0188732	8	8	3	23.5	23.5	10.6	63.146	0	273.62	192
sp|P06748|NPM_HUMAN	sp|P06748|NPM_HUMAN	34.4999	34.5641	34.7523	34.9066	34.9127	34.499		1	0.462034	-0.167337	-1.06943	12	12	12	41.5	41.5	41.5	32.575	0	323.31	288
sp|P06753|TPM3_HUMAN	sp|P06753|TPM3_HUMAN	30.4645	30.3673	30.3361	31.0321	30.4963	30.6348		0.982226	0.939485	-0.331786	-2.00883	17	6	6	36.5	17.5	17.5	32.95	0	22.339	64
sp|P06756|ITAV_HUMAN	sp|P06756|ITAV_HUMAN	26.5736	26.8811	26.4866	27.0279	26.2678	27.0882		1	0.195462	-0.147514	-0.508938	5	5	5	5.5	5.5	5.5	116.04	0	4.2575	14
sp|P06865|HEXA_HUMAN	sp|P06865|HEXA_HUMAN	27.6426	27.737	28.1082	27.959	27.6559	27.4034		1	0.295801	0.156483	0.729611	4	4	4	11	11	11	60.702	0	30.644	29
sp|P07195|LDHB_HUMAN	sp|P07195|LDHB_HUMAN	29.2947	29.1291	29.5216	29.5178	29.7004	29.3052		1	0.525861	-0.192669	-1.19542	2	1	1	6.3	2.7	2.7	36.638	0	2.5916	10
sp|P07203|GPX1_HUMAN	sp|P07203|GPX1_HUMAN	29.7545	29.5437	29.6407	29.3707	29.8222	29.309		1	0.349746	0.145645	0.842482	2	2	2	13.8	13.8	13.8	22.088	0	54.11	38
sp|P07237|PDIA1_HUMAN	sp|P07237|PDIA1_HUMAN	34.0265	34.2231	34.3414	34.2345	34.1967	33.668		1	0.32981	0.163938	0.801136	23	23	23	39	39	39	57.116	0	323.31	424
sp|P07305|H10_HUMAN	sp|P07305|H10_HUMAN	30.1019	30.2905	30.6221	30.3052	30.1199	29.8365		1	0.543013	0.250956	1.22906	4	4	4	21.1	21.1	21.1	20.863	0	7.9092	46
sp|P07339|CATD_HUMAN	sp|P07339|CATD_HUMAN	30.8338	31.6194	31.53	31.7013	31.7257	31.1803		1	0.273123	-0.208038	-0.681121	4	4	4	12.1	12.1	12.1	44.552	0	13.35	48
sp|P07355|ANXA2_HUMAN;sp|A6NMY6|AXA2L_HUMAN	sp|P07355|ANXA2_HUMAN;sp|A6NMY6|AXA2L_HUMAN	35.7254	35.845	35.9671	36.0347	35.9624	35.4003		1	0.0774409	0.0467008	0.21995	23	23	23	60.8	60.8	60.8	38.604	0	323.31	605
sp|P07384|CAN1_HUMAN	sp|P07384|CAN1_HUMAN	28.1782	28.2563	27.3584	28.0037	27.7795	27.4733		1	0.213058	0.178799	0.548908	4	4	4	7.6	7.6	7.6	81.889	0	58.374	32
sp|P07437|TBB5_HUMAN;sp|A6NNZ2|TBB8B_HUMAN;sp|Q9H4B7|TBB1_HUMAN;CON__ENSEMBL:ENSBTAP00000025008	sp|P07437|TBB5_HUMAN	34.4679	34.586	34.5336	34.9768	34.8305	34.3285		1	0.386249	-0.182782	-0.917246	25	4	4	70.9	16	16	49.67	0	168.6	334
sp|P07602|SAP_HUMAN	sp|P07602|SAP_HUMAN	26.0686	25.9381	26.4888	26.4976	26.6848	26.0972		1	0.471691	-0.261352	-1.0886	1	1	1	2.1	2.1	2.1	58.112	0.0098351	0.86971	9
sp|P07737|PROF1_HUMAN	sp|P07737|PROF1_HUMAN	30.4427	30.799	31.2922	30.6731	30.9688	30.3834		1	0.221403	0.169551	0.567652	6	2	2	29.3	7.9	7.9	15.054	0	8.1815	22
sp|P07741|APT_HUMAN	sp|P07741|APT_HUMAN	31.8254	32.1618	32.305	31.9028	32.1358	31.4818		1	0.466818	0.257213	1.07893	4	4	4	21.1	21.1	21.1	19.608	0	97.685	59
sp|P07814|SYEP_HUMAN	sp|P07814|SYEP_HUMAN	32.4526	32.6326	32.7107	32.8013	32.7743	32.2134		1	0.00371354	0.00234222	0.0113527	27	27	26	19.6	19.6	19.1	170.59	0	287.72	258
sp|P07864|LDHC_HUMAN	sp|P07864|LDHC_HUMAN	30.9962	31.1598	31.146	31.3234	31.0188	30.4628		1	0.255836	0.165635	0.643673	4	3	3	22.9	19.3	19.3	36.311	0.00033659	2.1607	15
sp|P07900|HS90A_HUMAN;sp|Q14568|HS902_HUMAN;sp|Q58FF6|H90B4_HUMAN;sp|Q58FG0|HS905_HUMAN;sp|Q58FG1|HS904_HUMAN	sp|P07900|HS90A_HUMAN	34.5681	34.789	34.8732	35.0363	35.1037	34.6007		1	0.394964	-0.170171	-0.934937	38	24	24	55.5	34.7	34.7	84.659	0	323.31	890
sp|P07910|HNRPC_HUMAN;sp|P0DMR1|HNRC4_HUMAN;sp|O60812|HNRC1_HUMAN;sp|B7ZW38|HNRC3_HUMAN;sp|B2RXH8|HNRC2_HUMAN	sp|P07910|HNRPC_HUMAN;sp|P0DMR1|HNRC4_HUMAN;sp|O60812|HNRC1_HUMAN;sp|B7ZW38|HNRC3_HUMAN;sp|B2RXH8|HNRC2_HUMAN	31.8444	32.0096	32.0719	32.1862	32.1512	31.5801		1	0.00448329	0.0028464	0.0136939	8	8	7	24.2	24.2	21.6	33.67	0	22.458	119
sp|P07942|LAMB1_HUMAN	sp|P07942|LAMB1_HUMAN	27.3922	27.4848	27.7595	28.0803	27.5854	27.4532		1	0.29569	-0.160784	-0.729376	4	4	4	2.6	2.6	2.6	198.04	0	21.14	34
sp|P07947|YES_HUMAN;sp|P06241|FYN_HUMAN;sp|P12931|SRC_HUMAN;sp|P06239|LCK_HUMAN	sp|P07947|YES_HUMAN	27.6279	27.7305	26.6847	27.5621	27.6653	27.0119		1	0.0579983	-0.0653458	-0.167658	7	7	6	17.5	17.5	16	60.801	0	23.091	36
sp|P07948|LYN_HUMAN;sp|P08631|HCK_HUMAN	sp|P07948|LYN_HUMAN;sp|P08631|HCK_HUMAN	24.6605	22.011	24.3769	24.2277	25.5411	24.0082		1	0.397919	-0.909581	-0.940923	3	2	2	8.6	7	7	58.573	0	4.0858	4
sp|P07954|FUMH_HUMAN	sp|P07954|FUMH_HUMAN	31.2589	31.5132	31.5369	31.6794	31.5623	31.0354		1	0.0162396	0.0106309	0.0489611	11	11	11	36.3	36.3	36.3	54.636	0	224.95	181
sp|P08133|ANXA6_HUMAN	sp|P08133|ANXA6_HUMAN	34.4464	34.5822	34.6631	34.7225	34.7183	34.1556		1	0.0551881	0.0317675	0.159957	26	26	26	32.7	32.7	32.7	75.872	0	323.31	487
sp|P08134|RHOC_HUMAN	sp|P08134|RHOC_HUMAN	28.8159	29.3229	29.24	29.3548	29.4183	28.7942		1	0.0882836	-0.062837	-0.24841	11	4	4	72	25.4	25.4	22.006	0	33.924	47
sp|P08183|MDR1_HUMAN	sp|P08183|MDR1_HUMAN	26.3274	26.222	26.4037	25.853	25.1275	25.3507	+	0.595243	1.77639	0.874003	3.95595	3	3	3	4.1	4.1	4.1	141.48	0	18.022	15
sp|P08195|4F2_HUMAN	sp|P08195|4F2_HUMAN	26.7401	26.8131	27.079	27.1022	27.1968	26.4483		1	0.0513603	-0.0383771	-0.149406	1	1	1	1.7	1.7	1.7	67.993	0.0060132	1.1397	4
sp|P08237|PFKAM_HUMAN	sp|P08237|PFKAM_HUMAN	28.6463	30.7945	28.9205	28.9728	30.9981	30.6098		1	0.33253	-0.739796	-0.8068	12	12	11	22.2	22.2	21	85.182	0	131.39	81
sp|P08238|HS90B_HUMAN;sp|Q58FF7|H90B3_HUMAN	sp|P08238|HS90B_HUMAN	36.6858	36.7911	36.9668	37.0586	37.0807	36.551		1	0.161295	-0.0821953	-0.42937	43	43	26	65.6	65.6	39.6	83.263	0	323.31	1576
sp|P08240|SRPRA_HUMAN	sp|P08240|SRPRA_HUMAN	29.4958	29.7754	29.7843	29.9892	29.8229	29.3875		1	0.0838033	-0.0480194	-0.236708	16	16	16	37.3	37.3	37.3	69.81	0	116.73	95
sp|P08243|ASNS_HUMAN	sp|P08243|ASNS_HUMAN	29.3994	29.7598	29.7925	29.7719	29.5545	29.2989		1	0.229306	0.108775	0.585281	10	10	10	21.2	21.2	21.2	64.369	0	17.583	75
sp|P08397|HEM3_HUMAN	sp|P08397|HEM3_HUMAN	26.7766	27.2046	27.3525	27.3172	27.3334	26.9659		1	0.169455	-0.0943089	-0.448625	3	3	3	10	10	10	39.33	0.00032165	1.7075	15
sp|P08559|ODPA_HUMAN;sp|P29803|ODPAT_HUMAN	sp|P08559|ODPA_HUMAN	31.3061	31.5539	31.6715	31.6352	31.6714	31.2609		1	0.0237072	-0.0120373	-0.0709071	18	18	18	60	60	60	43.295	0	323.31	206
sp|P08574|CY1_HUMAN	sp|P08574|CY1_HUMAN	28.9506	29.3372	29.6401	29.2755	29.3873	28.5494		1	0.292741	0.23853	0.723109	4	4	4	15.7	15.7	15.7	35.422	0	250.39	54
sp|P08579|RU2B_HUMAN	sp|P08579|RU2B_HUMAN	27.8916	29.1761	28.9492	28.648	28.4075	28.5277		1	0.13241	0.144581	0.359771	7	5	5	38.7	31.1	31.1	25.486	0	45.402	47
sp|P08621|RU17_HUMAN	sp|P08621|RU17_HUMAN	29.9761	30.5955	30.4548	30.7333	30.3291	30.266		1	0.158694	-0.10066	-0.423196	13	13	13	29.3	29.3	29.3	51.556	0	83.732	128
sp|P08651|NFIC_HUMAN;sp|Q12857|NFIA_HUMAN;sp|O00712|NFIB_HUMAN;sp|Q14938|NFIX_HUMAN	sp|P08651|NFIC_HUMAN	28.0225	27.896	27.5486	28.2172	27.6909	27.748		1	0.103632	-0.0629946	-0.287915	5	5	5	14.4	14.4	14.4	55.674	0	81.694	37
sp|P08670|VIME_HUMAN;sp|P41219|PERI_HUMAN;sp|Q9NSB2|KRT84_HUMAN;CON__Q9NSB2;CON__Q6ISB0;sp|P07197|NFM_HUMAN;CON__Q01546;sp|Q01546|K22O_HUMAN;CON__P12035;sp|P12035|K2C3_HUMAN;CON__P13647;sp|P13647|K2C5_HUMAN;sp|P48668|K2C6C_HUMAN;sp|P04259|K2C6B_HUMAN;CON__P48668;CON__P04259;CON__P02538;sp|P02538|K2C6A_HUMAN;CON__Q5XKE5;sp|Q5XKE5|K2C79_HUMAN;CON__Q8VED5;CON__P07744;CON__Q8N1N4-2;CON__Q7RTT2;sp|Q16…	sp|P08670|VIME_HUMAN	38.2027	38.3555	38.4158	38.4897	38.4642	38.0657		1	0.0339359	-0.0151863	-0.100431	44	44	36	63.9	63.9	54.3	53.651	0	323.31	2477
sp|P08708|RS17_HUMAN	sp|P08708|RS17_HUMAN	32.9526	33.1921	33.1208	33.369	33.2221	32.7881		1	0.070516	-0.0379384	-0.201517	9	9	9	62.2	62.2	62.2	15.55	0	323.31	228
sp|P08754|GNAI3_HUMAN	sp|P08754|GNAI3_HUMAN	27.1662	26.9233	26.6322	27.7051	27.3231	25.9722		1	0.0586961	-0.0928974	-0.169565	10	4	4	38.4	19.2	19.2	40.532	0	76.582	9
sp|P08758|ANXA5_HUMAN	sp|P08758|ANXA5_HUMAN	33.8658	33.9965	34.0585	34.0851	34.0268	33.6482		1	0.133073	0.0535762	0.361396	15	15	15	43.8	43.8	43.8	35.936	0	188.78	242
sp|P08865|RSSA_HUMAN	sp|P08865|RSSA_HUMAN	33.8346	34.05	34.1032	34.2667	34.277	33.6981		1	0.151831	-0.0846736	-0.406821	13	13	13	58.6	58.6	58.6	32.854	0	323.31	330
sp|P09001|RM03_HUMAN	sp|P09001|RM03_HUMAN	24.675	26.3945	28.4644	27.7386	27.1136	27.9503		1	0.412017	-1.08951	-0.969394	3	3	3	14.4	14.4	14.4	38.632	0	2.6732	2
sp|P09012|SNRPA_HUMAN	sp|P09012|SNRPA_HUMAN	30.0705	30.1282	30.5124	30.6247	30.3858	30.2596		1	0.459054	-0.186354	-1.06351	8	8	6	34	34	28	31.279	0	133.39	75
sp|P09104|ENOG_HUMAN	sp|P09104|ENOG_HUMAN	26.3888	26.66	25.7246	27.4108	27.4026	26.2048		1	0.699693	-0.748236	-1.53462	8	3	3	30.6	15.2	15.2	47.268	0	5.2901	28
sp|P09110|THIK_HUMAN	sp|P09110|THIK_HUMAN	26.1518	26.2213	26.332	26.2859	26.5199	26.0224		1	0.0959686	-0.0410461	-0.268301	1	1	1	3.1	3.1	3.1	44.292	0.0015808	1.5674	6
sp|P09132|SRP19_HUMAN	sp|P09132|SRP19_HUMAN	26.0887	25.7352	26.8598	27.1602	25.5454	26.1755		1	0.0388411	-0.0658099	-0.11438	3	3	3	23.6	23.6	23.6	16.156	0	7.3927	25
sp|P09211|GSTP1_HUMAN	sp|P09211|GSTP1_HUMAN	32.9509	33.2847	33.2908	33.4997	33.5561	32.9968		1	0.345713	-0.17541	-0.834149	1	1	1	6.2	6.2	6.2	23.356	0	71.7	70
sp|P09234|RU1C_HUMAN	sp|P09234|RU1C_HUMAN	28.9611	29.3749	29.1028	29.562	29.3507	28.9963		1	0.312464	-0.156719	-0.764822	4	4	4	25.2	25.2	25.2	17.394	0	15.758	35
sp|P09382|LEG1_HUMAN	sp|P09382|LEG1_HUMAN	34.6104	34.86	34.7955	35.0698	34.9451	34.5332		1	0.203225	-0.0940336	-0.52665	5	5	5	42.2	42.2	42.2	14.716	0	189.76	153
sp|P09417|DHPR_HUMAN	sp|P09417|DHPR_HUMAN	26.3553	27.5127	27.7503	27.5509	27.0409	27.1938		1	0.0415739	-0.0557524	-0.122096	5	5	5	36.5	36.5	36.5	25.789	0	29.572	37
sp|P09429|HMGB1_HUMAN;sp|B2RPK0|HGB1A_HUMAN;sp|P23497|SP100_HUMAN	sp|P09429|HMGB1_HUMAN;sp|B2RPK0|HGB1A_HUMAN	33.5757	33.9826	34.0086	33.9966	34.0092	33.5001		1	0.031418	0.0203692	0.093219	12	12	10	59.1	59.1	51.6	24.893	0	301.2	361
sp|P09471|GNAO_HUMAN	sp|P09471|GNAO_HUMAN	22.9324	24.5389	24.31	24.7926	24.8504	23.716		1	0.350759	-0.525937	-0.844572	3	1	1	10.7	4.2	4.2	40.05	0	6.3046	8
sp|P09486|SPRC_HUMAN	sp|P09486|SPRC_HUMAN	27.106	27.6726	27.6091	27.7747	27.7159	27.3234		1	0.245834	-0.142049	-0.621797	4	4	4	15.5	15.5	15.5	34.632	0	5.2523	28
sp|P09493|TPM1_HUMAN	sp|P09493|TPM1_HUMAN	29.934	30.4047	30.5155	30.4771	30.3138	30.1663		1	0.0596473	-0.034359	-0.17216	18	13	9	43	35.6	27.5	32.708	0	145.78	97
sp|P09525|ANXA4_HUMAN	sp|P09525|ANXA4_HUMAN	29.7843	29.894	29.8486	30.0164	29.8108	29.3401		1	0.232073	0.119881	0.591428	8	8	8	25.4	25.4	25.4	35.882	0	24.53	66
sp|P09622|DLDH_HUMAN	sp|P09622|DLDH_HUMAN	31.2856	31.4117	31.5811	31.5648	31.75	31.1148		1	0.0863362	-0.0504068	-0.243333	11	11	11	32.6	32.6	32.6	54.177	0	125.51	255
sp|P09651|ROA1_HUMAN;sp|Q32P51|RA1L2_HUMAN	sp|P09651|ROA1_HUMAN;sp|Q32P51|RA1L2_HUMAN	33.5477	33.6523	33.613	33.9123	33.8117	33.426		1	0.301872	-0.112342	-0.742478	17	14	14	45.2	43.3	43.3	38.746	0	323.31	359
sp|P09661|RU2A_HUMAN	sp|P09661|RU2A_HUMAN	30.2026	30.2052	30.288	30.2493	30.1266	29.8785		1	0.582694	0.147145	1.30663	9	9	9	51.8	51.8	51.8	28.415	0	244.24	124
sp|P09669|COX6C_HUMAN	sp|P09669|COX6C_HUMAN	29.0061	28.8356	28.6474	28.868	28.7236	28.2589		1	0.431751	0.21286	1.00903	1	1	1	9.3	9.3	9.3	8.7813	0.003961	1.2513	15
sp|P09874|PARP1_HUMAN	sp|P09874|PARP1_HUMAN	30.022	30.2673	30.2924	30.1101	30.3511	29.8103		1	0.226425	0.103405	0.578867	18	18	18	26.1	26.1	26.1	113.08	0	165.92	120
sp|P09960|LKHA4_HUMAN	sp|P09960|LKHA4_HUMAN	26.5834	27.0185	27.5777	27.4706	27.5127	27.3568		1	0.593145	-0.386831	-1.32701	5	5	5	13.3	13.3	13.3	69.284	0	29.371	31
sp|P09972|ALDOC_HUMAN	sp|P09972|ALDOC_HUMAN	32.5506	32.3788	32.6713	32.9088	33.3364	32.442		1	0.5958	-0.362164	-1.33219	7	2	2	24.7	10.4	10.4	39.455	0	110.61	150
sp|Q71UI9|H2AV_HUMAN;sp|P0C0S5|H2AZ_HUMAN	sp|Q71UI9|H2AV_HUMAN;sp|P0C0S5|H2AZ_HUMAN	32.3224	32.4764	32.2658	32.0812	32.1922	31.2522		0.998408	0.780191	0.513013	1.69209	6	4	4	53.9	46.9	46.9	13.509	0	134.25	106
sp|P0C7P0|CISD3_HUMAN	sp|P0C7P0|CISD3_HUMAN	27.4555	27.3499	27.125	27.1843	26.5055	26.3466		0.900015	1.08029	0.631348	2.29801	1	1	1	10.2	10.2	10.2	14.215	0	4.2736	8
sp|P0DMV9|HS71B_HUMAN;sp|P0DMV8|HS71A_HUMAN	sp|P0DMV9|HS71B_HUMAN;sp|P0DMV8|HS71A_HUMAN	24.7335	25.9182	25.8791	25.1278	27.6565	25.277		1	0.219194	-0.510169	-0.562704	7	5	3	18.1	15	10.6	70.051	0	56.298	21
sp|Q01081|U2AF1_HUMAN;sp|P0DN76|U2AF5_HUMAN	sp|Q01081|U2AF1_HUMAN;sp|P0DN76|U2AF5_HUMAN	31.166	31.2706	31.2477	31.6814	31.4714	31.0767		1	0.431834	-0.181742	-1.0092	10	10	7	59.6	59.6	47.5	27.872	0	144.51	114
sp|P0DP25|CALM3_HUMAN;sp|P0DP24|CALM2_HUMAN;sp|P0DP23|CALM1_HUMAN;sp|P27482|CALL3_HUMAN	sp|P0DP25|CALM3_HUMAN;sp|P0DP24|CALM2_HUMAN;sp|P0DP23|CALM1_HUMAN	29.593	29.8925	29.7895	29.8162	29.959	29.1694		1	0.160003	0.110118	0.426304	6	6	6	55.7	55.7	55.7	16.837	0	119.5	69
sp|P0DPB6|RPAC2_HUMAN;sp|P0DPB5|RPC22_HUMAN	sp|P0DPB6|RPAC2_HUMAN	28.3613	28.7121	28.6345	28.8975	28.7156	28.2978		1	0.11909	-0.067653	-0.326851	4	4	4	42.1	42.1	42.1	15.237	0	122.38	43
sp|P10092|CALCB_HUMAN	sp|P10092|CALCB_HUMAN	27.9425	28.0713	27.5736	28.1163	29.2218	27.7895		1	0.487661	-0.5134	-1.1202	1	1	1	15	15	15	13.706	0.0098494	0.88168	11
sp|P10155|RO60_HUMAN	sp|P10155|RO60_HUMAN	26.6129	26.8694	26.9673	26.2382	26.314	26.4218	+	0.55809	1.8484	0.491887	4.15717	3	3	3	7.2	7.2	7.2	60.67	0	8.0487	23
sp|P10515|ODP2_HUMAN	sp|P10515|ODP2_HUMAN	29.8921	30.2505	30.3839	30.5272	30.4326	29.9943		1	0.257484	-0.142564	-0.647262	9	9	9	18.1	18.1	18.1	68.996	0	49.676	84
sp|P10599|THIO_HUMAN	sp|P10599|THIO_HUMAN	32.6193	32.8783	33.1126	33.1278	33.0285	32.7457		1	0.205559	-0.0972176	-0.531951	3	3	3	31.4	31.4	31.4	11.737	0	32.469	200
sp|P10635|CP2D6_HUMAN;sp|A0A087X1C5|CP2D7_HUMAN	sp|P10635|CP2D6_HUMAN;sp|A0A087X1C5|CP2D7_HUMAN	25.0608	24.6727	25.3996	25.9235	25.3467	25.413		0.991961	0.86438	-0.516695	-1.8584	2	2	2	5.2	5.2	5.2	55.769	0.0090643	0.94791	4
sp|P10644|KAP0_HUMAN	sp|P10644|KAP0_HUMAN	29.9123	29.6779	29.9442	30.0721	29.8484	29.3659		1	0.135824	0.0826918	0.368123	10	10	10	33.6	33.6	33.6	42.981	0	114.44	91
sp|P10696|PPBN_HUMAN;sp|P09923|PPBI_HUMAN	sp|P10696|PPBN_HUMAN;sp|P09923|PPBI_HUMAN	27.5815	27.9985	27.8824	27.8532	27.6431	27.5005		1	0.409296	0.155237	0.96391	2	2	2	4.3	4.3	4.3	57.376	0.0030703	1.2934	11
sp|P10768|ESTD_HUMAN	sp|P10768|ESTD_HUMAN	28.9768	29.1885	28.8888	29.0872	29.286	28.4348		1	0.108981	0.0820223	0.301481	4	4	4	20.2	20.2	20.2	31.462	0	112.53	41
sp|P10809|CH60_HUMAN	sp|P10809|CH60_HUMAN	35.1932	35.2865	35.4251	35.5489	35.5168	34.9463		1	0.0597568	-0.0356979	-0.172458	28	28	28	51.3	51.3	51.3	61.054	0	323.31	1007
sp|P11021|BIP_HUMAN	sp|P11021|BIP_HUMAN	34.7791	35.0251	35.1181	35.2295	35.1241	34.5841		1	0.00752404	-0.00513077	-0.0229032	29	28	28	50	47.6	47.6	72.332	0	323.31	716
sp|P11047|LAMC1_HUMAN	sp|P11047|LAMC1_HUMAN	23.3012	23.213	23.5634	23.4704	23.4442	22.1431		1	0.307579	0.339971	0.754534	2	2	2	1.4	1.4	1.4	177.6	0.00032712	1.8685	5
sp|P11142|HSP7C_HUMAN	sp|P11142|HSP7C_HUMAN	36.7771	36.9736	37.0859	37.2238	37.1895	36.5948		1	0.0912541	-0.0571747	-0.256126	34	33	24	68.3	68.3	54.6	70.897	0	323.31	1854
sp|P11166|GTR1_HUMAN	sp|P11166|GTR1_HUMAN	24.3208	25.1975	25.9542	26.6909	26.7905	26.0542		0.861307	1.21164	-1.35441	-2.57846	2	2	2	4.7	4.7	4.7	54.083	0	19.105	17
sp|P11172|UMPS_HUMAN	sp|P11172|UMPS_HUMAN	30.594	30.9672	31.1049	31.164	31.1058	30.7422		1	0.22308	-0.115288	-0.571402	8	8	8	16.7	16.7	16.7	52.221	0	115.26	70
sp|P11177|ODPB_HUMAN	sp|P11177|ODPB_HUMAN	29.6042	30.458	30.4947	30.7629	30.673	30.2275		1	0.478378	-0.368802	-1.10184	6	6	6	33.4	33.4	33.4	39.233	0	179.27	108
sp|P11182|ODB2_HUMAN	sp|P11182|ODB2_HUMAN	25.3984	25.6977	25.2499	23.5624	21.143	25.6877		1	0.683933	1.98433	1.50389	3	3	3	5.6	5.6	5.6	53.486	0.00034048	2.3341	13
sp|P11216|PYGB_HUMAN	sp|P11216|PYGB_HUMAN	31.4622	31.472	31.5102	31.5717	31.6052	30.9466		1	0.190891	0.107002	0.498448	21	21	15	30.7	30.7	21.1	96.695	0	323.31	230
sp|P11233|RALA_HUMAN	sp|P11233|RALA_HUMAN	24.5045	25.4565	25.8167	24.9089	22.0556	22.8273		0.944404	0.998048	1.99531	2.12785	5	1	1	36.9	6.3	6.3	23.567	0	3.2776	2
sp|P11234|RALB_HUMAN	sp|P11234|RALB_HUMAN	29.5343	29.4652	29.6818	29.7784	29.7607	29.2045		1	0.0352981	-0.0207545	-0.104318	6	6	2	41.7	41.7	11.2	23.408	0	65.186	57
sp|P11310|ACADM_HUMAN	sp|P11310|ACADM_HUMAN	27.818	28.3764	28.4656	28.059	28.059	27.8556		1	0.4627	0.22879	1.07075	3	3	3	6.2	6.2	6.2	46.588	0	8.5373	19
sp|P11387|TOP1_HUMAN;sp|Q969P6|TOP1M_HUMAN	sp|P11387|TOP1_HUMAN	29.9057	30.1262	30.2612	30.1898	30.256	29.7115		1	0.07964	0.0452429	0.225761	12	12	12	18.3	18.3	18.3	90.725	0	55.509	103
sp|P11388|TOP2A_HUMAN	sp|P11388|TOP2A_HUMAN	30.1474	29.9866	29.9307	30.2871	30.2579	29.6727		1	0.0859717	-0.050993	-0.242382	20	20	15	20.6	20.6	16.7	174.38	0	179.93	152
sp|P11413|G6PD_HUMAN	sp|P11413|G6PD_HUMAN	31.4487	31.4941	31.4657	31.4638	31.3753	30.8706		1	0.557479	0.232892	1.25737	15	15	15	33.4	33.4	33.4	59.256	0	149.77	169
sp|P11441|UBL4A_HUMAN	sp|P11441|UBL4A_HUMAN	25.3854	24.4777	23.0368	25.3993	25.367	22.2566		1	0.0108351	-0.0409616	-0.0328608	1	1	1	10.2	10.2	10.2	17.776	0.0030855	1.333	3
sp|P11498|PYC_HUMAN	sp|P11498|PYC_HUMAN	29.2878	29.5973	29.501	29.2674	29.6087	28.9586		1	0.367991	0.183785	0.879992	17	17	17	21	21	21	129.63	0	46.64	70
sp|P11532|DMD_HUMAN	sp|P11532|DMD_HUMAN	23.5145	23.9275	24.7351	24.3189	24.5406	24.1396		1	0.294723	-0.273998	-0.727321	1	1	1	0.4	0.4	0.4	426.74	0.00033738	2.1904	11
sp|P11586|C1TC_HUMAN	sp|P11586|C1TC_HUMAN	28.6584	28.9641	28.6416	28.8823	29.1364	28.4312		1	0.0957563	-0.0619399	-0.267755	8	7	7	14.2	13.5	13.5	101.56	0	88.556	51
sp|P11717|MPRI_HUMAN	sp|P11717|MPRI_HUMAN	26.4762	25.9606	27.4474	27.1551	27.3542	26.5575		1	0.325743	-0.394166	-0.79265	4	4	4	2.2	2.2	2.2	274.37	0	2.649	17
sp|P11766|ADHX_HUMAN	sp|P11766|ADHX_HUMAN	31.0851	31.0249	31.5644	31.509	31.5037	30.5316		1	0.0401206	0.043307	0.117998	4	4	4	18.4	18.4	18.4	39.724	0	114.28	68
sp|P11802|CDK4_HUMAN	sp|P11802|CDK4_HUMAN	27.4036	27.683	27.8803	27.7739	27.2931	24.5541		1	0.478359	1.11532	1.10181	5	4	4	14.9	12.2	12.2	33.729	0	14.125	19
sp|P11908|PRPS2_HUMAN	sp|P11908|PRPS2_HUMAN	29.6927	29.4966	29.5741	30.0765	30.1727	29.1577		1	0.260115	-0.214496	-0.652984	16	6	5	54.7	23.3	19.2	34.769	0	72.7	53
sp|P11940|PABP1_HUMAN;sp|Q9H361|PABP3_HUMAN;sp|Q4VXU2|PAP1L_HUMAN;sp|Q96DU9|PABP5_HUMAN	sp|P11940|PABP1_HUMAN	33.1498	33.2007	33.375	33.396	33.3332	32.7219		1	0.151288	0.0914714	0.40552	29	29	18	57.9	57.9	37.4	70.67	0	323.31	384
sp|P12004|PCNA_HUMAN	sp|P12004|PCNA_HUMAN	32.6363	32.5881	32.6766	32.9093	32.9086	32.3791		1	0.214891	-0.0987015	-0.553037	13	13	13	51	51	51	28.768	0	323.31	167
sp|P12081|HARS1_HUMAN;sp|P49590|SYHM_HUMAN	sp|P12081|HARS1_HUMAN	30.2644	30.6006	30.6039	30.4555	30.5588	30.1736		1	0.227708	0.0936794	0.581725	12	12	12	27.1	27.1	27.1	57.41	0	120.83	85
sp|P12236|ADT3_HUMAN	sp|P12236|ADT3_HUMAN	31.4734	31.4502	31.427	31.5311	31.7045	31.1118		0.999832	0.00195487	0.00105667	0.00598822	13	3	2	41.3	14.4	5.4	32.866	0	216.09	78
sp|P12268|IMDH2_HUMAN	sp|P12268|IMDH2_HUMAN	32.8771	32.9645	33.0552	33.2146	33.1508	32.6696		1	0.0913922	-0.0460498	-0.256483	18	18	16	48.6	48.6	45.3	55.804	0	323.31	362
sp|P12270|TPR_HUMAN	sp|P12270|TPR_HUMAN	30.2396	30.2876	30.4989	30.5913	30.3325	30.1376		1	0.0256406	-0.0117601	-0.0765342	35	35	35	19.3	19.3	19.3	267.29	0	201.17	183
sp|P12694|ODBA_HUMAN	sp|P12694|ODBA_HUMAN	25.826	26.2348	26.5289	26.403	26.4465	26.4672		1	0.519909	-0.242307	-1.18373	3	3	3	13.9	13.9	13.9	50.47	0	11.798	26
sp|P12814|ACTN1_HUMAN;sp|P35609|ACTN2_HUMAN	sp|P12814|ACTN1_HUMAN	32.8144	32.9711	33.0096	33.1673	33.1206	32.584		1	0.0445515	-0.0256246	-0.130457	52	29	29	71.2	49.3	49.3	103.06	0	323.31	448
sp|P12955|PEPD_HUMAN	sp|P12955|PEPD_HUMAN	28.7164	27.1067	28.4419	28.0797	28.4325	28.4547		1	0.173091	-0.233967	-0.457153	4	4	4	8.5	8.5	8.5	54.548	0	6.8604	26
sp|P13287|US03_HHV2H	sp|P13287|US03_HHV2H	29.953	29.7568	30.3294	30.0602	30.5247	29.3986		1	0.0167908	0.0185865	0.0505928	1	1	1	1.9	1.9	1.9	52.677	0.0099039	0.91815	12
sp|P13473|LAMP2_HUMAN	sp|P13473|LAMP2_HUMAN	28.1374	28.1578	28.028	28.1011	27.7548	27.6		0.98742	0.876901	0.28911	1.88333	1	1	1	2	2	2	44.96	0	2.4969	12
sp|P13591|NCAM1_HUMAN	sp|P13591|NCAM1_HUMAN	30.8582	31.1276	31.0835	31.23	31.1596	30.7267		1	0.0295134	-0.0156269	-0.0877397	11	11	11	18.2	18.2	18.2	94.573	0	130.97	150
sp|P13639|EF2_HUMAN	sp|P13639|EF2_HUMAN	36.1819	36.3362	36.3442	36.5307	36.571	35.9616		1	0.119911	-0.0670064	-0.328897	53	53	52	66	66	64.8	95.337	0	323.31	1710
sp|P13667|PDIA4_HUMAN	sp|P13667|PDIA4_HUMAN	32.2921	32.3241	32.457	32.5814	32.5781	31.963		1	0.0259856	-0.0164134	-0.0775357	16	16	16	23.4	23.4	23.4	72.932	0	323.31	190
sp|P13674|P4HA1_HUMAN	sp|P13674|P4HA1_HUMAN	31.1087	31.3698	31.3036	31.4006	31.4561	30.8094		1	0.0605873	0.0386632	0.17472	12	12	12	33.1	33.1	33.1	61.049	0	323.31	199
sp|P13686|PPA5_HUMAN	sp|P13686|PPA5_HUMAN	22.8651	24.1143	27.5521	27.6348	27.2563	26.8219		1	0.776479	-2.39385	-1.6848	1	1	1	5.8	5.8	5.8	36.598	0	3.9619	8
sp|P13693|TCTP_HUMAN;sp|Q56UQ5|TPT1L_HUMAN	sp|P13693|TCTP_HUMAN;sp|Q56UQ5|TPT1L_HUMAN	28.9619	30.8503	31.8341	31.6527	31.6103	30.773		1	0.375294	-0.79656	-0.894925	3	3	3	11.6	11.6	11.6	19.595	0	7.7244	29
sp|P13797|PLST_HUMAN;sp|P13796|PLSL_HUMAN	sp|P13797|PLST_HUMAN	31.687	32.1232	31.9858	31.976	31.8648	31.4617		1	0.33529	0.164502	0.812541	32	32	29	59.7	59.7	54.1	70.81	0	323.31	243
sp|P13798|ACPH_HUMAN	sp|P13798|ACPH_HUMAN	29.3935	29.6241	29.7952	29.6617	29.5549	29.2819		1	0.256753	0.104768	0.645671	8	8	8	14.5	14.5	14.5	81.224	0	38.005	70
sp|P13804|ETFA_HUMAN	sp|P13804|ETFA_HUMAN	29.548	29.9145	29.7966	29.8948	30.2208	29.5487		1	0.239688	-0.135096	-0.608274	10	10	10	44.1	44.1	44.1	35.079	0	100.86	74
sp|P13807|GYS1_HUMAN	sp|P13807|GYS1_HUMAN	28.146	28.5409	28.7758	29.0418	28.965	28.4479		1	0.560309	-0.330627	-1.2629	7	7	7	14.2	14.2	14.2	83.785	0	24.135	35
sp|P13861|KAP2_HUMAN	sp|P13861|KAP2_HUMAN	26.0909	26.1797	27.8608	27.0405	26.5595	27.2552		1	0.146753	-0.241258	-0.394623	5	4	4	16.3	13.1	13.1	45.518	0	15.458	20
sp|P13929|ENOB_HUMAN	sp|P13929|ENOB_HUMAN	34.0112	34.1684	34.1722	34.2526	34.3899	33.8467		1	0.0954601	-0.0457853	-0.266992	17	17	12	54.6	54.6	39.2	46.986	0	323.31	715
sp|P13984|T2FB_HUMAN	sp|P13984|T2FB_HUMAN	24.8995	25.8493	25.3873	26.424	25.6464	25.8223		0.997227	0.743394	-0.5855	-1.61997	3	3	3	12.9	12.9	12.9	28.38	0	3.9304	15
sp|P13995|MTDC_HUMAN	sp|P13995|MTDC_HUMAN	29.6487	30.3759	30.2738	30.4974	30.6245	29.8995		1	0.308262	-0.240991	-0.755975	8	8	8	39.1	39.1	39.1	37.895	0	151.37	85
sp|P14314|GLU2B_HUMAN	sp|P14314|GLU2B_HUMAN	28.2596	28.4134	28.1952	28.4513	28.4318	27.9119		1	0.0443226	0.0244217	0.129816	1	1	1	2.5	2.5	2.5	59.425	0	14.799	15
sp|P14324|FPPS_HUMAN	sp|P14324|FPPS_HUMAN	27.4023	27.674	27.9164	27.4058	27.0005	26.3091		0.925307	1.00932	0.759127	2.15095	2	2	2	2.1	2.1	2.1	48.275	0.0039598	1.2475	12
sp|P14550|AK1A1_HUMAN	sp|P14550|AK1A1_HUMAN	30.9968	31.2539	31.3531	31.4233	31.1928	30.8106		1	0.102104	0.0590305	0.284021	8	8	8	32.3	32.3	32.3	36.573	0	186.99	121
sp|P14618|KPYM_HUMAN;sp|P30613|KPYR_HUMAN	sp|P14618|KPYM_HUMAN	36.5075	36.7317	36.7392	36.8448	37.0245	36.4208		1	0.206594	-0.103891	-0.534299	32	32	32	62.5	62.5	62.5	57.936	0	323.31	1494
sp|P14625|ENPL_HUMAN	sp|P14625|ENPL_HUMAN	34.803	34.8968	35.0292	35.1074	35.1065	34.5134		1	0.000867133	0.000554403	0.00265954	37	36	30	52.9	51.4	45.6	92.468	0	323.31	936
sp|P63162|RSMN_HUMAN;sp|P14678|RSMB_HUMAN	sp|P63162|RSMN_HUMAN;sp|P14678|RSMB_HUMAN	30.1238	30.784	30.5266	31.513	31.1978	30.5919		0.985955	0.874368	-0.622827	-1.87828	6	6	6	22.1	22.1	22.1	24.614	0	70.397	70
sp|P14735|IDE_HUMAN	sp|P14735|IDE_HUMAN	29.8567	29.9817	30.0013	30.1194	29.9571	28.8022		1	0.31394	0.320341	0.767925	17	17	17	22.5	22.5	22.5	117.97	0	80.508	120
sp|P14854|CX6B1_HUMAN	sp|P14854|CX6B1_HUMAN	29.0887	29.1435	29.381	29.6171	29.6104	29.2602		0.980576	0.91943	-0.291506	-1.96844	2	2	2	22.1	22.1	22.1	10.192	0	3.2606	17
sp|P14866|HNRPL_HUMAN	sp|P14866|HNRPL_HUMAN	32.8566	33.1285	33.0519	33.169	33.2265	32.6458		1	0.00236399	-0.00145976	-0.00723808	19	19	19	55.3	55.3	55.3	64.132	0	323.31	356
sp|P14868|SYDC_HUMAN	sp|P14868|SYDC_HUMAN	32.4909	32.7106	32.5227	32.6511	32.49	32.1142		1	0.379038	0.156321	0.902566	24	24	24	52.5	52.5	52.5	57.136	0	97.207	294
sp|P14927|QCR7_HUMAN	sp|P14927|QCR7_HUMAN	28.0172	28.18	28.2358	28.2461	27.8343	27.6755		1	0.547853	0.225711	1.23853	1	1	1	9	9	9	13.53	0.00095694	1.6566	7
sp|P15104|GLNA_HUMAN	sp|P15104|GLNA_HUMAN	27.5383	27.6206	27.5162	28.2844	27.671	27.5774		1	0.56721	-0.285893	-1.27639	5	5	5	15.3	15.3	15.3	42.064	0	63.89	34
sp|P15121|ALDR_HUMAN	sp|P15121|ALDR_HUMAN	33.3963	33.5021	33.4288	33.6656	33.6127	33.0843		1	0.0209112	-0.0118052	-0.0627301	7	7	6	18.4	18.4	15.8	35.853	0	323.31	187
sp|P15170|ERF3A_HUMAN	sp|P15170|ERF3A_HUMAN	31.415	31.4152	31.5596	31.5955	31.4284	31.0047		1	0.263466	0.120368	0.660258	17	17	7	43.1	43.1	19.8	55.755	0	149.26	161
sp|P15311|EZRI_HUMAN	sp|P15311|EZRI_HUMAN	31.6818	31.804	32.0196	31.9065	31.8333	31.6621		1	0.101303	0.0345345	0.281979	26	16	16	41	27.3	27.3	69.412	0	253.9	201
sp|P15328|FOLR1_HUMAN	sp|P15328|FOLR1_HUMAN	30.8435	30.7147	30.4755	31.023	30.8091	30.3431		1	0.0725777	-0.0471643	-0.207027	4	4	4	18.7	18.7	18.7	29.819	0	300.46	178
sp|P15374|UCHL3_HUMAN	sp|P15374|UCHL3_HUMAN	22.379	23.0775	22.1458	24.8216	23.9391	23.9287	+	0.566545	1.8505	-1.69573	-4.16315	2	2	2	14.3	14.3	14.3	26.182	0	9.0534	11
sp|P15407|FOSL1_HUMAN	sp|P15407|FOSL1_HUMAN	25.7056	25.8159	25.8879	26.4935	26.5179	26.8582	+	0.326621	2.50211	-0.820114	-6.35223	2	2	2	11.4	11.4	11.4	29.413	0	12.312	11
sp|P15408|FOSL2_HUMAN	sp|P15408|FOSL2_HUMAN	24.1656	24.1344	24.6598	23.9576	23.0761	21.869		0.922263	1.00915	1.35235	2.1506	1	1	1	3.7	3.7	3.7	35.193	0	5.2632	4
sp|P15531|NDKA_HUMAN	sp|P15531|NDKA_HUMAN	33.3988	33.9229	33.8574	33.7591	33.8281	33.309		1	0.151872	0.0942752	0.406918	8	8	3	58.6	58.6	28.3	17.149	0	96.695	202
sp|P15559|NQO1_HUMAN	sp|P15559|NQO1_HUMAN	28.2854	28.4207	28.8359	28.3491	28.4507	28.1261		1	0.463844	0.205324	1.07303	1	1	1	4	4	4	30.867	0	2.5024	19
sp|P15586|GNS_HUMAN	sp|P15586|GNS_HUMAN	28.62	28.8982	28.8277	28.9198	28.9228	28.4475		1	0.0352293	0.0186036	0.104122	7	7	7	13.9	13.9	13.9	62.081	0	18.944	52
sp|P15735|PHKG2_HUMAN	sp|P15735|PHKG2_HUMAN	25.6079	25.6102	25.5922	25.2918	25.1631	25.1133	+	0.2164	2.82421	0.414056	7.74259	2	2	2	5.9	5.9	5.9	46.442	0	3.0927	4
sp|P15880|RS2_HUMAN	sp|P15880|RS2_HUMAN	33.8785	34.0266	34.137	34.2471	34.1644	33.7793		1	0.110457	-0.0495745	-0.305208	13	13	13	45.7	45.7	45.7	31.324	0	135.33	279
sp|P15882|CHIN_HUMAN	sp|P15882|CHIN_HUMAN	24.7229	22.8257	23.8858	25.7597	24.0788	24.3188		1	0.525657	-0.907612	-1.19502	1	1	1	3.5	3.5	3.5	53.172	0	3.5536	3
sp|P15927|RFA2_HUMAN	sp|P15927|RFA2_HUMAN	28.1893	28.3723	28.3425	28.2053	28.3468	27.6872		1	0.459004	0.221574	1.06341	3	3	3	13.3	13.3	13.3	29.247	0	7.0505	24
sp|P15954|COX7C_HUMAN	sp|P15954|COX7C_HUMAN	25.7971	26.1057	27.5388	27.322	27.7179	26.725		1	0.564523	-0.774445	-1.27114	1	1	1	14.3	14.3	14.3	7.2454	0	14.921	11
sp|P16070|CD44_HUMAN	sp|P16070|CD44_HUMAN	30.813	30.6717	30.6428	30.6904	30.6089	30.0739		1	0.556296	0.251456	1.25506	3	3	3	4	4	4	81.537	0	5.4227	35
sp|P16104|H2AX_HUMAN;sp|Q96QV6|H2A1A_HUMAN	sp|P16104|H2AX_HUMAN;sp|Q96QV6|H2A1A_HUMAN	35.7219	35.8481	35.9297	35.9487	36.0105	35.5605		1	0.0144842	-0.00670497	-0.0437521	6	6	0	55.2	55.2	0	15.144	0	288.16	317
sp|P16152|CBR1_HUMAN	sp|P16152|CBR1_HUMAN	28.0114	28.2945	28.3752	28.4069	28.4166	27.8352		1	0.011115	0.00746791	0.0336994	1	1	1	4.3	4.3	4.3	30.375	0	5.5844	12
sp|P16219|ACADS_HUMAN	sp|P16219|ACADS_HUMAN	25.5013	25.6449	25.9767	26.0857	27.2253	26.5473		0.878941	1.19179	-0.911769	-2.53533	4	4	4	18.7	18.7	18.7	44.297	0	15.139	15
sp|P16220|CREB1_HUMAN	sp|P16220|CREB1_HUMAN	25.0362	25.1713	22.9822	23.07	24.7475	23.8675		1	0.228948	0.501532	0.584486	1	1	1	4.3	4.3	4.3	35.136	0.00032616	1.8365	3
sp|P16234|PGFRA_HUMAN	sp|P16234|PGFRA_HUMAN	23.8323	27.1042	24.5625	25.3634	26.2911	25.9797		1	0.278231	-0.711742	-0.692105	6	6	6	8.4	8.4	8.4	122.67	0	14.53	10
sp|P16278|BGAL_HUMAN	sp|P16278|BGAL_HUMAN	26.3611	27.0913	26.3554	26.9487	26.4562	25.5797		1	0.229219	0.274424	0.585087	2	2	2	4	4	4	76.074	0	2.4716	14
sp|P16333|NCK1_HUMAN;sp|O43639|NCK2_HUMAN	sp|P16333|NCK1_HUMAN	24.8708	25.7961	25.8728	25.3059	25.4351	25.0327		1	0.302653	0.255344	0.744131	5	5	5	14.6	14.6	14.6	42.864	0	6.4735	16
sp|P16401|H15_HUMAN	sp|P16401|H15_HUMAN	32.2933	32.4454	32.8657	32.9605	32.9039	32.4192		1	0.394244	-0.226368	-0.933478	3	2	2	14.2	10.2	10.2	22.58	0	5.6503	53
sp|P16403|H12_HUMAN;sp|P10412|H14_HUMAN;sp|P16402|H13_HUMAN;sp|P22492|H1T_HUMAN;sp|Q02539|H11_HUMAN	sp|P16403|H12_HUMAN;sp|P10412|H14_HUMAN;sp|P16402|H13_HUMAN	33.0996	33.2198	33.3365	33.4401	33.3727	32.8299		1	0.00703549	0.00439072	0.0214278	5	5	4	22.1	22.1	17.8	21.364	0	12.772	101
sp|P16435|NCPR_HUMAN	sp|P16435|NCPR_HUMAN	30.3321	30.4748	30.4682	30.3507	30.3391	29.8048		1	0.630053	0.260153	1.39894	16	16	16	25.8	25.8	25.8	76.689	0	133.93	127
sp|P16444|DPEP1_HUMAN	sp|P16444|DPEP1_HUMAN	25.1429	25.3596	24.3372	25.5097	24.0163	23.7478		1	0.342854	0.52193	0.828233	1	1	1	2.4	2.4	2.4	45.673	0.00096031	1.6651	17
sp|P16615|AT2A2_HUMAN;sp|O14983|AT2A1_HUMAN;sp|Q93084|AT2A3_HUMAN	sp|P16615|AT2A2_HUMAN	31.4623	31.7433	31.7359	31.8925	32.0187	31.449		1	0.287691	-0.139569	-0.712349	29	29	29	35.3	35.3	35.3	114.76	0	323.31	245
sp|P16930|FAAA_HUMAN	sp|P16930|FAAA_HUMAN	26.3034	26.3439	27.3341	26.8372	26.9061	26.3487		1	0.0327497	-0.036869	-0.0970377	2	2	2	6.7	6.7	6.7	46.374	0	2.8237	11
sp|P16949|STMN1_HUMAN;sp|Q9H169|STMN4_HUMAN	sp|P16949|STMN1_HUMAN	32.1012	32.0552	32.2717	32.2573	32.2154	31.9212		1	0.0308206	0.0113977	0.0915024	7	7	5	39.6	39.6	28.2	17.302	0	39.554	82
sp|P16989|YBOX3_HUMAN	sp|P16989|YBOX3_HUMAN	26.9231	27.1299	27.034	27.5313	27.2786	27.0401		0.99945	0.760082	-0.25434	-1.65264	4	1	1	14.8	5.1	5.1	40.089	0	60.059	14
sp|P17066|HSP76_HUMAN;sp|P48741|HSP77_HUMAN	sp|P17066|HSP76_HUMAN;sp|P48741|HSP77_HUMAN	32.7114	32.8795	32.7745	33.0033	33.0097	32.298		1	0.0252037	0.0181554	0.0752646	5	1	1	8.7	1.7	1.7	71.027	0	8.23	39
sp|P17096|HMGA1_HUMAN	sp|P17096|HMGA1_HUMAN	27.5083	27.7139	27.903	27.7519	27.5475	26.532		1	0.474694	0.4313	1.09455	1	1	1	8.4	8.4	8.4	11.676	0.0018797	1.4596	18
sp|P17152|TMM11_HUMAN	sp|P17152|TMM11_HUMAN	27.3943	27.3318	27.3337	27.6241	27.8251	26.9536		1	0.16266	-0.114327	-0.432603	2	2	2	13.5	13.5	13.5	21.541	0	3.6949	8
sp|P17174|AATC_HUMAN	sp|P17174|AATC_HUMAN	30.962	30.8862	30.9313	31.1099	31.081	30.5571		1	0.0193327	0.0105133	0.0580928	7	7	7	21.1	21.1	21.1	46.247	0	28.505	57
sp|P17252|KPCA_HUMAN;sp|P05771|KPCB_HUMAN;sp|P05129|KPCG_HUMAN	sp|P17252|KPCA_HUMAN;sp|P05771|KPCB_HUMAN	29.873	30.1466	29.9674	29.7198	29.4543	29.3222	+	0.588257	1.60566	0.496897	3.50456	14	14	14	31.8	31.8	31.8	76.749	0	72.416	101
sp|P17275|JUNB_HUMAN	sp|P17275|JUNB_HUMAN	24.5728	22.0899	24.6248	24.2242	22.0641	23.9427		1	0.119176	0.352159	0.327067	1	1	1	4	4	4	35.879	0.0027942	1.3874	5
sp|P17302|CXA1_HUMAN	sp|P17302|CXA1_HUMAN	25.9993	25.8028	26.1908	26.5609	26.3817	25.8864		1	0.532148	-0.278678	-1.20776	3	3	3	13.4	13.4	13.4	43.008	0	81.864	22
sp|P17480|UBF1_HUMAN	sp|P17480|UBF1_HUMAN	29.7728	30.1117	30.114	29.8965	29.9051	29.34		1	0.582724	0.285677	1.30668	15	15	15	24.3	24.3	24.3	89.405	0	93.647	121
sp|P17544|ATF7_HUMAN	sp|P17544|ATF7_HUMAN	24.8998	22.9704	24.8782	25.3815	25.3448	25.1726		0.998213	0.750435	-1.05015	-1.63375	3	3	3	11.4	11.4	11.4	51.756	0	7.2804	6
sp|P17568|NDUB7_HUMAN	sp|P17568|NDUB7_HUMAN	26.6677	26.9817	27.2783	22.7327	26.7945	26.7944		1	0.489828	1.53531	1.12448	1	1	1	8	8	8	16.402	0.0024945	1.4251	8
sp|P17655|CAN2_HUMAN	sp|P17655|CAN2_HUMAN	31.5073	31.6071	31.8652	31.8535	31.7118	31.3513		1	0.0388431	0.0210031	0.114386	12	12	12	17.1	17.1	17.1	79.994	0	247.1	187
sp|P17661|DESM_HUMAN	sp|P17661|DESM_HUMAN	34.0823	34.2734	34.2493	34.48	34.3713	33.8741		1	0.0718356	-0.0401827	-0.205045	33	28	28	56.6	52.3	52.3	53.535	0	323.31	493
sp|P17812|PYRG1_HUMAN	sp|P17812|PYRG1_HUMAN	31.3865	31.5097	31.4714	31.7004	31.7199	31.1556		1	0.135887	-0.0694167	-0.368276	18	18	17	43.1	43.1	41.1	66.69	0	246.37	208
sp|P17844|DDX5_HUMAN	sp|P17844|DDX5_HUMAN	33.2277	33.3492	33.4447	33.4372	33.347	32.8236		1	0.274993	0.137932	0.685148	32	32	24	63.4	63.4	51.6	69.147	0	323.31	364
sp|P17858|PFKAL_HUMAN	sp|P17858|PFKAL_HUMAN	29.1131	29.5481	29.7317	30.018	30.3505	29.6853		0.949533	0.976963	-0.553643	-2.08481	9	8	7	18.1	16.9	14.5	85.018	0	294.82	92
sp|P17927|CR1_HUMAN	sp|P17927|CR1_HUMAN	27.0713	26.8977	27.0872	27.0644	27.0804	26.5277		1	0.267099	0.127949	0.668123	1	1	1	0.6	0.6	0.6	223.66	0	2.6975	11
sp|P17931|LEG3_HUMAN	sp|P17931|LEG3_HUMAN	28.2565	28.227	28.3669	28.6688	28.6253	28.0807		1	0.378486	-0.17479	-0.901439	1	1	1	5.6	5.6	5.6	26.152	0	4.7275	16
sp|P17980|PRS6A_HUMAN	sp|P17980|PRS6A_HUMAN	31.332	31.3237	31.2589	31.4635	31.5468	30.9428		1	0.0224852	-0.0128218	-0.067339	24	24	24	68.8	68.8	68.8	49.203	0	323.31	268
sp|P17987|TCPA_HUMAN	sp|P17987|TCPA_HUMAN	33.827	33.9028	33.9506	34.2514	34.1957	33.6823		1	0.334225	-0.149645	-0.810327	26	26	26	56.8	56.8	56.8	60.343	0	296.21	465
sp|P18077|RL35A_HUMAN	sp|P18077|RL35A_HUMAN	31.4005	31.4307	31.6908	31.974	31.8412	31.2216		1	0.276178	-0.171591	-0.687696	9	9	9	53.6	53.6	53.6	12.538	0	33.986	89
sp|P18084|ITB5_HUMAN	sp|P18084|ITB5_HUMAN	29.6473	30.1281	30.3722	30.4599	30.131	29.7584		1	0.0808029	-0.067269	-0.228826	12	12	12	19.6	19.6	19.6	88.053	0	146.39	95
sp|P18085|ARF4_HUMAN	sp|P18085|ARF4_HUMAN	29.2292	29.5571	29.5786	29.5675	29.674	29.1203		0.999865	0.00174163	0.00108782	0.00533633	6	3	3	56.7	27.8	27.8	20.511	0	54.356	27
sp|P18124|RL7_HUMAN	sp|P18124|RL7_HUMAN	33.9012	34.0083	34.0936	34.043	33.9582	33.4256		1	0.405064	0.192087	0.95537	10	10	10	42.7	42.7	42.7	29.225	0	178.15	206
sp|P18206|VINC_HUMAN	sp|P18206|VINC_HUMAN	33.2667	33.4763	33.5501	33.6826	33.6371	33.0041		1	0.0144106	-0.0102234	-0.0435335	54	54	54	55.4	55.4	55.4	123.8	0	323.31	608
sp|P18583|SON_HUMAN	sp|P18583|SON_HUMAN	27.4083	27.6738	27.4916	26.9811	24.8183	25.4725		0.80836	1.2844	1.76721	2.73914	4	4	4	1.9	1.9	1.9	263.83	0	25.497	21
sp|P18615|NELFE_HUMAN	sp|P18615|NELFE_HUMAN	25.3335	25.4225	25.2252	24.9659	24.7702	24.5445	+	0.604881	1.86911	0.566891	4.21634	2	2	2	7.6	7.6	7.6	43.239	0	3.9713	12
sp|P18621|RL17_HUMAN	sp|P18621|RL17_HUMAN	33.1741	33.3691	33.2851	33.2361	33.2637	32.6524		1	0.471328	0.22537	1.08788	9	9	9	51.1	51.1	51.1	21.397	0	152.76	213
sp|P18669|PGAM1_HUMAN;sp|P15259|PGAM2_HUMAN;sp|Q8N0Y7|PGAM4_HUMAN	sp|P18669|PGAM1_HUMAN	34.6633	34.8953	35.1594	35.2193	35.2691	34.5106		1	0.120327	-0.0936356	-0.329933	16	16	16	76	76	76	28.804	0	323.31	545
sp|P18754|RCC1_HUMAN	sp|P18754|RCC1_HUMAN	28.0653	28.4681	28.3647	28.3532	28.7284	28.0685		1	0.137297	-0.0840321	-0.371714	4	4	4	9.3	9.3	9.3	44.969	0	5.0944	27
sp|P18858|DNLI1_HUMAN	sp|P18858|DNLI1_HUMAN	28.9205	29.0525	28.9938	29.297	29.489	29.0344		0.952394	0.971814	-0.284541	-2.07433	9	9	9	11.9	11.9	11.9	101.73	0	48.428	64
sp|P18887|XRCC1_HUMAN	sp|P18887|XRCC1_HUMAN	24.3384	24.9509	24.9836	25.3472	25.3048	24.4726		1	0.330586	-0.28392	-0.802752	1	1	1	3	3	3	69.476	0.00032468	1.7823	2
sp|P19105|ML12A_HUMAN	sp|P19105|ML12A_HUMAN	22.7508	23.8422	23.7995	23.5629	23.5414	20.8125		1	0.349324	0.825204	0.841612	13	1	1	83.6	17.5	17.5	19.794	0	13.325	2
sp|P19174|PLCG1_HUMAN	sp|P19174|PLCG1_HUMAN	23.9103	24.3699	24.1341	24.0698	24.9369	23.4733		1	0.0163532	-0.021944	-0.0492977	1	1	1	1.2	1.2	1.2	148.53	0.00033864	2.2452	2
sp|P19224|UD16_HUMAN;sp|O60656|UD19_HUMAN;sp|P22309|UD11_HUMAN;sp|P35504|UD15_HUMAN;sp|P35503|UD13_HUMAN;sp|P22310|UD14_HUMAN	sp|P19224|UD16_HUMAN;sp|O60656|UD19_HUMAN;sp|P22309|UD11_HUMAN;sp|P35504|UD15_HUMAN;sp|P35503|UD13_HUMAN;sp|P22310|UD14_HUMAN	27.243	27.9495	27.9521	28.0849	28.0177	27.5768		1	0.247805	-0.178264	-0.626121	2	1	1	4.3	2.8	2.8	60.75	0	2.8643	14
sp|P19338|NUCL_HUMAN	sp|P19338|NUCL_HUMAN	33.5342	33.7707	33.7842	33.8138	33.8072	33.184		1	0.158513	0.094724	0.422765	12	12	12	18.5	18.5	18.5	76.613	0	121.52	198
sp|P19367|HXK1_HUMAN;sp|Q2TB90|HKDC1_HUMAN;sp|P52789|HXK2_HUMAN;sp|P52790|HXK3_HUMAN	sp|P19367|HXK1_HUMAN	31.3475	31.5447	31.7012	31.8216	31.8236	31.2565		1	0.182308	-0.102737	-0.478627	21	21	21	25.2	25.2	25.2	102.48	0	260.14	212
sp|P19387|RPB3_HUMAN	sp|P19387|RPB3_HUMAN	27.6796	28.3434	28.4945	28.8032	28.1128	28.355		1	0.319969	-0.251175	-0.780575	6	6	6	43.6	43.6	43.6	31.441	0	106.98	71
sp|P19388|RPAB1_HUMAN	sp|P19388|RPAB1_HUMAN	27.6999	27.7238	27.4443	28.0598	28.0348	27.6907		0.968255	0.961173	-0.30576	-2.05272	5	5	5	34.3	34.3	34.3	24.551	0	53.468	22
sp|P19404|NDUV2_HUMAN	sp|P19404|NDUV2_HUMAN	26.601	26.9376	26.2654	27.5321	27.6997	26.8752		0.887602	1.13631	-0.767705	-2.41621	3	3	3	16.9	16.9	16.9	27.391	0	71.101	26
sp|P19623|SPEE_HUMAN	sp|P19623|SPEE_HUMAN	28.448	28.4836	28.6559	28.9297	28.8307	28.2443		1	0.246259	-0.139065	-0.622729	4	4	4	28.5	28.5	28.5	33.824	0	34.775	23
sp|P19784|CSK22_HUMAN	sp|P19784|CSK22_HUMAN	29.4878	29.5938	29.9709	29.9498	29.6954	29.397		1	0.005234	0.00346311	0.0159734	11	11	11	44.6	44.6	44.6	41.213	0	118.55	95
sp|P19838|NFKB1_HUMAN	sp|P19838|NFKB1_HUMAN	26.8222	26.5713	27.4091	26.7208	25.205	26.0939		0.989844	0.853575	0.92764	1.83693	7	7	7	9.6	9.6	9.6	105.35	0	27.793	32
sp|P19971|TYPH_HUMAN	sp|P19971|TYPH_HUMAN	24.2295	24.4902	24.6809	24.3848	24.6325	22.46		1	0.386243	0.641098	0.917233	1	1	1	2.3	2.3	2.3	49.955	0.00034072	2.3389	4
sp|P20020|AT2B1_HUMAN;sp|P23634|AT2B4_HUMAN	sp|P20020|AT2B1_HUMAN	31.2432	31.4846	31.5337	31.6543	31.7833	31.0823		1	0.136201	-0.0861238	-0.369042	28	28	18	30.7	30.7	22.1	134.68	0	323.31	285
sp|P20042|IF2B_HUMAN	sp|P20042|IF2B_HUMAN	31.5879	31.805	31.8006	31.9855	31.8958	31.478		1	0.116858	-0.0552642	-0.321279	16	16	16	42.3	42.3	42.3	38.388	0	323.31	196
sp|P20073|ANXA7_HUMAN	sp|P20073|ANXA7_HUMAN	29.762	30.0617	29.9115	30.095	30.1474	29.7761		1	0.259878	-0.0944462	-0.65247	7	7	7	15.6	15.6	15.6	52.739	0	77.947	67
sp|P20290|BTF3_HUMAN	sp|P20290|BTF3_HUMAN	32.3806	32.4968	32.4877	32.6511	32.6722	32.0166		1	0.0127251	0.00840759	0.0385125	6	6	6	50	50	50	22.168	0	323.31	189
sp|P20339|RAB5A_HUMAN	sp|P20339|RAB5A_HUMAN	28.0348	27.8006	27.8944	28.228	28.1249	27.0243		1	0.108543	0.117496	0.300376	8	5	5	61.4	46.5	46.5	23.658	0	76.771	42
sp|P20340|RAB6A_HUMAN;sp|Q14964|RB39A_HUMAN	sp|P20340|RAB6A_HUMAN	30.5362	30.8085	30.9933	31.0335	31.0584	30.5234		1	0.158151	-0.0924473	-0.421904	9	9	3	42.8	42.8	13	23.593	0	48.143	85
sp|P20618|PSB1_HUMAN	sp|P20618|PSB1_HUMAN	31.7945	31.8122	31.853	31.8993	31.863	31.4638		1	0.215225	0.0778453	0.553788	11	11	11	53.9	53.9	53.9	26.489	0	271.52	168
sp|P20645|MPRD_HUMAN	sp|P20645|MPRD_HUMAN	26.1921	26.9382	26.4699	26.169	26.3778	25.8235		1	0.688032	0.409965	1.51188	1	1	1	9.7	9.7	9.7	30.993	0	12.89	4
sp|P20674|COX5A_HUMAN	sp|P20674|COX5A_HUMAN	28.9096	28.087	28.7406	28.981	28.7504	29.1117		1	0.607236	-0.368626	-1.35449	4	4	4	36	36	36	16.762	0	60.165	34
sp|P20700|LMNB1_HUMAN	sp|P20700|LMNB1_HUMAN	32.0889	32.4249	32.4903	32.4141	32.464	32.0783		1	0.0309165	0.0159327	0.0917783	35	34	31	54.6	54.6	50	66.408	0	323.31	344
sp|P20810|ICAL_HUMAN	sp|P20810|ICAL_HUMAN	26.6017	26.758	27.2936	26.9271	24.6096	23.8702		0.991335	0.861078	1.7488	1.85184	1	1	1	1.7	1.7	1.7	76.572	0.0033742	1.2839	7
sp|P20839|IMDH1_HUMAN	sp|P20839|IMDH1_HUMAN	25.0954	25.5381	25.4414	25.3973	25.3652	24.5497		1	0.341294	0.254251	0.825002	4	2	2	10.7	7.4	7.4	55.405	0	5.5861	11
sp|P20933|ASPG_HUMAN	sp|P20933|ASPG_HUMAN	27.1921	27.2404	27.1786	27.13	27.4005	21.8281		1	0.409891	1.75086	0.965109	1	1	1	3.5	3.5	3.5	37.208	0	3.383	5
sp|P20936|RASA1_HUMAN	sp|P20936|RASA1_HUMAN	28.1908	27.9694	28.3678	28.8724	28.8467	28.405	+	0.817928	1.30827	-0.532052	-2.79275	13	13	13	18.4	18.4	18.4	116.4	0	39.149	37
sp|P20962|PTMS_HUMAN	sp|P20962|PTMS_HUMAN	27.1224	27.2538	27.3932	27.6372	27.5329	26.9606		1	0.207728	-0.12047	-0.536869	1	1	1	10.8	10.8	10.8	11.53	0.0060168	1.1408	6
sp|Q9UQ88|CD11A_HUMAN;sp|P21127|CD11B_HUMAN	sp|Q9UQ88|CD11A_HUMAN;sp|P21127|CD11B_HUMAN	24.6137	25.6516	25.8648	25.2088	25.1715	25.2179		1	0.173657	0.177295	0.458476	5	5	5	7.3	7.3	7.3	91.361	0	6.2348	15
sp|P21266|GSTM3_HUMAN	sp|P21266|GSTM3_HUMAN	28.0701	26.8683	28.3258	25.1435	26.8088	27.2602		1	0.794655	1.35057	1.72052	3	3	2	13.3	13.3	9.3	26.559	0	9.9417	35
sp|P21281|VATB2_HUMAN;sp|P15313|VATB1_HUMAN	sp|P21281|VATB2_HUMAN	29.9228	30.3306	30.3171	30.3892	30.2895	29.8429		1	0.0253429	0.0162474	0.0756691	18	18	18	57.1	57.1	57.1	56.5	0	206.81	172
sp|P21283|VATC1_HUMAN	sp|P21283|VATC1_HUMAN	28.3114	28.4688	28.2161	28.2593	28.5531	27.2994		1	0.312315	0.294834	0.764509	9	9	9	27.7	27.7	27.7	43.941	0	43.387	27
sp|P21291|CSRP1_HUMAN	sp|P21291|CSRP1_HUMAN	26.4592	27.0879	26.7962	27.326	27.0033	26.3179		1	0.104736	-0.101271	-0.290723	3	3	3	24.4	24.4	24.4	20.567	0	25.094	29
sp|P21333|FLNA_HUMAN	sp|P21333|FLNA_HUMAN	34.971	35.1393	35.2119	35.3207	35.331	34.8079		1	0.0870165	-0.0457954	-0.245109	97	97	85	49.9	49.9	45.3	280.74	0	323.31	1678
sp|P21397|AOFA_HUMAN	sp|P21397|AOFA_HUMAN	23.8359	23.0665	24.2513	22.8786	24.0391	22.949		1	0.347956	0.428982	0.838786	1	1	1	3.8	3.8	3.8	59.681	0	2.5377	2
sp|P21399|ACOC_HUMAN	sp|P21399|ACOC_HUMAN	30.7749	30.7142	31.2589	31.1698	30.937	30.1497		1	0.175782	0.163827	0.463444	16	16	16	24	24	24	98.398	0	115.15	136
sp|P21695|GPDA_HUMAN	sp|P21695|GPDA_HUMAN	23.634	23.6826	23.5363	23.4051	23.619	23.7258		1	0.120874	0.0343374	0.331294	1	1	1	3.2	3.2	3.2	37.567	0.00032884	1.9337	12
sp|P21796|VDAC1_HUMAN	sp|P21796|VDAC1_HUMAN	33.2933	33.3367	33.4664	33.7889	33.6898	33.205		1	0.448583	-0.195754	-1.04266	18	18	18	71.7	71.7	71.7	30.772	0	323.31	384
sp|P21912|SDHB_HUMAN	sp|P21912|SDHB_HUMAN	30.9	31.1562	31.2809	31.2538	31.0246	30.6537		1	0.258891	0.135065	0.650325	12	12	12	48.9	48.9	48.9	31.629	0	219.22	131
sp|P21953|ODBB_HUMAN	sp|P21953|ODBB_HUMAN	26.2187	26.7688	26.5436	26.4321	25.4527	25.2848		0.987953	0.939736	0.787193	2.00934	2	2	2	7.9	7.9	7.9	43.122	0	22.287	5
sp|P22033|MUTA_HUMAN	sp|P22033|MUTA_HUMAN	26.5547	26.2592	27.0048	26.496	26.7139	25.8712		1	0.300083	0.245848	0.738692	3	3	3	5.7	5.7	5.7	83.134	0	4.4374	17
sp|P22059|OSBP1_HUMAN;sp|Q969R2|OSBP2_HUMAN	sp|P22059|OSBP1_HUMAN	27.9824	27.3518	28.2188	28.6577	28.1248	27.7788		1	0.389553	-0.336086	-0.923961	12	12	12	20.2	20.2	20.2	89.42	0	18.179	45
sp|P22061|PIMT_HUMAN	sp|P22061|PIMT_HUMAN	27.8612	28.1213	28.1377	28.1068	28.6806	27.2634		1	0.0182622	0.0231406	0.054939	4	4	4	35.7	35.7	35.7	24.636	0	56.273	41
sp|P22087|FBRL_HUMAN	sp|P22087|FBRL_HUMAN	31.4812	31.7268	31.8467	31.9859	31.8823	31.5873		1	0.344319	-0.133603	-0.831265	12	12	9	48	48	39.9	33.784	0	183.67	152
sp|P22102|PUR2_HUMAN	sp|P22102|PUR2_HUMAN	29.6927	29.9167	30.1909	30.445	30.5891	29.9701		0.998675	0.784302	-0.401329	-1.70017	9	9	9	12.6	12.6	12.6	107.77	0	63.625	72
sp|P22234|PUR6_HUMAN	sp|P22234|PUR6_HUMAN	31.3586	31.5722	31.6649	31.6888	31.6221	31.1644		1	0.0749862	0.0401478	0.213439	11	11	11	34.1	34.1	34.1	47.079	0	151.43	140
sp|P22307|NLTP_HUMAN	sp|P22307|NLTP_HUMAN	26.7958	26.1364	27.054	26.9195	27.0336	26.3311		1	0.102213	-0.099301	-0.284299	2	2	2	3.5	3.5	3.5	58.993	0	16.961	16
sp|P22314|UBA1_HUMAN	sp|P22314|UBA1_HUMAN	33.6315	33.8299	33.9398	34.0149	33.9399	33.4013		1	0.0236175	0.0150655	0.0706456	39	39	39	49.4	49.4	49.4	117.85	0	323.31	627
sp|P22392|NDKB_HUMAN;sp|O60361|NDK8_HUMAN	sp|P22392|NDKB_HUMAN;sp|O60361|NDK8_HUMAN	31.9859	32.24	32.1837	32.3197	32.1655	31.5586		1	0.190781	0.121942	0.498194	8	3	3	53.9	23.7	23.7	17.298	0	39.807	69
sp|P22455|FGFR4_HUMAN	sp|P22455|FGFR4_HUMAN	25.7353	25.882	25.9892	25.7821	25.4275	25.4252		0.910518	1.09125	0.32391	2.32097	1	1	1	1.2	1.2	1.2	87.953	0.0030788	1.3256	13
sp|P22570|ADRO_HUMAN	sp|P22570|ADRO_HUMAN	29.3033	29.7769	29.8788	29.8865	29.774	29.3403		1	0.0190737	-0.0139453	-0.0573302	4	4	4	9.8	9.8	9.8	53.836	0	11.957	56
sp|P22612|KAPCG_HUMAN	sp|P22612|KAPCG_HUMAN	25.5897	26.0025	25.9842	23.2904	26.0778	25.4404		1	0.467594	0.922614	1.08047	3	1	1	14.5	6.8	6.8	40.434	0	15.234	5
sp|P22626|ROA2_HUMAN	sp|P22626|ROA2_HUMAN	34.5576	34.8243	34.882	34.937	34.9424	34.4744		1	0.0561006	-0.0299746	-0.162462	22	22	21	68.6	68.6	68.6	37.429	0	323.31	573
sp|P22681|CBL_HUMAN	sp|P22681|CBL_HUMAN	24.0261	24.1582	23.8987	23.1968	24.6063	22.726		1	0.382167	0.517944	0.908941	2	2	2	3.5	3.5	3.5	99.632	0	2.3499	10
sp|P22694|KAPCB_HUMAN;sp|P17612|KAPCA_HUMAN	sp|P22694|KAPCB_HUMAN;sp|P17612|KAPCA_HUMAN	29.3659	29.5467	29.6913	29.7553	29.6293	29.0592		1	0.080576	0.0533873	0.228228	10	10	8	32.5	32.5	24.8	40.622	0	29.211	66
sp|P22695|QCR2_HUMAN	sp|P22695|QCR2_HUMAN	26.985	27.2846	27.2989	27.9485	27.2476	26.0482		1	0.0667784	0.108033	0.191482	2	2	2	6.2	6.2	6.2	48.442	0	12.248	8
sp|P23141|EST1_HUMAN	sp|P23141|EST1_HUMAN	27.8863	27.45	27.4161	26.9511	27.2428	27.0643	+	0.807481	1.34202	0.498068	2.86938	2	2	2	3.5	3.5	3.5	62.52	0	3.0393	14
sp|P23193|TCEA1_HUMAN;sp|Q15560|TCEA2_HUMAN	sp|P23193|TCEA1_HUMAN	30.3763	30.4723	30.6537	30.7878	30.858	30.046		1	0.08199	-0.0631364	-0.231949	11	11	11	43.2	43.2	43.2	33.969	0	132.6	108
sp|P23246|SFPQ_HUMAN	sp|P23246|SFPQ_HUMAN	32.6984	32.9148	32.9813	33.1248	33.0807	32.4569		1	0.0329738	-0.0226568	-0.0976794	24	24	22	35.6	35.6	34.2	76.149	0	323.31	324
sp|P23258|TBG1_HUMAN;sp|Q9NRH3|TBG2_HUMAN	sp|P23258|TBG1_HUMAN;sp|Q9NRH3|TBG2_HUMAN	28.8274	29.2445	29.0624	29.2955	29.4578	28.7482		1	0.190185	-0.122355	-0.496824	8	8	8	41	41	41	51.169	0	246.39	80
sp|P23284|PPIB_HUMAN	sp|P23284|PPIB_HUMAN	32.3015	32.0453	32.706	32.4404	32.3459	32.0566		1	0.113115	0.0699628	0.311899	7	7	7	37	37	37	23.742	0	205.26	176
sp|P23368|MAOM_HUMAN;sp|Q16798|MAON_HUMAN	sp|P23368|MAOM_HUMAN	29.7833	30.0527	29.6449	30.2757	29.9868	29.4523		1	0.10428	-0.0779756	-0.289564	11	11	11	29.6	29.6	29.6	65.443	0	131.65	67
sp|P23381|SYWC_HUMAN	sp|P23381|SYWC_HUMAN	29.722	30.4188	30.508	30.5186	30.3683	29.63		1	0.0403662	0.0439548	0.118691	10	10	10	25.7	25.7	25.7	53.165	0	67.259	97
sp|P23396|RS3_HUMAN	sp|P23396|RS3_HUMAN	34.1293	34.3075	34.3757	34.4763	34.4378	33.8364		1	0.0317008	0.0206706	0.0940306	21	21	21	76.5	76.5	76.5	26.688	0	280.92	473
sp|P23434|GCSH_HUMAN	sp|P23434|GCSH_HUMAN	27.1334	27.3227	27.2936	27.143	27.3795	26.742		1	0.343014	0.161692	0.828565	1	1	1	5.8	5.8	5.8	18.884	0.0068657	1.0883	5
sp|P23508|CRCM_HUMAN	sp|P23508|CRCM_HUMAN	24.3264	23.8325	24.082	22.4542	22.4721	22.3648	+	0.133	3.45218	1.64988	11.2712	2	2	2	3.1	3.1	3.1	93.026	0.0033722	1.2821	2
sp|P23511|NFYA_HUMAN	sp|P23511|NFYA_HUMAN	23.1179	22.4585	23.3878	24.398	24.7742	23.6873	+	0.733372	1.43256	-1.29844	-3.07989	1	1	1	5.5	5.5	5.5	36.876	0	28.536	6
sp|P23526|SAHH_HUMAN	sp|P23526|SAHH_HUMAN	33.7448	33.9871	34.1446	34.144	34.1251	33.5188		1	0.0425757	0.0294762	0.124914	18	18	18	48.8	48.8	48.8	47.716	0	138.36	298
sp|P23528|COF1_HUMAN	sp|P23528|COF1_HUMAN	35.1691	35.3352	35.4383	35.5638	35.583	35.0731		1	0.192092	-0.0924047	-0.501209	14	14	10	65.7	65.7	44.6	18.502	0	189.67	353
sp|P23588|IF4B_HUMAN	sp|P23588|IF4B_HUMAN	31.0641	31.089	31.316	31.1727	31.3066	30.579		1	0.225409	0.136953	0.576603	13	13	13	26.5	26.5	26.5	69.15	0	323.31	116
sp|P23786|CPT2_HUMAN	sp|P23786|CPT2_HUMAN	23.2363	23.9805	24.651	24.5633	24.917	23.8028		1	0.377615	-0.471778	-0.899662	2	2	2	5.3	5.3	5.3	73.776	0.0090776	0.95887	8
sp|P23921|RIR1_HUMAN;sp|Q76RD8|RIR1_VACCA;sp|P20503|RIR1_VACCC;sp|P0DSV2|RIR1_VARV;sp|P0DSV1|RIR1_VAR67	sp|P23921|RIR1_HUMAN	28.4066	28.5004	28.2783	28.5045	28.8815	27.9382		1	0.056829	-0.0463066	-0.164459	10	10	10	21.8	21.8	21.8	90.069	0	103.5	68
sp|P24468|COT2_HUMAN;sp|P10589|COT1_HUMAN	sp|P24468|COT2_HUMAN;sp|P10589|COT1_HUMAN	26.2525	25.256	26.4548	26.9362	26.7395	25.8883		1	0.471213	-0.533607	-1.08765	6	6	6	22	22	22	45.571	0	23.982	20
sp|P24534|EF1B_HUMAN	sp|P24534|EF1B_HUMAN	31.28	31.5251	31.7803	31.6927	31.9391	31.2156		1	0.124432	-0.0873521	-0.340121	6	3	3	29.8	20.9	20.9	24.763	0	113.68	49
sp|P24539|AT5F1_HUMAN	sp|P24539|AT5F1_HUMAN	28.181	28.3517	28.7404	28.8222	28.945	28.0995		1	0.252097	-0.197885	-0.635513	2	2	2	3.5	3.5	3.5	28.908	0	2.3636	18
sp|P24593|IBP5_HUMAN	sp|P24593|IBP5_HUMAN	29.3719	29.0818	29.0298	30.0119	29.6713	29.2443		0.986323	0.912476	-0.481286	-1.95447	6	6	6	26.5	26.5	26.5	30.57	0	92.264	63
sp|P24666|PPAC_HUMAN	sp|P24666|PPAC_HUMAN	30.1043	30.3374	30.4986	30.6939	30.3131	30.256		1	0.236553	-0.107549	-0.601351	5	5	5	32.3	32.3	32.3	18.042	0	101.94	64
sp|P24752|THIL_HUMAN	sp|P24752|THIL_HUMAN	28.1407	27.3906	28.9689	28.7951	28.6967	28.2112		1	0.337883	-0.400959	-0.817926	3	3	3	6.6	6.6	6.6	45.199	0	5.3377	19
sp|P24928|RPB1_HUMAN	sp|P24928|RPB1_HUMAN	28.2713	28.3846	27.7415	27.96	28.2924	28.0138		1	0.0683237	0.0436954	0.195638	29	29	29	24	24	24	217.17	0	159.36	84
sp|P24941|CDK2_HUMAN;sp|Q00526|CDK3_HUMAN	sp|P24941|CDK2_HUMAN	27.3	27.7576	27.0226	28.0697	28.0727	27.0446		1	0.384591	-0.368982	-0.913873	8	6	6	37.2	30.9	30.9	33.929	0	14.784	30
sp|P25098|ARBK1_HUMAN;sp|P35626|ARBK2_HUMAN	sp|P25098|ARBK1_HUMAN	25.6013	26.6724	25.8903	26.0282	25.9359	25.3501		1	0.299623	0.283268	0.737718	5	5	5	9.7	9.7	9.7	79.573	0	27.527	10
sp|P25205|MCM3_HUMAN	sp|P25205|MCM3_HUMAN	30.7245	30.9636	30.9798	31.1288	31.0247	30.3154		1	0.0876727	0.0662823	0.246819	21	21	21	32.2	32.2	32.2	90.98	0	323.31	202
sp|P25398|RS12_HUMAN	sp|P25398|RS12_HUMAN	33.6144	33.6885	33.6653	33.9706	33.8699	33.3783		1	0.171369	-0.0834961	-0.453117	9	9	9	71.2	71.2	71.2	14.515	0	323.31	433
sp|P25440|BRD2_HUMAN	sp|P25440|BRD2_HUMAN	24.7237	24.522	24.7271	24.6485	24.2748	24.3599		1	0.806387	0.229889	1.74362	4	4	4	7.4	7.4	7.4	88.06	0	23.201	7
sp|P25490|TYY1_HUMAN;sp|O15391|TYY2_HUMAN;sp|Q96MM3|ZFP42_HUMAN	sp|P25490|TYY1_HUMAN	26.7372	26.8313	27.5642	27.7353	27.1146	26.5775		1	0.0817742	-0.0982323	-0.231381	7	7	7	22	22	22	44.712	0	14.374	39
sp|P25685|DNJB1_HUMAN	sp|P25685|DNJB1_HUMAN	28.5048	28.7103	29.1667	28.9522	28.6289	27.9952		1	0.321644	0.268502	0.784081	11	11	11	35.3	35.3	35.3	38.044	0	51.833	58
sp|P25705|ATPA_HUMAN	sp|P25705|ATPA_HUMAN	34.0917	34.3061	34.2911	34.3864	34.4642	33.9703		1	0.0934089	-0.0440127	-0.261701	23	23	23	49.7	49.7	49.7	59.75	0	323.31	431
sp|P25786|PSA1_HUMAN	sp|P25786|PSA1_HUMAN	32.4403	32.5402	32.746	32.8441	32.8638	32.3986		1	0.290065	-0.126653	-0.717411	14	14	14	62.7	62.7	62.7	29.555	0	323.31	226
sp|P25787|PSA2_HUMAN	sp|P25787|PSA2_HUMAN	31.9384	32.0334	31.8557	32.1798	32.1104	31.6142		1	0.0472974	-0.025603	-0.138127	10	10	10	56.4	56.4	56.4	25.898	0	323.31	138
sp|P25788|PSA3_HUMAN	sp|P25788|PSA3_HUMAN	31.944	32.1497	32.1593	32.258	32.3064	31.674		1	0.00745204	0.00487773	0.0226859	12	12	12	47.1	47.1	47.1	28.433	0	89.823	153
sp|P25789|PSA4_HUMAN	sp|P25789|PSA4_HUMAN	32.2747	32.4025	32.2949	32.571	32.6117	32.1433		1	0.310645	-0.117943	-0.760995	14	14	14	71.3	71.3	71.3	29.483	0	323.31	192
sp|P26038|MOES_HUMAN	sp|P26038|MOES_HUMAN	33.829	34.0686	34.049	34.1892	34.1246	33.6301		0.999337	0.00152749	0.00090154	0.00468135	36	36	25	56.5	56.5	41.2	67.819	0	323.31	582
sp|P26196|DDX6_HUMAN	sp|P26196|DDX6_HUMAN	30.3458	30.5604	30.5953	30.7141	30.7391	30.1305		1	0.0437336	-0.0273743	-0.128165	18	18	18	53.6	53.6	53.6	54.416	0	234.21	136
sp|P26232|CTNA2_HUMAN	sp|P26232|CTNA2_HUMAN	27.4058	27.6121	28.1566	27.1939	27.8802	26.5849		1	0.507119	0.505197	1.15858	7	1	1	9.5	1.9	1.9	105.31	0	37.176	15
sp|P26358|DNMT1_HUMAN	sp|P26358|DNMT1_HUMAN	27.9765	28.3868	28.4474	28.0938	28.1418	27.7957		1	0.639438	0.259783	1.41722	7	7	7	5.9	5.9	5.9	183.16	0	126.9	73
sp|P26368|U2AF2_HUMAN	sp|P26368|U2AF2_HUMAN	31.7979	31.996	32.0116	32.1832	31.8748	31.5609		1	0.117659	0.062191	0.32328	17	17	17	52.6	52.6	52.6	53.5	0	323.31	276
sp|P26373|RL13_HUMAN	sp|P26373|RL13_HUMAN	32.9956	33.348	33.4367	33.4305	33.501	32.8807		1	0.0148242	-0.0106494	-0.0447625	8	8	8	32.7	32.7	32.7	24.261	0	33.695	116
sp|P26447|S10A4_HUMAN	sp|P26447|S10A4_HUMAN	31.3793	31.4745	31.4521	31.4934	31.4033	30.9424		1	0.37731	0.155598	0.899041	2	2	2	16.8	16.8	16.8	11.728	0.0003283	1.9101	29
sp|P26583|HMGB2_HUMAN	sp|P26583|HMGB2_HUMAN	31.681	31.8909	31.7651	31.8653	31.5459	30.9766		1	0.520693	0.316411	1.18527	7	5	5	33.5	25.8	25.8	24.033	0	57.146	138
sp|P26599|PTBP1_HUMAN	sp|P26599|PTBP1_HUMAN	32.9642	33.053	33.1297	33.259	33.3662	32.6632		1	0.0739817	-0.0471738	-0.210768	11	11	8	35.2	35.2	30.5	57.221	0	323.31	247
sp|P26639|SYTC_HUMAN	sp|P26639|SYTC_HUMAN	31.2755	31.4916	31.3824	31.6863	31.542	31.1115		1	0.126609	-0.06342	-0.345503	21	21	18	31.1	31.1	26.7	83.434	0	214.53	191
sp|P26640|SYVC_HUMAN	sp|P26640|SYVC_HUMAN	30.8732	30.9536	31.1409	30.9868	31.1157	30.4674		1	0.245646	0.132622	0.621384	21	21	21	22.2	22.2	22.2	140.47	0	157.93	174
sp|P26641|EF1G_HUMAN	sp|P26641|EF1G_HUMAN	34.435	34.5866	34.651	34.8285	34.7448	34.1378		1	0.0188224	-0.0128377	-0.0565904	18	18	18	55.4	55.4	55.4	50.118	0	323.31	479
sp|P26885|FKBP2_HUMAN	sp|P26885|FKBP2_HUMAN	30.1482	30.4133	30.5213	30.488	30.4708	29.8409		1	0.146188	0.0943953	0.393261	6	6	6	62	62	62	15.649	0	73.853	68
sp|P27348|1433T_HUMAN	sp|P27348|1433T_HUMAN	33.9419	33.8989	33.9219	34.0377	33.9598	33.4639		1	0.216912	0.10045	0.557581	15	12	11	73.1	65.7	62	27.764	0	323.31	297
sp|P27635|RL10_HUMAN;sp|Q96L21|RL10L_HUMAN	sp|P27635|RL10_HUMAN	32.6697	33.0886	33.4054	33.2328	33.1863	32.4613		1	0.103543	0.0944468	0.287688	13	13	13	55.1	55.1	55.1	24.604	0	135.43	182
sp|P27658|CO8A1_HUMAN	sp|P27658|CO8A1_HUMAN	30.1706	29.7786	30.2948	30.3935	30.4886	29.8018		1	0.21482	-0.146651	-0.552878	3	3	3	7.5	7.5	7.5	73.363	0	266.94	51
sp|P27694|RFA1_HUMAN	sp|P27694|RFA1_HUMAN	28.9773	29.1922	29.2902	29.3347	29.4924	28.8784		1	0.148014	-0.0819206	-0.397657	9	9	9	19.5	19.5	19.5	68.137	0	130.29	78
sp|P27695|APEX1_HUMAN	sp|P27695|APEX1_HUMAN	29.5768	29.4139	29.623	29.804	29.6273	28.7444		1	0.164673	0.146004	0.437362	6	6	6	25.2	25.2	25.2	35.554	0	35.654	46
sp|P27708|PYR1_HUMAN;sp|P31327|CPSM_HUMAN	sp|P27708|PYR1_HUMAN	32.8378	32.9629	33.0536	33.2218	33.1915	32.5864		1	0.079006	-0.0484441	-0.224087	55	55	55	35.5	35.5	35.5	242.98	0	323.31	601
sp|P27797|CALR_HUMAN	sp|P27797|CALR_HUMAN	34.5439	34.6173	34.6059	34.7981	34.7464	34.0729		1	0.0747699	0.049956	0.212864	16	16	16	45.1	45.1	45.1	48.141	0	323.31	603
sp|P27816|MAP4_HUMAN	sp|P27816|MAP4_HUMAN	28.5054	28.5325	29.2214	29.9624	29.3542	28.9351		1	0.810279	-0.664154	-1.75129	4	4	4	4.2	4.2	4.2	121	0	39.238	49
sp|P27824|CALX_HUMAN	sp|P27824|CALX_HUMAN	32.1723	32.3483	32.4349	32.3433	32.3967	32.0692		1	0.141669	0.0487455	0.382338	11	11	11	18.6	18.6	18.6	67.567	0	88.898	157
sp|P28066|PSA5_HUMAN	sp|P28066|PSA5_HUMAN	32.3312	32.4783	32.3928	32.2838	32.3069	31.4578		1	0.610874	0.384615	1.36158	12	12	12	68.5	68.5	68.5	26.411	0	323.31	169
sp|P28070|PSB4_HUMAN	sp|P28070|PSB4_HUMAN	30.491	30.7595	30.649	30.7783	30.8131	30.2077		1	0.0546579	0.033467	0.1585	4	4	4	15.9	15.9	15.9	29.204	0	10.099	60
sp|P28072|PSB6_HUMAN	sp|P28072|PSB6_HUMAN	30.7103	31.1452	31.299	31.1209	31.4869	30.925		1	0.201506	-0.126104	-0.522739	5	5	5	31.4	31.4	31.4	25.357	0	240.41	51
sp|P28074|PSB5_HUMAN	sp|P28074|PSB5_HUMAN	30.6102	31.1131	31.2397	31.4066	31.4515	30.7721		1	0.311404	-0.222425	-0.762592	10	10	10	44.9	44.9	44.9	28.48	0	168.05	118
sp|P28161|GSTM2_HUMAN	sp|P28161|GSTM2_HUMAN	25.8125	26.4267	23.1734	26.2206	26.1364	26.5325		1	0.504268	-1.15895	-1.15296	3	2	0	13.3	9.2	0	25.744	0	5.4129	4
sp|P28288|ABCD3_HUMAN	sp|P28288|ABCD3_HUMAN	28.9879	29.0289	28.5684	29.0577	29.1956	28.5329		1	0.095915	-0.0669956	-0.268163	9	9	9	19	19	19	75.475	0	54.452	66
sp|P28330|ACADL_HUMAN	sp|P28330|ACADL_HUMAN	27.8787	27.9776	28.3705	28.9635	28.9522	28.2844		0.872699	1.14527	-0.657756	-2.4353	3	3	3	4.4	4.4	4.4	47.655	0	5.8878	22
sp|P28331|NDUS1_HUMAN	sp|P28331|NDUS1_HUMAN	29.9814	29.9971	30.0425	30.3451	30.1488	29.5966		1	0.0348442	-0.0231609	-0.103024	17	17	17	30.8	30.8	30.8	79.467	0	136.99	128
sp|P28340|DPOD1_HUMAN	sp|P28340|DPOD1_HUMAN	26.6297	27.494	27.9456	27.7436	28.276	27.0121		1	0.237216	-0.320836	-0.602816	9	9	9	10	10	10	123.63	0	12.385	21
sp|P28482|MK01_HUMAN;sp|P27361|MK03_HUMAN;sp|P31152|MK04_HUMAN;sp|Q16659|MK06_HUMAN	sp|P28482|MK01_HUMAN	31.4118	31.6133	31.2948	31.7258	31.624	31.1011		1	0.071238	-0.0436853	-0.203448	15	15	15	61.1	61.1	61.1	41.389	0	316.81	156
sp|P28838|AMPL_HUMAN	sp|P28838|AMPL_HUMAN	29.7371	30.1327	29.8079	30.0403	30.0711	29.4668		1	0.0492586	0.0331904	0.143582	10	10	10	30.8	30.8	30.8	56.166	0	157.59	87
sp|P29083|T2EA_HUMAN	sp|P29083|T2EA_HUMAN	25.8663	25.6166	25.6745	26.0429	26.1456	25.6313		1	0.562347	-0.220824	-1.26689	3	3	3	8.2	8.2	8.2	49.452	0	9.7174	17
sp|P29084|T2EB_HUMAN	sp|P29084|T2EB_HUMAN	28.2416	28.4022	28.94	28.5922	28.6699	27.9557		1	0.14658	0.121993	0.394205	4	4	4	14.1	14.1	14.1	33.043	0.0062931	1.1198	10
sp|P29144|TPP2_HUMAN	sp|P29144|TPP2_HUMAN	30.28	30.31	30.5036	30.6776	30.5979	30.0459		1	0.132651	-0.0759042	-0.360363	22	22	22	25.9	25.9	25.9	138.35	0	283.03	167
sp|P29218|IMPA1_HUMAN	sp|P29218|IMPA1_HUMAN	26.5673	26.9048	26.9877	26.761	25.9385	26.2591		0.996708	0.856025	0.500396	1.8418	3	1	1	14.1	6.1	6.1	30.188	0	48.54	17
sp|P29317|EPHA2_HUMAN	sp|P29317|EPHA2_HUMAN	24.5071	25.6567	25.5297	25.8817	25.7142	24.5538		1	0.098393	-0.152049	-0.27453	4	4	3	4.9	4.9	4.1	108.27	0	21.352	18
sp|P29353|SHC1_HUMAN;sp|P98077|SHC2_HUMAN	sp|P29353|SHC1_HUMAN	26.5728	27.6596	27.3809	27.2885	27.3374	26.9408		1	0.0147573	0.0155525	0.044564	4	4	4	12.3	12.3	12.3	62.821	0	33.629	16
sp|P29401|TKT_HUMAN	sp|P29401|TKT_HUMAN	33.442	33.5507	33.7159	33.5991	33.6672	33.1307		1	0.216711	0.103895	0.55713	17	17	17	44.8	44.8	44.8	67.877	0	323.31	318
sp|P29558|RBMS1_HUMAN;sp|Q15434|RBMS2_HUMAN;sp|Q6XE24|RBMS3_HUMAN	sp|P29558|RBMS1_HUMAN	27.4973	29.2022	29.1736	29.097	28.5935	28.4536		1	0.0521079	-0.0903549	-0.151472	4	4	4	16.5	16.5	16.5	44.505	0	43.041	35
sp|P29590|PML_HUMAN	sp|P29590|PML_HUMAN	27.3779	27.9992	28.1229	28.1334	27.6273	26.8167		1	0.276037	0.307538	0.687392	2	2	2	2	2	2	97.55	0	2.3444	11
sp|P29692|EF1D_HUMAN	sp|P29692|EF1D_HUMAN	32.9518	33.2533	33.1994	33.5078	33.5148	32.8626		1	0.27296	-0.160215	-0.68077	10	10	7	28.1	28.1	21.4	31.121	0	274.36	138
sp|P29966|MARCS_HUMAN	sp|P29966|MARCS_HUMAN	26.4016	26.8599	26.8118	26.9185	27.2695	26.893		1	0.821161	-0.335906	-1.77277	2	2	2	9.9	9.9	9.9	31.554	0	50.622	34
sp|P29992|GNA11_HUMAN;sp|O95837|GNA14_HUMAN	sp|P29992|GNA11_HUMAN	25.2506	25.7097	25.7554	25.648	25.7359	25.3872		1	0.0324601	-0.018493	-0.0962079	3	1	1	15.6	5.8	5.8	42.123	0	3.6887	6
sp|P30040|ERP29_HUMAN	sp|P30040|ERP29_HUMAN	28.0352	28.816	28.5318	28.9245	29.0002	28.6142		1	0.681774	-0.385282	-1.49968	4	4	4	22.2	22.2	22.2	28.993	0	112.58	54
sp|P30041|PRDX6_HUMAN	sp|P30041|PRDX6_HUMAN	31.3991	31.9679	31.7697	31.8737	31.8504	31.3992		0.999666	0.00650881	0.00450707	0.0198354	7	7	7	39.3	39.3	39.3	25.035	0	62.278	139
sp|P30043|BLVRB_HUMAN	sp|P30043|BLVRB_HUMAN	28.7532	28.6555	28.2482	29.0274	29.0358	28.2459		1	0.288826	-0.21741	-0.71477	2	2	2	16.5	16.5	16.5	22.119	0	40.032	62
sp|P30044|PRDX5_HUMAN	sp|P30044|PRDX5_HUMAN	27.3653	27.9838	28.0861	27.6607	27.1509	27.3394		1	0.726037	0.428059	1.58604	3	3	3	18.7	18.7	18.7	22.086	0	14.802	22
sp|P30048|PRDX3_HUMAN	sp|P30048|PRDX3_HUMAN	31.0664	31.3563	31.5034	31.4591	31.2972	30.7445		1	0.219564	0.141743	0.563532	5	5	5	27.3	27.3	27.3	27.692	0	63.779	62
sp|P30049|ATPD_HUMAN	sp|P30049|ATPD_HUMAN	28.575	28.5878	28.6923	24.8901	21.9989	22.4169	+	0.350667	2.43971	5.51643	6.1095	1	1	1	5.4	5.4	5.4	17.49	0.0096238	0.92561	5
sp|P30050|RL12_HUMAN	sp|P30050|RL12_HUMAN	32.7041	32.7895	32.905	32.9609	32.8964	32.3489		1	0.114962	0.064153	0.316534	5	5	5	38.8	38.8	38.8	17.818	0	100.63	127
sp|P30084|ECHM_HUMAN	sp|P30084|ECHM_HUMAN	26.508	26.6646	27.2006	26.6537	27.3181	22.686		1	0.352202	1.23843	0.847549	1	1	1	4.1	4.1	4.1	31.387	0.006006	1.133	2
sp|P30085|KCY_HUMAN	sp|P30085|KCY_HUMAN	29.7467	29.8797	30.0935	30.1451	30.1858	29.486		1	0.0444982	-0.0323493	-0.130308	10	10	10	45.9	45.9	45.9	22.222	0	35.764	94
sp|P30086|PEBP1_HUMAN	sp|P30086|PEBP1_HUMAN	32.5864	32.8714	32.9864	33.2082	33.1062	32.5658		1	0.247816	-0.145318	-0.626143	5	5	5	22.5	22.5	22.5	21.057	0	36.312	82
sp|P30101|PDIA3_HUMAN	sp|P30101|PDIA3_HUMAN	33.6761	33.7991	33.9979	33.9866	33.9164	33.1928		1	0.176435	0.125754	0.464965	15	15	15	24.4	24.4	24.4	56.782	0	108.83	261
sp|P30153|2AAA_HUMAN	sp|P30153|2AAA_HUMAN	32.4162	32.6917	32.6984	32.6892	32.8201	32.4055		1	0.0832777	-0.0361646	-0.23533	26	26	20	61.5	61.5	44.7	65.308	0	323.31	325
sp|P30154|2AAB_HUMAN	sp|P30154|2AAB_HUMAN	27.4767	27.1723	27.3093	27.5557	27.2296	26.3053		1	0.306313	0.289225	0.751862	11	5	5	28	11.5	11.5	66.213	0	14.146	28
sp|P30405|PPIF_HUMAN	sp|P30405|PPIF_HUMAN	25.845	26.1121	25.5443	25.6848	24.7835	25.2441		0.984845	0.904619	0.596319	1.93872	1	1	1	13	13	13	22.04	0	3.9057	4
sp|P30419|NMT1_HUMAN	sp|P30419|NMT1_HUMAN	30.5905	31.062	31.0769	31.2018	30.8875	30.069		1	0.19576	0.190343	0.509619	15	15	12	35.5	35.5	28.8	56.806	0	165.27	137
sp|P30519|HMOX2_HUMAN	sp|P30519|HMOX2_HUMAN	26.9761	26.9796	27.3482	26.8673	25.7126	26.5106		0.9725	0.951242	0.737832	2.0326	2	2	2	5.7	5.7	5.7	36.032	0.0003269	1.8641	12
sp|P30520|PURA2_HUMAN;sp|Q8N142|PURA1_HUMAN	sp|P30520|PURA2_HUMAN	30.5721	31.0539	31.249	31.1747	31.3754	30.7511		1	0.200784	-0.142059	-0.521095	16	16	16	42.8	42.8	42.8	50.097	0	125.53	161
sp|P30530|UFO_HUMAN	sp|P30530|UFO_HUMAN	23.9374	24.2424	25.487	26.0141	25.6831	24.8168		1	0.73294	-0.949076	-1.59953	3	3	3	4.7	4.7	4.7	98.336	0	19.76	8
sp|P30566|PUR8_HUMAN	sp|P30566|PUR8_HUMAN	29.0534	29.29	29.6446	29.5702	29.4164	28.8885		1	0.0480682	0.0376701	0.140273	9	9	9	26.2	26.2	26.2	54.889	0	36.23	54
sp|P30622|CLIP1_HUMAN	sp|P30622|CLIP1_HUMAN	28.224	28.368	28.559	28.4818	28.4408	27.8861		1	0.204782	0.114093	0.530189	3	2	2	2.4	1.7	1.7	162.24	0	6.0169	7
sp|P30626|SORCN_HUMAN	sp|P30626|SORCN_HUMAN	30.3212	30.439	30.3847	30.6109	30.428	30.1343		1	0.0221491	-0.00948461	-0.0663561	7	7	7	40.4	40.4	40.4	21.676	0	22.317	68
sp|P30740|ILEU_HUMAN	sp|P30740|ILEU_HUMAN	26.1435	25.1859	26.2634	25.9167	25.2936	26.0077		1	0.110813	0.124949	0.306106	2	2	1	5.3	5.3	2.6	42.741	0	3.0495	5
sp|P30825|SL7A1_HUMAN	sp|P30825|SL7A1_HUMAN	25.0142	25.1821	25.5778	24.4796	25.081	23.9663		0.956085	0.966834	0.749024	2.06421	1	1	1	3.8	3.8	3.8	67.638	0	2.5555	6
sp|P30876|RPB2_HUMAN	sp|P30876|RPB2_HUMAN	29.39	29.7434	29.6469	29.9882	29.7673	29.2628		1	0.121038	-0.0793374	-0.3317	27	27	27	31.9	31.9	31.9	133.9	0	127.03	127
sp|P31040|SDHA_HUMAN	sp|P31040|SDHA_HUMAN	32.3409	32.6637	32.7538	32.9348	32.7325	32.2976		1	0.110305	-0.0688731	-0.304824	18	18	18	36.3	36.3	36.3	72.691	0	323.31	294
sp|P60028|GDIA_PANTR;sp|P31150|GDIA_HUMAN	sp|P60028|GDIA_PANTR;sp|P31150|GDIA_HUMAN	29.601	29.9688	30.0517	29.7991	30.0342	29.5064		1	0.172562	0.0939763	0.455914	23	12	12	64.9	40.3	40.3	50.582	0	119.72	103
sp|P31153|METK2_HUMAN;sp|Q00266|METK1_HUMAN	sp|P31153|METK2_HUMAN	30.8336	31.1237	31.1095	31.2943	31.2171	30.4179		1	0.0534121	0.0458444	0.155071	12	12	12	37.7	37.7	37.7	43.66	0	283.28	127
sp|P31323|KAP3_HUMAN	sp|P31323|KAP3_HUMAN	26.9038	27.4966	27.3957	27.4278	27.1813	26.9301		1	0.135686	0.085598	0.367786	6	6	5	22.7	22.7	19.6	46.302	0	41.872	29
sp|P31350|RIR2_HUMAN;sp|Q9DHU2|RIR2_YLDV;sp|Q7LG56|RIR2B_HUMAN;sp|P29883|RIR2_VACCP;sp|P20493|RIR2_VACCC;sp|P0DSS8|RIR2_VARV;sp|P0DSS7|RIR2_VAR67;sp|O57175|RIR2_VACCA	sp|P31350|RIR2_HUMAN;sp|Q9DHU2|RIR2_YLDV;sp|Q7LG56|RIR2B_HUMAN	28.1286	27.7705	27.9381	28.1793	28.0066	26.8492		1	0.245719	0.267379	0.621543	4	4	4	13.6	13.6	13.6	44.877	0	4.8044	8
sp|P31483|TIA1_HUMAN	sp|P31483|TIA1_HUMAN	25.852	26.7858	26.7067	27.0489	26.8577	26.3241		1	0.329179	-0.295394	-0.79982	7	4	4	23.6	15	15	42.963	0	8.0042	13
sp|P31689|DNJA1_HUMAN	sp|P31689|DNJA1_HUMAN	31.3704	31.4837	31.702	31.675	31.8743	31.3534		1	0.254614	-0.115545	-0.641009	16	16	16	55.2	55.2	55.2	44.868	0	323.31	240
sp|P31749|AKT1_HUMAN;sp|Q9Y243|AKT3_HUMAN	sp|P31749|AKT1_HUMAN	25.932	24.5537	24.8649	25.1234	25.5988	24.1369		1	0.0978981	0.163851	0.27326	3	2	2	10.2	5.8	5.8	55.686	0	18.648	11
sp|P31751|AKT2_HUMAN	sp|P31751|AKT2_HUMAN	25.9466	25.4578	25.5257	26.3433	26.9061	25.9321		0.902758	1.09923	-0.750462	-2.33776	4	4	3	14.6	14.6	10.2	55.768	0	61.092	16
sp|P31930|QCR1_HUMAN	sp|P31930|QCR1_HUMAN	30.5426	30.5236	30.9465	30.6524	30.8492	30.5775		1	0.0473047	-0.0220973	-0.138147	7	7	6	16.5	16.5	15	52.645	0	177.78	87
sp|P31937|3HIDH_HUMAN	sp|P31937|3HIDH_HUMAN	26.1378	25.1124	26.0998	26.0283	24.677	24.6446		1	0.516763	0.666688	1.17755	3	3	3	16.1	16.1	16.1	35.329	0	8.7328	12
sp|P31939|PUR9_HUMAN	sp|P31939|PUR9_HUMAN	32.2032	32.4947	32.6024	32.5021	32.5169	32.0513		1	0.147099	0.0766424	0.395455	13	13	13	30.4	30.4	30.4	64.615	0	279.63	209
sp|P31942|HNRH3_HUMAN	sp|P31942|HNRH3_HUMAN	26.8292	27.0717	27.2019	27.31	26.8432	26.6301		1	0.176933	0.106529	0.466127	4	3	3	15.3	12.4	12.4	36.926	0	40.898	39
sp|P31943|HNRH1_HUMAN	sp|P31943|HNRH1_HUMAN	32.7613	33.0093	33.1067	33.3318	33.153	32.7031		1	0.18504	-0.103516	-0.484953	17	17	9	53.2	53.2	31.2	49.229	0	323.31	303
sp|P31946|1433B_HUMAN	sp|P31946|1433B_HUMAN	32.8811	33.0945	33.0914	33.2659	33.1362	32.6369		1	0.0150992	0.00931295	0.0455793	14	7	7	67.9	42.3	42.3	28.082	0	323.31	141
sp|P31947|1433S_HUMAN	sp|P31947|1433S_HUMAN	32.9987	33.1667	33.1962	32.34	32.9802	32.8349		0.981916	0.924362	0.40218	1.97836	11	8	8	38.7	31.5	31.5	27.774	0	169.89	98
sp|P31948|STIP1_HUMAN	sp|P31948|STIP1_HUMAN	33.5821	33.6492	33.7665	33.7456	33.7532	33.2134		1	0.195919	0.0951843	0.509982	30	30	30	46	46	46	62.639	0	133.14	309
sp|P31949|S10AB_HUMAN	sp|P31949|S10AB_HUMAN	32.3901	32.085	32.1741	32.2185	31.8275	31.6531		0.990778	0.766646	0.316694	1.66551	3	3	3	32.4	32.4	32.4	11.74	0	23.921	72
sp|P32019|I5P2_HUMAN	sp|P32019|I5P2_HUMAN	24.5098	24.2653	24.2862	23.1582	24.6189	24.397		1	0.254774	0.295753	0.641359	3	2	2	4.2	3.1	3.1	112.85	0.0045455	1.2153	4
sp|P32119|PRDX2_HUMAN	sp|P32119|PRDX2_HUMAN	32.1094	32.6006	32.7858	32.9482	33.0138	32.3513		1	0.394491	-0.272533	-0.933978	10	9	9	51.5	46	46	21.892	0	323.31	191
sp|P32322|P5CR1_HUMAN	sp|P32322|P5CR1_HUMAN	27.1795	27.4143	27.7697	27.7251	27.6745	27.4034		1	0.29978	-0.146517	-0.738051	3	2	2	12.5	8.5	8.5	33.36	0	2.7077	13
sp|Q5IFJ7|RL9_MACFA;sp|P32969|RL9_HUMAN	sp|Q5IFJ7|RL9_MACFA;sp|P32969|RL9_HUMAN	32.2721	32.3505	32.3627	32.5835	32.6031	31.9301		1	0.0686356	-0.0438086	-0.196476	7	7	7	47.9	47.9	47.9	21.877	0	323.31	180
sp|P33121|ACSL1_HUMAN	sp|P33121|ACSL1_HUMAN	27.8908	28.0922	28.6062	28.2238	28.2628	27.2664		1	0.289433	0.278744	0.716065	6	6	5	11.5	11.5	9.9	77.942	0	21.631	39
sp|P33176|KINH_HUMAN	sp|P33176|KINH_HUMAN	31.6923	31.8574	31.9074	31.8936	31.9017	31.3141		1	0.220289	0.115918	0.565158	36	36	25	43.8	43.8	31	109.68	0	323.31	363
sp|P33240|CSTF2_HUMAN	sp|P33240|CSTF2_HUMAN	28.0598	28.0953	27.1677	27.8338	27.8043	27.581		1	0.037362	0.0345758	0.110188	6	6	2	15.4	15.4	3.5	60.959	0	95.513	32
sp|P33316|DUT_HUMAN;sp|P14597|DUT_ORFN2	sp|P33316|DUT_HUMAN	27.9773	29.0962	29.456	29.4921	29.5943	28.2866		1	0.174043	-0.281148	-0.459381	5	5	5	25.4	25.4	25.4	26.563	0	44.518	65
sp|P33552|CKS2_HUMAN	sp|P33552|CKS2_HUMAN	23.6233	23.0441	21.1837	26.0827	26.5782	26.3866	+	0.475304	2.11831	-3.73214	-4.97665	2	2	2	43	43	43	9.8602	0	6.5171	5
sp|P33947|ERD22_HUMAN	sp|P33947|ERD22_HUMAN	23.061	24.7504	26.1754	25.6087	23.1648	22.5997		1	0.270568	0.871191	0.675616	1	1	1	8	8	8	24.422	0	18.148	4
sp|P33991|MCM4_HUMAN	sp|P33991|MCM4_HUMAN	30.6546	30.8049	31.0144	31.1316	30.8851	30.2559		1	0.0846848	0.0671158	0.239017	23	23	23	33.8	33.8	33.8	96.557	0	202.47	187
sp|P33992|MCM5_HUMAN	sp|P33992|MCM5_HUMAN	29.9047	29.981	30.3155	30.3825	30.4039	29.7586		1	0.176477	-0.11457	-0.465065	17	17	17	25.3	25.3	25.3	82.285	0	29.782	113
sp|P33993|MCM7_HUMAN	sp|P33993|MCM7_HUMAN	30.2209	30.3522	30.3532	30.5629	30.6124	29.8727		1	0.0578019	-0.0405712	-0.167121	11	11	11	18.1	18.1	18.1	81.307	0	140.53	138
sp|P34896|GLYC_HUMAN	sp|P34896|GLYC_HUMAN	28.8892	29.4247	29.7504	30.2129	30.3287	29.7767		0.868922	1.16933	-0.751336	-2.48685	10	9	9	24.6	21.7	21.7	53.082	0	21.796	68
sp|P34897|GLYM_HUMAN	sp|P34897|GLYM_HUMAN	32.745	32.8267	32.8728	33.0222	33.0275	32.4824		1	0.0545358	-0.0292028	-0.158164	19	19	18	39.1	39.1	39.1	55.992	0	323.31	318
sp|P34932|HSP74_HUMAN	sp|P34932|HSP74_HUMAN	33.2568	33.5851	33.6125	33.8125	33.6241	33.2675		1	0.158891	-0.0832418	-0.423665	33	33	30	43.6	43.6	39	94.33	0	323.31	457
sp|P34949|MPI_HUMAN	sp|P34949|MPI_HUMAN	24.0809	24.5794	22.7566	23.6699	23.14	22.8098		1	0.427456	0.599063	1.00043	1	1	1	3.5	3.5	3.5	46.655	0.0098665	0.89825	1
sp|P35080|PROF2_HUMAN	sp|P35080|PROF2_HUMAN	25.1891	26.0005	25.6231	25.9195	25.8791	25.1446		1	0.0431249	-0.0435079	-0.126457	1	1	1	10	10	10	15.046	0	10.098	13
sp|P35221|CTNA1_HUMAN	sp|P35221|CTNA1_HUMAN	30.8222	30.8555	30.7895	31.1518	31.2211	30.5827		1	0.330052	-0.162858	-0.801641	24	24	18	43.6	43.6	35.5	100.07	0	323.31	237
sp|P35222|CTNB1_HUMAN;sp|P14923|PLAK_HUMAN	sp|P35222|CTNB1_HUMAN	29.7052	29.9561	29.9156	30.1283	29.7998	29.7502		1	0.0845366	-0.0338478	-0.238628	22	22	22	43.3	43.3	43.3	85.496	0	311.31	158
sp|P35232|PHB_HUMAN	sp|P35232|PHB_HUMAN	33.14	33.2461	33.2924	33.4704	33.5214	33.1293		1	0.490392	-0.147565	-1.1256	16	16	16	72.1	72.1	72.1	29.804	0	323.31	447
sp|P35237|SPB6_HUMAN	sp|P35237|SPB6_HUMAN	28.5027	28.5929	28.8621	28.6897	28.7072	28.3403		1	0.172769	0.0735016	0.456398	2	2	1	4.5	4.5	2.4	42.621	0	4.0953	16
sp|P35241|RADI_HUMAN	sp|P35241|RADI_HUMAN	31.0925	31.4413	31.312	31.2804	31.4574	30.739		1	0.198135	0.123022	0.515052	28	17	16	47.2	32.1	30.9	68.563	0	287.81	174
sp|P35244|RFA3_HUMAN	sp|P35244|RFA3_HUMAN	25.8718	25.9307	26.2104	23.534	24.6174	22.2962	+	0.570358	1.68721	2.52177	3.71585	1	1	1	8.3	8.3	8.3	13.569	0	3.2563	5
sp|P35249|RFC4_HUMAN	sp|P35249|RFC4_HUMAN	26.9395	26.8672	28.2428	28.1335	28.1208	27.5581		1	0.533335	-0.587592	-1.21009	6	6	6	19	19	19	39.681	0	38.531	31
sp|P35250|RFC2_HUMAN	sp|P35250|RFC2_HUMAN	27.4155	28.2697	28.2625	28.5217	27.8135	27.3203		1	0.0762369	0.0974115	0.21676	7	7	7	31.1	31.1	31.1	39.157	0	32.846	37
sp|P35251|RFC1_HUMAN	sp|P35251|RFC1_HUMAN	23.791	24.3704	23.6989	24.5456	24.7817	24.8649	+	0.625797	1.55078	-0.777301	-3.36655	3	3	3	3.3	3.3	3.3	128.25	0.0003252	1.7956	10
sp|P35268|RL22_HUMAN	sp|P35268|RL22_HUMAN	31.2687	31.5507	31.3957	31.3121	31.3194	30.5929		1	0.578332	0.330232	1.29811	5	5	4	57	57	50.8	14.787	0	117.46	49
sp|P35269|T2FA_HUMAN	sp|P35269|T2FA_HUMAN	26.358	26.5105	25.8209	26.085	25.7744	25.4332		0.999238	0.76126	0.465614	1.65495	2	2	2	6	6	6	58.24	0	7.4668	15
sp|P35270|SPRE_HUMAN	sp|P35270|SPRE_HUMAN	27.1221	27.2813	27.2065	27.3879	27.2148	27.0461		1	0.040431	-0.012942	-0.118874	1	1	1	5.7	5.7	5.7	28.048	0	10.083	12
sp|P35573|GDE_HUMAN	sp|P35573|GDE_HUMAN	23.2871	25.0187	24.5432	25.373	24.6595	24.0345		1	0.249247	-0.406026	-0.629281	1	1	1	1.1	1.1	1.1	174.76	0.00033979	2.3068	8
sp|P35579|MYH9_HUMAN;REV__sp|Q9UKV3|ACINU_HUMAN;sp|P12883|MYH7_HUMAN;sp|Q9UKX3|MYH13_HUMAN;sp|P13533|MYH6_HUMAN;sp|P11055|MYH3_HUMAN;sp|A7E2Y1|MYH7B_HUMAN	sp|P35579|MYH9_HUMAN	34.7452	34.9043	35.0336	35.1702	35.0547	34.5164		1	0.0299894	-0.0194308	-0.0891111	91	91	70	50.1	50.1	41.1	226.53	0	323.31	1477
sp|P35580|MYH10_HUMAN	sp|P35580|MYH10_HUMAN	29.003	29.0132	29.2964	30.2366	29.5217	29.002		1	0.58046	-0.482578	-1.30227	14	1	1	7.2	0.7	0.7	229	0	33.035	20
sp|P35606|COPB2_HUMAN	sp|P35606|COPB2_HUMAN	31.3366	31.5106	31.5311	31.7752	31.5099	31.1504		1	0.0336845	-0.0190741	-0.0997124	30	30	30	50.7	50.7	50.7	102.49	0	268.47	227
sp|P35611|ADDA_HUMAN	sp|P35611|ADDA_HUMAN	27.5069	27.8378	27.8024	27.96	27.455	26.8452		1	0.364141	0.295585	0.872103	5	5	5	12.1	12.1	12.1	80.954	0	12.042	16
sp|P35637|FUS_HUMAN	sp|P35637|FUS_HUMAN	31.8964	32.036	32.132	32.264	32.247	31.6863		1	0.0772884	-0.0442886	-0.219546	11	11	9	23.4	23.4	19	53.425	0	320.67	195
sp|P35658|NU214_HUMAN	sp|P35658|NU214_HUMAN	25.5386	25.3715	25.9684	27.2132	27.2668	26.8939	+	0.285273	2.67104	-1.49848	-7.05137	4	4	4	2.3	2.3	2.3	213.62	0	6.2206	20
sp|P35659|DEK_HUMAN	sp|P35659|DEK_HUMAN	28.5416	28.2951	29.1789	28.7265	28.5011	28.1764		1	0.264271	0.203857	0.662001	6	6	6	16.8	16.8	16.8	42.674	0	7.9758	32
sp|P35749|MYH11_HUMAN	sp|P35749|MYH11_HUMAN	23.6761	23.4624	29.2198	29.2177	29.271	28.7403		0.988706	0.892838	-3.62356	-1.91514	15	1	1	7.1	0.5	0.5	227.34	0.0030826	1.3299	4
sp|P35754|GLRX1_HUMAN	sp|P35754|GLRX1_HUMAN	28.5129	26.9259	27.2872	27.5422	27.6839	26.5538		1	0.203771	0.315407	0.527892	1	1	1	7.5	7.5	7.5	11.776	0	4.7188	10
sp|P35813|PPM1A_HUMAN;sp|O75688|PPM1B_HUMAN	sp|P35813|PPM1A_HUMAN	25.1006	27.1201	27.1435	27.718	27.8375	26.8272		1	0.602135	-1.00619	-1.34454	6	6	6	24.1	24.1	24.1	42.447	0	39.987	39
sp|P35998|PRS7_HUMAN	sp|P35998|PRS7_HUMAN	31.8557	32.3386	32.3644	32.3309	32.3539	31.851		1	0.0108358	0.00765355	0.0328629	25	25	25	69.7	69.7	69.7	48.633	0	252.62	284
sp|P36404|ARL2_HUMAN	sp|P36404|ARL2_HUMAN	26.7675	26.7135	26.2119	26.0712	26.4206	25.7009		0.992311	0.851366	0.500057	1.83255	2	2	2	10.3	10.3	10.3	20.878	0	5.0251	13
sp|P36405|ARL3_HUMAN	sp|P36405|ARL3_HUMAN	28.0739	27.8157	27.8589	28.0445	28.2312	27.53		1	0.0285292	-0.0190455	-0.0849002	7	7	7	44	44	44	20.455	0	14.055	32
sp|P36406|TRI23_HUMAN	sp|P36406|TRI23_HUMAN	25.8267	25.401	25.7537	25.7489	25.6561	25.4068		1	0.124221	0.0565224	0.339599	1	1	1	1.7	1.7	1.7	64.066	0.00032206	1.7228	12
sp|P36507|MP2K2_HUMAN	sp|P36507|MP2K2_HUMAN	25.8734	25.5326	27.1119	29.95	28.0037	29.2498	+	0.564241	1.75195	-2.89522	-3.88917	5	2	2	18.2	8.2	8.2	44.424	0.0045648	1.2339	4
sp|P36542|ATPG_HUMAN	sp|P36542|ATPG_HUMAN	29.1887	30.0321	29.9764	29.9822	30.0409	29.6504		1	0.205788	-0.1588	-0.532471	5	5	5	16.4	16.4	16.4	32.996	0	8.2705	33
sp|P36543|VATE1_HUMAN;sp|Q96A05|VATE2_HUMAN	sp|P36543|VATE1_HUMAN	28.4007	28.3527	28.7828	28.2651	28.2909	26.9166		1	0.657178	0.687865	1.45177	6	6	6	31.9	31.9	31.9	26.145	0	25.45	27
sp|P36551|HEM6_HUMAN	sp|P36551|HEM6_HUMAN	27.5445	27.895	27.9528	27.2513	27.6706	27.3077		0.940577	0.992516	0.387586	2.11654	4	4	4	9	9	9	50.151	0	5.3645	26
sp|P36578|RL4_HUMAN	sp|P36578|RL4_HUMAN	33.885	34.241	34.3125	34.4566	34.4651	33.8453		1	0.169435	-0.109492	-0.448578	20	20	20	39.3	39.3	39.3	47.697	0	323.31	456
sp|P36776|LONM_HUMAN	sp|P36776|LONM_HUMAN	29.8845	29.8164	30.1385	30.3278	30.3601	29.843		1	0.522747	-0.230534	-1.18931	12	12	12	16.3	16.3	16.3	106.49	0	126.17	73
sp|P36871|PGM1_HUMAN	sp|P36871|PGM1_HUMAN	29.287	29.2939	29.3076	29.7536	29.3646	29.0921		1	0.217437	-0.107305	-0.55876	12	12	12	37.2	37.2	37.2	61.448	0	47.717	62
sp|P36873|PP1G_HUMAN	sp|P36873|PP1G_HUMAN	26.6242	27.1677	27.363	27.414	27.2094	26.7677		1	0.0964723	-0.0787067	-0.269597	16	2	2	61.3	5.9	5.9	36.983	0	6.1149	19
sp|P36915|GNL1_HUMAN	sp|P36915|GNL1_HUMAN	26.8528	27.3644	27.2674	26.4843	27.744	26.8548		1	0.120441	0.133859	0.330216	4	4	4	8.2	8.2	8.2	68.66	0	6.9114	33
sp|P36952|SPB5_HUMAN	sp|P36952|SPB5_HUMAN	29.2913	29.4525	29.4526	28.976	28.4134	27.5702		0.852497	1.22998	1.07891	2.61857	3	3	3	9.1	9.1	9.1	42.1	0	5.5847	24
sp|P36957|ODO2_HUMAN	sp|P36957|ODO2_HUMAN	29.7972	30.0653	30.1827	30.2012	29.552	29.2334		1	0.502909	0.352858	1.15029	7	7	7	11.7	11.7	11.7	48.755	0	9.8027	43
sp|P36969|GPX4_HUMAN	sp|P36969|GPX4_HUMAN	25.9168	22.5216	26.3175	26.5575	27.5555	26.1442		1	0.65031	-1.83377	-1.43839	2	2	2	12.2	12.2	12.2	22.174	0	2.7298	11
sp|P37108|SRP14_HUMAN	sp|P37108|SRP14_HUMAN	27.0702	26.5922	26.4396	26.3871	26.4061	25.9022		0.990289	0.867281	0.468894	1.86417	2	2	2	17.6	17.6	17.6	14.57	0	13.621	9
sp|P37198|NUP62_HUMAN	sp|P37198|NUP62_HUMAN	26.8874	27.1605	27.0345	27.677	28.1	27.4425	+	0.599374	1.57449	-0.71236	-3.42579	5	5	5	15.1	15.1	15.1	53.254	0	43.085	13
sp|P84074|HPCA_HUMAN;sp|P37235|HPCL1_HUMAN	sp|P84074|HPCA_HUMAN;sp|P37235|HPCL1_HUMAN	25.7084	26.0423	25.5135	25.6663	25.7846	25.0311		1	0.392723	0.260789	0.930393	1	1	1	6.7	6.7	6.7	22.427	0	2.6604	5
sp|P37268|FDFT_HUMAN	sp|P37268|FDFT_HUMAN	24.7262	24.9888	24.8602	25.4446	23.7019	24.6419		1	0.198136	0.262293	0.515053	1	1	1	2.6	2.6	2.6	48.115	0.0068677	1.0914	1
sp|P37802|TAGL2_HUMAN	sp|P37802|TAGL2_HUMAN	33.951	34.1779	34.2411	34.2383	34.1955	33.6557		1	0.170609	0.0934741	0.451335	12	12	11	63.8	63.8	56.8	22.391	0	218.29	267
sp|P37837|TALDO_HUMAN	sp|P37837|TALDO_HUMAN	31.2495	31.3808	31.5379	31.73	31.5937	31.1662		1	0.221007	-0.107224	-0.566765	10	10	10	35.3	35.3	35.3	37.54	0	35.104	85
sp|P38117|ETFB_HUMAN	sp|P38117|ETFB_HUMAN	28.2402	27.9756	28.7868	28.0404	28.5253	27.9654		1	0.20476	0.157127	0.530138	6	6	6	20.8	20.8	20.8	27.843	0	13.812	36
sp|P38159|RBMX_HUMAN;sp|O75526|RMXL2_HUMAN;sp|Q8N7X1|RMXL3_HUMAN	sp|P38159|RBMX_HUMAN	31.3422	31.6067	31.653	31.7708	31.6763	31.245		1	0.0550711	-0.0301018	-0.159636	18	18	6	42.2	42.2	10	42.331	0	106.03	181
sp|P38606|VATA_HUMAN	sp|P38606|VATA_HUMAN	29.9173	30.4289	30.4469	30.5501	30.5373	29.8324		1	0.0493102	-0.0422382	-0.143725	16	16	16	41.5	41.5	41.5	68.303	0	247.5	151
sp|P38646|GRP75_HUMAN	sp|P38646|GRP75_HUMAN	34.3548	34.5738	34.6346	34.7703	34.7595	34.1748		1	0.0774653	-0.0471497	-0.220014	35	35	34	67	67	66	73.68	0	323.31	904
sp|P38919|IF4A3_HUMAN	sp|P38919|IF4A3_HUMAN	30.7619	30.8648	31.009	31.1289	30.8712	30.4865		1	0.0884045	0.0497271	0.248725	20	16	16	61.8	56	56	46.871	0	287.58	190
sp|P39019|RS19_HUMAN	sp|P39019|RS19_HUMAN	33.3651	33.5061	33.1609	33.3147	33.4309	32.9268		1	0.262128	0.119907	0.657356	8	8	8	44.8	44.8	44.8	16.06	0	32.801	107
sp|P39023|RL3_HUMAN;sp|Q92901|RL3L_HUMAN	sp|P39023|RL3_HUMAN	33.7438	33.9988	34.0534	34.1168	34.176	33.6353		1	0.0792186	-0.0440331	-0.224649	16	16	16	46.7	46.7	46.7	46.108	0	323.31	468
sp|P39060|COIA1_HUMAN	sp|P39060|COIA1_HUMAN	27.2	26.9952	27.3233	26.5586	27.5082	26.6741		1	0.341354	0.25916	0.825125	2	2	2	1.1	1.1	1.1	178.19	0	3.9976	9
sp|P39656|OST48_HUMAN	sp|P39656|OST48_HUMAN	30.5602	30.936	30.9972	31.1968	31.1264	30.4402		1	0.118215	-0.09003	-0.324668	12	12	12	35.5	35.5	35.5	50.8	0	270.87	117
sp|P39687|AN32A_HUMAN;sp|O95626|AN32D_HUMAN;sp|O43423|AN32C_HUMAN	sp|P39687|AN32A_HUMAN	31.1526	31.5948	31.9778	31.5328	31.6691	31.1766		1	0.154343	0.115587	0.412828	6	6	4	29.7	29.7	26.9	28.585	0	151.23	33
sp|P39748|FEN1_HUMAN	sp|P39748|FEN1_HUMAN	29.2146	29.3752	29.9215	30.0969	30.0241	29.4107		1	0.484759	-0.3401	-1.11447	11	11	11	35.8	35.8	35.8	42.592	0	101.56	64
sp|P40121|CAPG_HUMAN	sp|P40121|CAPG_HUMAN	31.9905	32.1402	32.0883	32.3197	32.4754	31.6818		1	0.127772	-0.0859566	-0.348373	7	7	7	22.4	22.4	22.4	38.498	0	221.54	171
sp|P40227|TCPZ_HUMAN	sp|P40227|TCPZ_HUMAN	33.8591	34.0341	34.2739	34.1791	34.1872	33.5745		1	0.116351	0.0754738	0.320011	20	20	15	44.4	44.4	33	58.024	0	323.31	326
sp|P40394|ADH7_HUMAN	sp|P40394|ADH7_HUMAN	29.663	29.7023	30.2944	30.3103	30.2639	29.4759		1	0.142262	-0.130156	-0.383774	1	1	1	2.1	2.1	2.1	41.481	0	2.6731	19
sp|P40424|PBX1_HUMAN	sp|P40424|PBX1_HUMAN	23.9104	23.6073	23.8731	22.2472	24.1221	21.2634		1	0.673917	1.25269	1.48437	2	2	2	12.3	12.3	12.3	46.625	0	7.44	1
sp|P40429|RL13A_HUMAN;sp|Q6NVV1|R13P3_HUMAN	sp|P40429|RL13A_HUMAN	31.2549	31.6642	31.7727	31.7928	31.6614	31.2053		1	0.0150032	0.0107708	0.0452943	7	7	7	30	30	30	23.577	0	36.625	53
sp|P40616|ARL1_HUMAN	sp|P40616|ARL1_HUMAN	28.7779	29.269	29.2653	29.2649	29.2685	29.086		1	0.231023	-0.102418	-0.589097	7	7	7	60.8	60.8	60.8	20.417	0	57.855	73
sp|P40763|STAT3_HUMAN	sp|P40763|STAT3_HUMAN	28.1508	28.0313	28.5251	28.7782	28.9668	28.1005		1	0.556645	-0.379436	-1.25574	11	11	11	22.9	22.9	22.9	88.067	0	28.247	68
sp|P40818|UBP8_HUMAN	sp|P40818|UBP8_HUMAN	24.4246	24.8448	25.36	24.9909	25.2052	23.9547		1	0.123731	0.159524	0.338386	2	2	2	2.4	2.4	2.4	127.52	0.00095511	1.6406	7
sp|P40925|MDHC_HUMAN	sp|P40925|MDHC_HUMAN	31.4557	31.7087	31.5591	31.5515	31.5318	31.1102		1	0.474187	0.1767	1.09354	9	9	9	51.8	51.8	51.8	36.426	0	109.11	122
sp|P40926|MDHM_HUMAN	sp|P40926|MDHM_HUMAN	34.5294	34.7213	34.6813	34.7406	34.6239	34.2704		1	0.25765	0.0990499	0.647624	14	14	14	48.2	48.2	48.2	35.503	0	116.41	386
sp|P40937|RFC5_HUMAN	sp|P40937|RFC5_HUMAN	26.8688	27.3162	27.0399	26.7864	26.8983	26.046		0.993077	0.771077	0.498062	1.6742	4	4	4	13.8	13.8	13.8	38.496	0	5.775	13
sp|P40938|RFC3_HUMAN	sp|P40938|RFC3_HUMAN	27.2036	27.758	26.9345	27.9532	27.3515	26.2959		1	0.0632196	0.0985082	0.181868	6	6	6	21.9	21.9	21.9	40.556	0	37.434	31
sp|P40939|ECHA_HUMAN	sp|P40939|ECHA_HUMAN	31.1273	31.3326	31.6145	31.5223	31.4383	30.9374		1	0.0907424	0.0588125	0.254799	11	11	11	17.2	17.2	17.2	82.999	0	90.128	133
sp|P41091|IF2G_HUMAN;sp|Q2VIR3|IF2GL_HUMAN	sp|P41091|IF2G_HUMAN;sp|Q2VIR3|IF2GL_HUMAN	32.5725	32.9502	32.8407	33.0093	33.0583	32.3953		1	0.0470869	-0.0331484	-0.13754	18	18	18	51.1	51.1	51.1	51.109	0	323.31	268
sp|P41223|BUD31_HUMAN	sp|P41223|BUD31_HUMAN	28.2122	28.3618	28.2695	28.3773	28.4589	27.8797		1	0.0805452	0.0424747	0.228147	6	6	6	46.5	46.5	46.5	17	0	24.88	55
sp|P41227|NAA10_HUMAN;sp|Q9BSU3|NAA11_HUMAN	sp|P41227|NAA10_HUMAN;sp|Q9BSU3|NAA11_HUMAN	28.9375	29.0753	29.2722	29.1435	29.2705	28.7303		1	0.0877993	0.0469157	0.247149	6	6	6	38.3	38.3	38.3	26.458	0	8.3455	35
sp|P41236|IPP2_HUMAN;sp|Q6NXS1|IPP2B_HUMAN	sp|P41236|IPP2_HUMAN;sp|Q6NXS1|IPP2B_HUMAN	23.4088	23.5422	21.8905	26.4836	26.6871	27.3628	+	0.323846	2.55786	-3.89733	-6.57603	3	3	3	17.6	17.6	17.6	23.015	0	2.5549	5
sp|P41240|CSK_HUMAN;sp|P42679|MATK_HUMAN	sp|P41240|CSK_HUMAN	24.9734	26.1147	26.2927	26.5083	25.5531	26.1735		1	0.222634	-0.284707	-0.570406	3	3	3	8.2	8.2	8.2	50.704	0.00033535	2.1277	24
sp|P41250|GARS_HUMAN	sp|P41250|GARS_HUMAN	31.9452	32.2302	32.2813	32.2358	32.1007	31.7357		1	0.283323	0.128192	0.703017	18	18	18	28.3	28.3	28.3	83.165	0	143.45	232
sp|P41252|SYIC_HUMAN	sp|P41252|SYIC_HUMAN	30.3414	30.8169	30.7843	30.8813	30.5723	30.2523		1	0.121131	0.0788918	0.331932	16	16	16	13.2	13.2	13.2	144.5	0	71.983	111
sp|P41567|EIF1_HUMAN	sp|P41567|EIF1_HUMAN	28.5788	28.9348	28.9861	29.2332	28.7786	28.4689		1	0.00812608	0.00633494	0.0247192	6	1	1	64.6	15	15	12.732	0	90.841	19
sp|P42025|ACTY_HUMAN	sp|P42025|ACTY_HUMAN	28.076	28.7368	28.7008	28.7145	28.9091	28.432		1	0.28539	-0.180635	-0.707435	9	3	3	36.7	16	16	42.293	0	14.934	34
sp|P42167|LAP2B_HUMAN;sp|P42166|LAP2A_HUMAN	sp|P42167|LAP2B_HUMAN;sp|P42166|LAP2A_HUMAN	30.6089	30.7486	30.6218	30.7391	30.727	30.138		1	0.242789	0.125062	0.615103	8	8	8	20	20	20	50.67	0	154.28	94
sp|P42224|STAT1_HUMAN	sp|P42224|STAT1_HUMAN	29.4748	29.7698	29.5956	29.2629	29.3958	28.8408		0.903257	1.11821	0.446896	2.37781	10	10	10	16.8	16.8	16.8	87.334	0	82.976	63
sp|P42285|MTREX_HUMAN	sp|P42285|MTREX_HUMAN	29.3068	29.5439	29.7269	29.5184	29.9667	29.1477		1	0.023064	-0.0183748	-0.0690303	18	18	18	21.9	21.9	21.9	117.8	0	130.6	117
sp|P42331|RHG25_HUMAN	sp|P42331|RHG25_HUMAN	23.0875	21.8554	23.7043	23.709	22.4679	23.3472		1	0.167974	-0.292301	-0.445143	2	2	2	3.6	3.6	3.6	73.434	0.0012662	1.5881	4
sp|P42345|MTOR_HUMAN	sp|P42345|MTOR_HUMAN	23.0147	23.5967	24.3376	21.4835	24.6932	21.4067		1	0.415663	1.12188	0.976735	2	2	2	1.2	1.2	1.2	288.89	0.0082572	0.99342	3
sp|P42356|PI4KA_HUMAN	sp|P42356|PI4KA_HUMAN	23.431	23.1168	23.5722	23.213	23.1468	23.1493		1	0.678813	0.203636	1.49391	2	2	2	1.3	1.3	1.3	236.83	0	2.6621	3
sp|P42566|EPS15_HUMAN	sp|P42566|EPS15_HUMAN	26.224	26.4551	26.3396	26.7137	26.4556	25.6876		1	0.0592584	0.0539462	0.171099	5	5	5	7.6	7.6	7.6	98.655	0	60.206	22
sp|Q5IS99|CASP3_SAIBB;sp|Q5IS54|CASP3_PANTR;sp|P42574|CASP3_HUMAN	sp|Q5IS99|CASP3_SAIBB;sp|Q5IS54|CASP3_PANTR;sp|P42574|CASP3_HUMAN	27.8983	28.1418	28.511	28.335	28.5158	28.2725		1	0.422737	-0.190734	-0.990956	5	5	5	22.7	22.7	22.7	31.393	0	58.329	37
sp|P42677|RS27_HUMAN	sp|P42677|RS27_HUMAN	31.753	31.8634	32.1959	32.2434	32.185	31.6379		1	0.133008	-0.0846488	-0.361238	3	3	1	38.1	38.1	13.1	9.461	0	10.51	63
sp|P42704|LPPRC_HUMAN	sp|P42704|LPPRC_HUMAN	30.4092	30.4104	30.3604	30.2869	30.6733	29.9324		1	0.168614	0.0958424	0.446648	12	12	12	8	8	8	157.9	0	17.665	103
sp|P42765|THIM_HUMAN	sp|P42765|THIM_HUMAN	29.7128	29.6478	30.1292	30.449	30.4776	29.8008		1	0.703443	-0.412537	-1.54193	6	6	6	9.8	9.8	9.8	41.924	0	15.96	60
sp|P42766|RL35_HUMAN	sp|P42766|RL35_HUMAN	30.7254	30.8658	30.9446	31.0478	30.968	30.5819		1	0.0446228	-0.0205784	-0.130657	3	3	3	21.1	21.1	21.1	14.551	0	9.7046	26
sp|P42892|ECE1_HUMAN	sp|P42892|ECE1_HUMAN	24.1287	25.2524	25.7827	26.0525	26.0447	25.3147		1	0.617011	-0.749336	-1.37353	3	3	3	5.6	5.6	5.6	87.163	0	49.565	15
sp|P43003|EAA1_HUMAN	sp|P43003|EAA1_HUMAN	25.5362	25.4453	26.094	25.7087	25.6571	25.8077		1	0.0542671	-0.0326716	-0.157425	1	1	1	1.8	1.8	1.8	59.572	0.00096	1.665	10
sp|P43007|SATT_HUMAN	sp|P43007|SATT_HUMAN	26.2375	26.6584	27.0796	26.8189	26.8955	26.1504		1	0.0368389	0.0368748	0.108702	1	1	1	1.5	1.5	1.5	55.722	0.0098636	0.89815	1
sp|P43034|LIS1_HUMAN	sp|P43034|LIS1_HUMAN	27.508	27.4896	27.3651	28.0102	28.0604	27.1374		1	0.392468	-0.28174	-0.929876	10	1	1	31.2	3.7	3.7	46.637	0	3.7427	8
sp|P43155|CACP_HUMAN	sp|P43155|CACP_HUMAN	27.2249	27.515	28.0037	27.8976	25.5457	25.6497		1	0.692597	1.21689	1.52078	4	4	4	8.6	8.6	8.6	70.857	0	7.8183	23
sp|P43243|MATR3_HUMAN	sp|P43243|MATR3_HUMAN	32.3167	32.4319	32.4475	32.571	32.5092	31.9598		1	0.0935412	0.0520363	0.262043	29	29	29	45.9	45.9	45.9	94.622	0	323.31	388
sp|P43246|MSH2_HUMAN	sp|P43246|MSH2_HUMAN	28.007	27.9746	28.0136	28.266	28.312	28.1096	+	0.561567	1.67977	-0.230776	-3.69624	11	11	11	15.7	15.7	15.7	104.74	0	29.434	34
sp|P43304|GPDM_HUMAN	sp|P43304|GPDM_HUMAN	29.8561	30.3871	30.1526	30.114	29.8896	29.4315		1	0.562083	0.320247	1.26637	14	14	14	22.8	22.8	22.8	80.852	0	116.75	87
sp|P43307|SSRA_HUMAN	sp|P43307|SSRA_HUMAN	29.2092	29.3264	29.2822	29.3124	29.1956	28.8476		1	0.463218	0.15403	1.07178	5	5	5	30.8	30.8	30.8	32.235	0	41.746	50
sp|P43487|RANG_HUMAN;sp|Q9C010|IPKB_HUMAN	sp|P43487|RANG_HUMAN	31.7489	31.7869	31.9635	32.2428	32.1386	31.7739		1	0.628062	-0.218703	-1.39506	7	7	7	40.8	40.8	40.8	23.31	0	140.74	86
sp|P43490|NAMPT_HUMAN	sp|P43490|NAMPT_HUMAN	27.9978	26.9302	27.3702	27.084	26.9027	26.691		1	0.752223	0.54016	1.63725	5	5	5	12	12	12	55.52	0.0012666	1.5887	9
sp|P43686|PRS6B_HUMAN	sp|P43686|PRS6B_HUMAN	32.2146	32.4129	32.2643	32.2199	32.2248	31.7507		1	0.620784	0.232176	1.38089	25	25	25	67.5	67.5	67.5	47.366	0	323.31	360
sp|P43897|EFTS_HUMAN	sp|P43897|EFTS_HUMAN	29.1839	28.9598	29.2382	29.4303	29.2049	28.7306		1	0.00793362	0.00538572	0.0241389	2	2	2	12	12	12	35.39	0	65.21	23
sp|P45877|PPIC_HUMAN	sp|P45877|PPIC_HUMAN	27.9323	27.9808	28.0305	27.9584	28.0422	27.2227		1	0.386103	0.240121	0.916948	3	3	3	22.6	22.6	22.6	22.763	0	21.263	23
sp|P45880|VDAC2_HUMAN	sp|P45880|VDAC2_HUMAN	31.9281	32.3473	32.4277	32.6224	32.6299	32.1045		1	0.395391	-0.217907	-0.935802	9	9	9	46.9	46.9	46.9	31.566	0	323.31	233
sp|P45954|ACDSB_HUMAN	sp|P45954|ACDSB_HUMAN	27.6889	27.9626	28.1939	28.1007	28.118	27.6618		1	0.0186687	-0.01172	-0.0561375	3	3	3	8.3	8.3	8.3	47.485	0	39.834	25
sp|P45973|CBX5_HUMAN	sp|P45973|CBX5_HUMAN	28.5635	29.0017	28.8966	29.5004	29.4223	28.9846		0.906403	1.08983	-0.481818	-2.318	9	8	8	51.3	45	45	22.225	0	32.492	44
sp|P45974|UBP5_HUMAN;sp|Q92995|UBP13_HUMAN	sp|P45974|UBP5_HUMAN	31.837	31.9893	32.1674	32.2837	32.181	31.6316		1	0.0525779	-0.034193	-0.15277	33	33	33	48.4	48.4	48.4	95.785	0	323.31	320
sp|P45985|MP2K4_HUMAN	sp|P45985|MP2K4_HUMAN	27.5427	27.4648	27.6366	27.7779	27.4107	26.9159		1	0.284862	0.179864	0.706308	5	5	5	22.3	22.3	22.3	44.287	0	34.085	33
sp|P46013|KI67_HUMAN	sp|P46013|KI67_HUMAN	25.9259	25.095	24.884	25.2083	25.1773	24.9411		1	0.229517	0.192725	0.58575	1	1	1	0.4	0.4	0.4	358.69	0.00454	1.2081	4
sp|P46060|RAGP1_HUMAN	sp|P46060|RAGP1_HUMAN	29.0826	29.4234	29.3292	29.2091	29.1291	28.7793		1	0.649356	0.239253	1.43653	7	7	7	12.6	12.6	12.6	63.541	0	17.357	51
sp|P46087|NOP2_HUMAN	sp|P46087|NOP2_HUMAN	29.3719	29.6129	29.5612	29.3121	29.5332	29.103		1	0.621065	0.199223	1.38143	6	6	6	9.6	9.6	9.6	89.301	0	87.797	54
sp|P46108|CRK_HUMAN	sp|P46108|CRK_HUMAN	29.3527	29.4044	29.6153	29.6751	29.5757	29.0294		1	0.0486949	0.0307058	0.142016	12	12	12	55.6	55.6	55.6	33.83	0	86.297	66
sp|P46109|CRKL_HUMAN	sp|P46109|CRKL_HUMAN	30.575	30.7046	30.6782	30.0632	30.3325	29.4318		0.853495	1.23589	0.710101	2.63157	10	10	10	41.9	41.9	41.9	33.777	0	123.8	107
sp|P46379|BAG6_HUMAN	sp|P46379|BAG6_HUMAN	29.4633	29.5236	29.961	30.0392	30.0684	29.439		1	0.316327	-0.199563	-0.772937	15	15	15	18.7	18.7	18.7	119.41	0	88.957	90
sp|P46459|NSF_HUMAN	sp|P46459|NSF_HUMAN	29.2874	29.5986	29.6876	29.6284	29.6111	29.2676		1	0.0448497	0.0221723	0.131292	17	17	17	28.8	28.8	28.8	82.593	0	129.08	114
sp|P46734|MP2K3_HUMAN	sp|P46734|MP2K3_HUMAN	27.6746	27.9969	28.5629	28.5153	28.1818	27.2831		1	0.0655275	0.0847123	0.188109	7	7	5	28	28	21	39.318	0	29.555	47
sp|P46736|BRCC3_HUMAN	sp|P46736|BRCC3_HUMAN	26.7368	26.565	25.3074	26.6343	27.1054	25.6706		1	0.162608	-0.267056	-0.432478	3	3	3	13.9	13.9	13.9	36.072	0	11.784	19
sp|P46776|RL27A_HUMAN	sp|P46776|RL27A_HUMAN	32.1259	32.3581	32.5269	32.4956	32.3716	31.8861		1	0.145452	0.0858612	0.391485	5	5	5	28.4	28.4	28.4	16.561	0	35.58	93
sp|P46777|RL5_HUMAN	sp|P46777|RL5_HUMAN	33.5845	33.8149	33.6631	33.9783	33.7144	33.2923		1	0.0417486	0.0258535	0.122587	15	15	15	56.6	56.6	56.6	34.362	0	256.37	363
sp|P46778|RL21_HUMAN	sp|P46778|RL21_HUMAN	32.1063	32.2823	32.5105	32.5432	32.4951	31.9377		1	0.0383961	-0.025657	-0.11312	8	8	8	37.5	37.5	37.5	18.565	0	39.242	79
sp|P46779|RL28_HUMAN	sp|P46779|RL28_HUMAN	32.364	32.6092	32.7322	32.7537	32.7857	32.2853		1	0.0715644	-0.0397606	-0.204321	7	7	7	40.9	40.9	40.9	15.747	0	22.736	91
sp|P46781|RS9_HUMAN	sp|P46781|RS9_HUMAN	33.6503	33.7968	33.9539	33.9379	33.9318	33.3719		1	0.0914274	0.0531438	0.256575	16	16	16	48.5	48.5	48.5	22.591	0	32.343	187
sp|P46782|RS5_HUMAN	sp|P46782|RS5_HUMAN	33.5708	33.7337	33.8784	33.8709	33.9221	33.4567		1	0.0442436	-0.0222969	-0.129594	15	15	15	65.7	65.7	65.7	22.876	0	323.31	378
sp|P46783|RS10_HUMAN;sp|Q9NQ39|RS10L_HUMAN	sp|P46783|RS10_HUMAN	32.3709	32.6739	33.0898	32.7422	32.9168	32.1112		1	0.139876	0.121483	0.377987	10	10	10	43.6	43.6	43.6	18.898	0	148.3	222
sp|P46821|MAP1B_HUMAN	sp|P46821|MAP1B_HUMAN	31.4379	31.5602	31.7917	31.8984	31.6873	31.2822		1	0.0426005	-0.0260499	-0.124983	32	32	31	16.5	16.5	16	270.63	0	323.31	292
sp|P46926|GNPI1_HUMAN	sp|P46926|GNPI1_HUMAN	26.0923	26.1437	25.9416	26.3395	25.9962	22.0012		1	0.386896	1.28025	0.918561	3	2	2	13.8	9.7	9.7	32.668	0.00032331	1.7452	1
sp|P46934|NEDD4_HUMAN	sp|P46934|NEDD4_HUMAN	28.813	28.7133	28.3345	29.1737	29.3015	28.8624		0.877596	1.18334	-0.492271	-2.51705	9	9	7	9.5	9.5	7.8	149.11	0	73.976	42
sp|P46937|YAP1_HUMAN	sp|P46937|YAP1_HUMAN	28.8046	28.3278	29.0064	28.609	28.316	28.0803		1	0.67946	0.377834	1.49517	8	8	8	22	22	22	54.461	0	114.87	52
sp|P46939|UTRO_HUMAN	sp|P46939|UTRO_HUMAN	25.0787	25.2815	24.8901	25.0985	24.8494	24.0674		1	0.551428	0.411687	1.24553	6	6	6	2.5	2.5	2.5	394.46	0	65.923	20
sp|P46940|IQGA1_HUMAN	sp|P46940|IQGA1_HUMAN	32.2065	32.4891	32.459	32.5732	32.4441	31.8762		1	0.138619	0.087019	0.374933	37	37	33	28.8	28.8	27	189.25	0	323.31	361
sp|P46976|GLYG_HUMAN	sp|P46976|GLYG_HUMAN	29.448	29.4103	29.1499	29.4565	29.3935	28.7561		1	0.21475	0.134056	0.55272	5	5	5	24	24	24	39.383	0	199.68	56
sp|P46977|STT3A_HUMAN	sp|P46977|STT3A_HUMAN	29.7281	29.8596	29.8081	30.3936	29.9931	29.6538		1	0.421971	-0.214902	-0.989418	15	15	14	20.9	20.9	19.9	80.529	0	52.452	81
sp|P47224|MSS4_HUMAN	sp|P47224|MSS4_HUMAN	25.778	27.0953	28.2344	28.341	28.2224	27.6338		1	0.623795	-1.02984	-1.38675	3	3	3	32.5	32.5	32.5	13.839	0	15.867	20
sp|P47755|CAZA2_HUMAN	sp|P47755|CAZA2_HUMAN	31.1531	31.0289	31.0944	31.5692	31.4552	30.8603		1	0.382937	-0.202758	-0.910508	10	10	8	59.8	59.8	50.3	32.949	0	323.31	173
sp|P47756|CAPZB_HUMAN	sp|P47756|CAPZB_HUMAN	31.7632	31.9588	31.9903	32.0074	32.2082	31.5069		1	0.00503587	-0.00338618	-0.0153722	16	16	16	65.3	65.3	65.3	31.35	0	298.74	220
sp|P47897|SYQ_HUMAN	sp|P47897|SYQ_HUMAN	30.6374	30.0523	30.3049	30.5347	30.3398	29.951		1	0.0826896	0.0563723	0.233786	12	11	11	16.3	15.2	15.2	87.798	0	151.89	111
sp|P48047|ATPO_HUMAN	sp|P48047|ATPO_HUMAN	28.066	28.6428	28.8252	28.5172	28.6784	28.2642		1	0.0322623	0.0247351	0.0956411	1	1	1	4.7	4.7	4.7	23.277	0.00032352	1.747	3
sp|P48059|LIMS1_HUMAN;sp|Q7Z4I7|LIMS2_HUMAN	sp|P48059|LIMS1_HUMAN	29.425	29.5004	29.3748	29.5306	29.2176	28.9605		1	0.511802	0.197142	1.16779	9	9	9	40.9	40.9	40.9	37.251	0	94.812	91
sp|P48147|PPCE_HUMAN	sp|P48147|PPCE_HUMAN	31.3618	33.5898	33.8212	33.6655	33.6389	33.5001		1	0.35917	-0.677238	-0.861895	11	11	11	22.4	22.4	22.4	80.699	0	125.26	101
sp|P48163|MAOX_HUMAN	sp|P48163|MAOX_HUMAN	27.6516	27.6398	27.6982	27.7442	27.6899	27.0294		1	0.31068	0.175381	0.761069	5	5	5	9.4	9.4	9.4	64.149	0	9.0213	20
sp|P48426|PI42A_HUMAN	sp|P48426|PI42A_HUMAN	25.0496	23.975	25.3829	25.7035	21.6782	24.6083		1	0.250629	0.805834	0.632305	3	1	1	9.9	3.4	3.4	46.224	0	10.622	1
sp|P48444|COPD_HUMAN	sp|P48444|COPD_HUMAN	30.8433	31.0636	31.1986	31.0951	31.1304	30.4472		1	0.230758	0.144206	0.588507	21	21	21	44.4	44.4	44.4	57.21	0	77.224	174
sp|P48449|LSS_HUMAN	sp|P48449|LSS_HUMAN	25.3347	25.451	24.8865	26.0125	25.6526	25.5503		0.899294	1.08969	-0.514396	-2.31771	2	2	2	2.7	2.7	2.7	83.308	0.00033501	2.1197	6
sp|P48506|GSH1_HUMAN	sp|P48506|GSH1_HUMAN	25.8044	26.0399	26.5684	26.0722	26.8196	26.4163		1	0.404902	-0.298473	-0.955043	5	5	5	10	10	10	72.765	0	3.0823	9
sp|P48507|GSH0_HUMAN	sp|P48507|GSH0_HUMAN	27.4582	27.8227	27.7852	28.5008	28.5131	28.0321	+	0.620538	1.54999	-0.659936	-3.36459	3	3	3	14.6	14.6	14.6	30.727	0	18.39	26
sp|P48509|CD151_HUMAN	sp|P48509|CD151_HUMAN	27.1278	26.8652	27.1593	27.1724	26.8641	23.0335		1	0.437081	1.36076	1.0197	2	2	2	7.1	7.1	7.1	28.295	0	2.7337	8
sp|P48556|PSMD8_HUMAN	sp|P48556|PSMD8_HUMAN	30.0954	30.2748	30.4668	30.5611	30.4245	29.7137		1	0.0558118	0.0458705	0.16167	9	9	9	28.6	28.6	28.6	39.611	0	196.65	57
sp|P48634|PRC2A_HUMAN	sp|P48634|PRC2A_HUMAN	27.2104	27.9825	27.585	28.392	28.0761	27.8148		0.991476	0.835655	-0.501623	-1.80142	11	10	10	8.5	8.2	8.2	228.86	0	73.903	40
sp|P48637|GSHB_HUMAN	sp|P48637|GSHB_HUMAN	27.7479	28.0492	27.6267	26.8966	27.3682	26.7971	+	0.568079	1.65803	0.787275	3.63936	6	6	6	18.6	18.6	18.6	52.384	0	78.573	45
sp|P48643|TCPE_HUMAN	sp|P48643|TCPE_HUMAN	33.826	34.0184	34.1862	34.0448	34.0397	33.553		1	0.271383	0.131045	0.677373	27	27	27	54.5	54.5	54.5	59.67	0	323.31	412
sp|P48681|NEST_HUMAN	sp|P48681|NEST_HUMAN	26.1703	24.0764	26.4238	26.451	22.307	23.7426		1	0.415178	1.39	0.975761	3	3	3	2.1	2.1	2.1	177.44	0.0098895	0.90828	4
sp|P48723|HSP13_HUMAN	sp|P48723|HSP13_HUMAN	24.8914	25.3577	25.6283	25.3937	25.3446	24.7698		1	0.156817	0.123105	0.418728	2	2	2	10.4	10.4	10.4	51.927	0	3.3905	1
sp|P48729|KC1A_HUMAN;sp|Q8N752|KC1AL_HUMAN	sp|P48729|KC1A_HUMAN	27.4822	28.0208	27.8442	27.9003	27.8249	27.1524		1	0.212604	0.156544	0.547886	7	7	7	32	32	32	38.914	0	60.633	28
sp|P48730|KC1D_HUMAN;sp|P49674|KC1E_HUMAN	sp|P48730|KC1D_HUMAN;sp|P49674|KC1E_HUMAN	26.0353	25.4364	26.343	26.415	26.0869	25.5267		1	0.0669005	-0.0712833	-0.191811	4	4	4	12.5	12.5	12.5	47.33	0	7.5421	15
sp|P48735|IDHP_HUMAN	sp|P48735|IDHP_HUMAN	31.8422	32.0308	32.2234	32.3173	32.238	31.5949		1	0.0236056	-0.0179221	-0.0706106	15	15	14	40.3	40.3	40.3	50.909	0	113.69	253
sp|P48739|PIPNB_HUMAN	sp|P48739|PIPNB_HUMAN	28.2032	28.1849	27.7661	28.2075	28.2501	27.5767		1	0.0529045	0.0400054	0.153671	7	5	5	24	20.7	20.7	31.54	0	57.079	35
sp|P49005|DPOD2_HUMAN	sp|P49005|DPOD2_HUMAN	26.1635	26.6815	25.9274	27.0149	26.0576	25.5346		1	0.0383805	0.0550989	0.113076	3	3	3	11.7	11.7	11.7	51.289	0	29.766	24
sp|P49023|PAXI_HUMAN	sp|P49023|PAXI_HUMAN	31.255	31.5736	31.5684	31.6384	31.537	31.0864		1	0.0796498	0.0450916	0.225787	15	15	15	39.6	39.6	39.6	64.505	0	323.31	189
sp|P49069|CAMLG_HUMAN	sp|P49069|CAMLG_HUMAN	25.0153	25.0646	25.1339	24.8869	24.6238	24.5304	+	0.591927	1.5983	0.390938	3.48585	1	1	1	6.8	6.8	6.8	32.952	0.00032279	1.7344	6
sp|P49189|AL9A1_HUMAN	sp|P49189|AL9A1_HUMAN	27.5049	27.8811	27.7718	27.8573	29.2276	27.4164		1	0.331447	-0.44784	-0.804545	3	3	3	5.5	5.5	5.5	53.801	0.0018957	1.5611	12
sp|P49207|RL34_HUMAN	sp|P49207|RL34_HUMAN	32.0642	32.3159	32.4784	32.3292	32.327	31.8231		1	0.240775	0.126422	0.61067	7	7	7	37.6	37.6	37.6	13.293	0	8.539	74
sp|P49247|RPIA_HUMAN	sp|P49247|RPIA_HUMAN	27.0249	26.7446	26.5719	26.4416	27.357	26.0883		1	0.139975	0.151447	0.378227	1	1	1	6.1	6.1	6.1	33.269	0	8.2723	3
sp|P49257|LMAN1_HUMAN	sp|P49257|LMAN1_HUMAN	29.9918	30.3423	30.3273	29.8524	29.7217	29.6946	+	0.575391	1.69377	0.46423	3.73318	8	8	8	16.5	16.5	16.5	57.548	0	141.58	57
sp|P49321|NASP_HUMAN	sp|P49321|NASP_HUMAN	29.9525	29.8686	29.8847	29.9859	29.9478	29.4173		1	0.253271	0.118247	0.638078	9	9	9	15.4	15.4	15.4	85.237	0	147.43	65
sp|P49327|FAS_HUMAN	sp|P49327|FAS_HUMAN	30.9366	31.1228	30.9086	31.2415	31.2486	30.7878		1	0.245126	-0.103317	-0.620241	11	11	11	4.6	4.6	4.6	273.42	0	82.878	118
sp|P49354|FNTA_HUMAN	sp|P49354|FNTA_HUMAN	27.2213	26.9056	27.327	27.0815	27.0744	26.7333		1	0.477963	0.18822	1.10102	3	3	3	10.6	10.6	10.6	44.408	0	59.505	16
sp|P49356|FNTB_HUMAN	sp|P49356|FNTB_HUMAN	26.2091	26.3081	26.206	26.0132	26.6251	25.7652		1	0.154612	0.106558	0.413472	2	2	2	8	8	8	48.773	0	12.52	6
sp|P49366|DHYS_HUMAN	sp|P49366|DHYS_HUMAN	26.5893	26.7556	26.7793	26.7247	26.4473	26.2233		1	0.707125	0.242994	1.54911	3	3	3	9.2	9.2	9.2	40.97	0	5.1362	17
sp|P49368|TCPG_HUMAN;sp|P68626|YVAM_VACCC	sp|P49368|TCPG_HUMAN	33.878	34.092	34.1834	34.3201	34.2882	33.7546		1	0.125015	-0.0698573	-0.341565	23	23	23	54.3	54.3	54.3	60.533	0	323.31	429
sp|P49406|RM19_HUMAN	sp|P49406|RM19_HUMAN	26.928	26.7596	27.2606	26.9503	26.8552	26.5618		1	0.442196	0.193595	1.02992	3	3	3	12	12	12	33.535	0	3.1913	17
sp|P49411|EFTU_HUMAN	sp|P49411|EFTU_HUMAN	32.8999	33.1436	33.1493	33.1181	33.2718	32.8393		1	0.0269772	-0.0121358	-0.0804112	18	18	18	47.3	47.3	47.3	49.541	0	323.31	258
sp|P49419|AL7A1_HUMAN	sp|P49419|AL7A1_HUMAN	25.8102	25.9353	26.0506	26.998	27.2135	26.4941	+	0.588357	1.90701	-0.969842	-4.3261	2	2	2	7.4	7.4	7.4	58.486	0	31.825	15
sp|P49427|UB2R1_HUMAN	sp|P49427|UB2R1_HUMAN	26.4831	27.1112	27.5081	26.8571	27.2147	26.6298		1	0.144353	0.133584	0.388832	4	3	3	22.5	19.1	19.1	26.736	0	3.5886	15
sp|P49441|INPP_HUMAN	sp|P49441|INPP_HUMAN	26.1563	26.6254	26.9946	26.8072	26.7619	26.2758		1	0.0257956	-0.0228074	-0.0769843	1	1	1	3	3	3	43.998	0	4.3447	7
sp|P49459|UBE2A_HUMAN;sp|P63146|UBE2B_HUMAN	sp|P49459|UBE2A_HUMAN;sp|P63146|UBE2B_HUMAN	25.6361	27.0571	26.1638	26.1389	26.5138	26.1474		1	0.0145454	0.0190112	0.0439341	3	3	3	50	50	50	17.315	0	29.826	7
sp|P49585|PCY1A_HUMAN;sp|Q9Y5K3|PCY1B_HUMAN	sp|P49585|PCY1A_HUMAN;sp|Q9Y5K3|PCY1B_HUMAN	26.5858	26.7276	27.2192	27.1353	26.7088	26.5265		1	0.0717851	0.0539729	0.204911	5	5	5	24	24	24	41.731	0	13.204	18
sp|P49588|SYAC_HUMAN	sp|P49588|SYAC_HUMAN	32.8404	33.0494	33.0844	33.1436	32.9106	32.4678		1	0.286503	0.15072	0.709813	30	30	30	43.2	43.2	43.2	106.81	0	323.31	371
sp|P49589|SYCC_HUMAN	sp|P49589|SYCC_HUMAN	29.2202	29.4438	29.8185	29.9995	30.2814	29.3373		1	0.501634	-0.378548	-1.14777	13	13	13	19.7	19.7	19.7	85.472	0	144.34	116
sp|P49591|SYSC_HUMAN	sp|P49591|SYSC_HUMAN	30.9334	30.9517	30.9979	31.0207	31.0609	30.5988		1	0.171337	0.0675106	0.453043	16	16	16	37.9	37.9	37.9	58.777	0	168.43	181
sp|P49593|PPM1F_HUMAN	sp|P49593|PPM1F_HUMAN	28.1566	27.8133	27.7188	28.2332	28.0304	27.5415		1	0.0547332	-0.0388222	-0.158707	3	3	3	8.4	8.4	8.4	49.83	0	21.214	36
sp|P49643|PRI2_HUMAN	sp|P49643|PRI2_HUMAN	25.2256	24.9066	24.8204	24.7842	24.2169	24.0407		0.871574	1.17018	0.636906	2.48868	2	2	2	4.3	4.3	4.3	58.805	0	3.1808	9
sp|P49711|CTCF_HUMAN	sp|P49711|CTCF_HUMAN	27.0801	27.4674	27.1178	27.8571	27.4506	27.1879		1	0.528718	-0.276756	-1.20103	7	7	7	15.5	15.5	15.5	82.785	0	17.637	45
sp|P49720|PSB3_HUMAN	sp|P49720|PSB3_HUMAN	30.9872	31.3159	31.488	31.3426	31.4448	31.0251		1	0.0121894	-0.00715256	-0.036913	7	7	7	40.5	40.5	40.5	22.949	0	143.85	145
sp|P49721|PSB2_HUMAN	sp|P49721|PSB2_HUMAN	30.5561	30.8695	30.9887	30.6698	30.7291	30.3451		1	0.564595	0.223423	1.27128	11	11	11	70.6	70.6	70.6	22.836	0	175.34	124
sp|P49736|MCM2_HUMAN	sp|P49736|MCM2_HUMAN	30.9033	30.9395	31.2817	31.266	31.0741	30.7567		1	0.0159364	0.00919279	0.048063	22	22	22	34.7	34.7	34.7	101.89	0	323.31	249
sp|P49748|ACADV_HUMAN	sp|P49748|ACADV_HUMAN	27.778	27.8712	27.9359	28.1577	27.7849	27.5881		1	0.035477	0.0181561	0.104828	4	4	4	9.8	9.8	9.8	70.389	0	65.146	33
sp|P49750|YLPM1_HUMAN	sp|P49750|YLPM1_HUMAN	25.5911	25.6333	25.3129	26.7011	24.3945	25.2584		1	0.0302524	0.061135	0.0898682	3	3	3	2.1	2.1	2.1	241.64	0	18.15	15
sp|P49754|VPS41_HUMAN	sp|P49754|VPS41_HUMAN	24.1752	24.2848	24.9115	24.3139	23.7408	24.2112		1	0.56579	0.368546	1.27362	2	2	2	4.6	4.6	4.6	98.565	0	3.1769	3
sp|P49755|TMEDA_HUMAN	sp|P49755|TMEDA_HUMAN	30.2924	29.7002	29.8756	30.2949	30.1346	29.6732		1	0.110498	-0.078186	-0.30531	5	5	5	19.6	19.6	19.6	24.976	0	24.329	37
sp|P49756|RBM25_HUMAN	sp|P49756|RBM25_HUMAN	29.4662	29.2916	29.4922	29.5317	29.5524	29.1938		1	0.023493	-0.0092926	-0.0702823	15	15	15	26.6	26.6	26.6	100.18	0	248.04	122
sp|P49761|CLK3_HUMAN	sp|P49761|CLK3_HUMAN	25.1715	25.3869	25.5229	25.7038	25.7661	24.9641		1	0.15914	-0.117579	-0.424255	2	2	2	5.3	5.3	5.3	73.514	0.00064103	1.6751	1
sp|P49810|PSN2_HUMAN;sp|P49768|PSN1_HUMAN	sp|P49810|PSN2_HUMAN;sp|P49768|PSN1_HUMAN	24.8976	25.0762	25.0214	24.5391	24.0818	23.8259	+	0.582842	1.77332	0.84946	3.94751	1	1	1	3.3	3.3	3.3	50.14	0.00033278	2.0701	3
sp|P49770|EI2BB_HUMAN	sp|P49770|EI2BB_HUMAN	27.7055	28.2437	28.2799	28.2282	28.2911	27.7535		1	0.0192696	-0.0145677	-0.0579071	5	5	5	19.4	19.4	19.4	38.989	0	21.483	43
sp|P49773|HINT1_HUMAN	sp|P49773|HINT1_HUMAN	31.025	31.3244	30.8755	31.347	31.2058	30.9951		1	0.256364	-0.107648	-0.644824	3	3	3	28.6	28.6	28.6	13.802	0	29.282	45
sp|P49790|NU153_HUMAN	sp|P49790|NU153_HUMAN	25.6137	25.6544	25.5436	26.036	23.8344	23.6831		1	0.64448	1.08602	1.42704	3	3	3	4.1	4.1	4.1	153.94	0	16.748	21
sp|P49792|RBP2_HUMAN;sp|P0DJD0|RGPD1_HUMAN;sp|P0DJD1|RGPD2_HUMAN;sp|A6NKT7|RGPD3_HUMAN;sp|Q99666|RGPD5_HUMAN;sp|O14715|RGPD8_HUMAN;sp|Q7Z3J3|RGPD4_HUMAN	sp|P49792|RBP2_HUMAN	28.1886	28.1673	28.3668	28.388	28.6379	27.7137		1	0.00652957	-0.00563431	-0.0198982	11	11	11	4.8	4.8	4.8	358.2	0	54.399	44
sp|P49821|NDUV1_HUMAN	sp|P49821|NDUV1_HUMAN	29.7464	29.8929	29.8689	30.2135	29.8129	29.2742		1	0.0892066	0.0691973	0.250811	12	12	12	45	45	45	50.817	0	165.3	124
sp|P49840|GSK3A_HUMAN	sp|P49840|GSK3A_HUMAN	25.6125	25.9555	25.5238	26.2824	25.3393	24.3666		1	0.257366	0.367832	0.647005	3	3	3	9.1	9.1	9.1	50.98	0	7.5663	12
sp|P49841|GSK3B_HUMAN	sp|P49841|GSK3B_HUMAN	26.7882	26.8435	27.0996	27.7375	26.1615	25.1377		1	0.30121	0.564826	0.741077	4	4	4	15.5	15.5	15.5	46.744	0	32.175	20
sp|P49902|5NTC_HUMAN	sp|P49902|5NTC_HUMAN	27.492	28.0765	28.0832	28.0669	28.0161	29.9956		1	0.522619	-0.808982	-1.18906	8	8	8	23	23	23	64.969	0	13.665	14
sp|P49903|SPS1_HUMAN	sp|P49903|SPS1_HUMAN	26.6607	26.7987	27.261	27.3426	26.8843	26.9849		1	0.289556	-0.163804	-0.716328	8	8	8	38.5	38.5	38.5	42.91	0	27.047	32
sp|P49914|MTHFS_HUMAN	sp|P49914|MTHFS_HUMAN	28.1482	27.4934	27.156	21.9792	22.437	21.2705	+	0.158	3.66204	5.70363	12.7541	2	2	2	8.9	8.9	8.9	23.255	0.00032787	1.8995	2
sp|P49915|GUAA_HUMAN	sp|P49915|GUAA_HUMAN	31.1476	31.5069	31.3271	31.4257	31.326	30.8635		1	0.238337	0.122186	0.605292	20	20	20	38.2	38.2	38.2	76.715	0	209.29	201
sp|P49916|DNLI3_HUMAN	sp|P49916|DNLI3_HUMAN	24.4082	25.1081	24.7889	24.4828	21.9643	21.312		0.910941	1.0376	2.18201	2.20922	3	3	3	3.4	3.4	3.4	112.91	0	16.432	5
sp|P50148|GNAQ_HUMAN	sp|P50148|GNAQ_HUMAN	26.9835	27.7925	27.3781	27.8469	28.151	27.1445		1	0.363178	-0.329487	-0.870126	5	5	3	21.7	21.7	12	42.142	0	7.5372	9
sp|P50213|IDH3A_HUMAN	sp|P50213|IDH3A_HUMAN	32.0076	32.1156	32.2496	32.2534	32.2907	31.7771		1	0.0323336	0.0172081	0.0958456	16	16	16	44	44	44	39.591	0	323.31	254
sp|P50238|CRIP1_HUMAN	sp|P50238|CRIP1_HUMAN	29.6224	30.1791	30.4257	30.5473	30.3962	29.6795		1	0.136003	-0.131911	-0.36856	4	4	4	58.4	58.4	58.4	8.5328	0	64.082	57
sp|P50395|GDIB_HUMAN	sp|P50395|GDIB_HUMAN	32.3144	32.5441	32.54	32.6038	32.5775	32.088		1	0.0827861	0.0430845	0.23404	25	25	14	58.4	58.4	36.9	50.663	0	323.31	260
sp|P50402|EMD_HUMAN	sp|P50402|EMD_HUMAN	24.9482	24.9417	22.9002	24.8198	24.8818	24.5382		1	0.282216	-0.483259	-0.700648	1	1	1	3.9	3.9	3.9	28.994	0	23.825	12
sp|P50416|CPT1A_HUMAN;sp|Q92523|CPT1B_HUMAN	sp|P50416|CPT1A_HUMAN	27.9727	28.1751	28.4015	27.9574	27.8473	27.5665		0.9015	1.08637	0.392705	2.31073	4	4	4	5.7	5.7	5.7	88.367	0	12.598	17
sp|P50440|GATM_HUMAN	sp|P50440|GATM_HUMAN	26.1576	26.1282	25.5337	26.3179	26.2463	25.0918		1	0.0416215	0.0545483	0.122229	3	3	3	10.4	10.4	10.4	48.455	0	13.456	13
sp|P50454|SERPH_HUMAN	sp|P50454|SERPH_HUMAN	32.0633	32.3161	32.6032	32.7037	32.6876	32.1084		1	0.276522	-0.172337	-0.688435	11	11	11	25.8	25.8	25.8	46.44	0	100.44	168
sp|P50502|F10A1_HUMAN;sp|Q8NFI4|F10A5_HUMAN;sp|Q8IZP2|ST134_HUMAN	sp|P50502|F10A1_HUMAN;sp|Q8NFI4|F10A5_HUMAN;sp|Q8IZP2|ST134_HUMAN	31.9523	32.054	32.0436	32.3522	32.2487	31.6318		1	0.0959628	-0.0609487	-0.268286	8	8	8	23.8	23.8	23.8	41.331	0	87.33	134
sp|P50552|VASP_HUMAN	sp|P50552|VASP_HUMAN	27.4268	27.4288	26.531	26.2534	27.2709	27.1412		1	0.213158	0.240372	0.549134	3	3	3	7.4	7.4	7.4	39.829	0	7.0587	22
sp|P50570|DYN2_HUMAN;sp|Q9UQ16|DYN3_HUMAN;sp|Q05193|DYN1_HUMAN	sp|P50570|DYN2_HUMAN	30.5081	30.7453	30.6837	30.9897	31.0086	30.502		1	0.447647	-0.187749	-1.0408	27	27	27	38.9	38.9	38.9	98.063	0	303.05	197
sp|P50579|MAP2_HUMAN	sp|P50579|MAP2_HUMAN	31.2012	31.668	31.5996	31.6891	31.4964	31.0003		1	0.138667	0.0943375	0.375049	15	15	15	51.3	51.3	51.3	52.891	0	323.31	330
sp|P50613|CDK7_HUMAN	sp|P50613|CDK7_HUMAN	26.8068	24.9374	27.4708	27.0546	25.7678	25.1334		1	0.16739	0.419729	0.443768	3	3	3	12.7	12.7	12.7	39.038	0	16.731	13
sp|P50748|KNTC1_HUMAN	sp|P50748|KNTC1_HUMAN	24.9486	25.8601	25.1428	25.4749	26.4311	25.2718		1	0.379682	-0.408837	-0.903878	2	2	2	1	1	1	250.75	0.0018779	1.4569	6
sp|P50750|CDK9_HUMAN	sp|P50750|CDK9_HUMAN	26.1177	26.0448	24.1893	25.7973	24.7513	26.0402		1	0.035935	-0.0790316	-0.106132	5	4	4	17.5	15.3	15.3	42.777	0	28.286	29
sp|P50851|LRBA_HUMAN	sp|P50851|LRBA_HUMAN	22.3474	22.1436	22.1227	22.4183	21.3377	23.5664		1	0.134519	-0.236272	-0.364935	2	2	2	0.7	0.7	0.7	319.1	0	5.3333	5
sp|P50897|PPT1_HUMAN	sp|P50897|PPT1_HUMAN	28.2379	28.693	28.7651	28.8778	28.8737	28.1864		1	0.102504	-0.0806484	-0.285042	4	4	4	15.4	15.4	15.4	34.193	0	51.169	25
sp|P50914|RL14_HUMAN	sp|P50914|RL14_HUMAN	31.6486	31.8479	31.6771	31.8504	32.0431	31.5921		1	0.290647	-0.103993	-0.718652	3	3	3	14.9	14.9	14.9	23.432	0	18.174	64
sp|P50990|TCPQ_HUMAN	sp|P50990|TCPQ_HUMAN	33.839	33.9816	34.0958	34.1564	34.1709	33.6332		1	0.0256989	-0.0147133	-0.0767033	26	26	26	51.8	51.8	51.8	59.62	0	192.22	436
sp|P50991|TCPD_HUMAN	sp|P50991|TCPD_HUMAN	33.6928	33.8964	33.8618	33.9536	33.9723	33.4058		1	0.0709197	0.0397377	0.202597	25	25	25	54.2	54.2	54.2	57.924	0	323.31	403
sp|P50993|AT1A2_HUMAN;sp|P13637|AT1A3_HUMAN	sp|P50993|AT1A2_HUMAN;sp|P13637|AT1A3_HUMAN	29.2663	29.4542	29.7136	30.0166	30.1188	29.3533		1	0.573581	-0.351524	-1.28884	14	2	2	18.6	2.8	2.8	112.26	0	5.1148	27
sp|P50995|ANX11_HUMAN;sp|P27216|ANX13_HUMAN	sp|P50995|ANX11_HUMAN	30.1681	30.4709	30.5426	30.1899	29.9384	29.5001		0.901745	1.0487	0.517729	2.2322	6	6	6	11.5	11.5	11.5	54.389	0	68.519	52
sp|P51003|PAPOA_HUMAN;sp|Q9BWT3|PAPOG_HUMAN	sp|P51003|PAPOA_HUMAN	24.7665	23.8853	24.4539	25.0759	24.9321	24.9865		0.88879	1.13315	-0.629641	-2.4095	4	4	4	7.5	7.5	7.5	82.842	0	2.8712	8
sp|P51114|FXR1_HUMAN	sp|P51114|FXR1_HUMAN	30.1458	30.2374	30.4403	30.441	30.6101	30.0381		1	0.176159	-0.0885404	-0.464324	15	15	13	30.6	30.6	28	69.72	0	170.07	147
sp|P51116|FXR2_HUMAN	sp|P51116|FXR2_HUMAN	27.2291	27.5816	27.2546	27.4174	26.8465	26.3399		1	0.666755	0.487139	1.47042	12	10	10	25.9	23.5	23.5	74.222	0	54.173	30
sp|P51148|RAB5C_HUMAN	sp|P51148|RAB5C_HUMAN	29.4949	29.5523	29.4536	29.8791	29.6052	29.246		1	0.154178	-0.0765285	-0.412435	8	5	5	61.1	46.3	46.3	23.482	0	128.73	93
sp|P51149|RAB7A_HUMAN	sp|P51149|RAB7A_HUMAN	32.1883	32.48	32.5161	32.7323	32.7022	32.1043		1	0.198206	-0.118146	-0.515212	13	13	13	73.4	73.4	73.4	23.489	0	323.31	250
sp|P51397|DAP1_HUMAN	sp|P51397|DAP1_HUMAN	25.5653	26.3003	22.4842	26.4242	26.523	25.5455		1	0.498593	-1.38101	-1.14178	1	1	1	7.8	7.8	7.8	11.164	0.0009545	1.6377	4
sp|P51531|SMCA2_HUMAN	sp|P51531|SMCA2_HUMAN	22.7818	26.2939	23.0483	25.1784	24.5608	23.8986		1	0.159349	-0.504544	-0.424752	9	4	4	7.5	3.4	3.4	181.28	0	3.6719	8
sp|P51532|SMCA4_HUMAN	sp|P51532|SMCA4_HUMAN	27.4441	27.7849	28.2032	28.5167	28.3104	27.7211		1	0.501718	-0.371998	-1.14794	11	11	6	8.8	8.8	4.9	184.64	0	101.45	33
sp|P51553|IDH3G_HUMAN	sp|P51553|IDH3G_HUMAN	30.2029	30.1629	30.2785	30.3378	30.5917	29.8303		1	0.0588483	-0.0384833	-0.16998	12	12	12	37.9	37.9	37.9	42.794	0	253.8	120
sp|P51570|GALK1_HUMAN	sp|P51570|GALK1_HUMAN	26.6151	26.9985	27.1911	27.5265	27.8269	27.1194		0.946408	0.98007	-0.556006	-2.09114	3	3	3	8.4	8.4	8.4	42.272	0	6.2393	17
sp|P51571|SSRD_HUMAN	sp|P51571|SSRD_HUMAN	28.8813	29.0509	29.1302	29.3471	29.015	28.5975		1	0.0514625	0.0342725	0.149688	4	4	4	20.2	20.2	20.2	18.998	0	13.846	31
sp|P51572|BAP31_HUMAN	sp|P51572|BAP31_HUMAN	28.5462	28.734	28.7869	28.8142	29.0994	28.6281		1	0.436398	-0.15817	-1.01833	4	4	4	16.3	16.3	16.3	27.991	0	6.57	27
sp|P51608|MECP2_HUMAN	sp|P51608|MECP2_HUMAN	25.6598	24.9759	25.7981	25.6824	25.7512	25.1855		1	0.0695429	-0.0617498	-0.19891	2	2	2	5.8	5.8	5.8	52.44	0	12.519	11
sp|P51610|HCFC1_HUMAN	sp|P51610|HCFC1_HUMAN	29.91	30.1444	30.1683	30.3555	30.2589	29.5592		1	0.020647	0.0163606	0.061955	23	23	23	17.2	17.2	17.2	208.73	0	164.06	156
sp|P51659|DHB4_HUMAN	sp|P51659|DHB4_HUMAN	28.1919	29.0636	29.3246	29.5724	29.3575	28.7922		1	0.387363	-0.380704	-0.919511	8	8	8	13.7	13.7	13.7	79.685	0	121.71	74
sp|P51665|PSMD7_HUMAN	sp|P51665|PSMD7_HUMAN	31.4243	31.4421	31.5681	31.4092	32.0823	31.3175		1	0.195433	-0.124844	-0.508871	14	14	14	62.7	62.7	62.7	37.025	0	250.17	170
sp|P51668|UB2D1_HUMAN	sp|P51668|UB2D1_HUMAN	25.9147	26.1381	26.2614	25.4402	26.2473	25.7498		1	0.49848	0.292292	1.14156	2	1	1	30.6	18.4	18.4	16.602	0	10.146	6
sp|P51809|VAMP7_HUMAN	sp|P51809|VAMP7_HUMAN	25.8566	26.1215	25.1854	25.74	25.668	24.812		1	0.315351	0.314503	0.770888	2	2	2	10.9	10.9	10.9	24.935	0	5.5691	13
sp|P51812|KS6A3_HUMAN;sp|Q15349|KS6A2_HUMAN;sp|Q9UK32|KS6A6_HUMAN;sp|Q15418|KS6A1_HUMAN	sp|P51812|KS6A3_HUMAN	28.418	28.947	28.98	29.1882	29.2875	28.384		1	0.194156	-0.171554	-0.505946	18	18	18	32.4	32.4	32.4	83.735	0	54.829	94
sp|P51858|HDGF_HUMAN	sp|P51858|HDGF_HUMAN	29.962	29.6255	30.1534	30.5465	30.0761	29.779		1	0.33461	-0.220237	-0.811128	5	5	5	21.7	21.7	21.7	26.788	0	28.902	48
sp|P51946|CCNH_HUMAN	sp|P51946|CCNH_HUMAN	27.054	27.5338	27.731	27.419	27.3188	27.1083		1	0.288139	0.15756	0.713305	4	4	4	20.7	20.7	20.7	37.643	0	26.777	22
sp|P51948|MAT1_HUMAN	sp|P51948|MAT1_HUMAN	27.3183	27.3428	27.4031	27.2956	27.3603	26.909		1	0.509148	0.166418	1.16257	4	4	4	22	22	22	35.823	0	16.223	26
sp|P51965|UB2E1_HUMAN	sp|P51965|UB2E1_HUMAN	26.2157	25.9581	27.2437	26.0271	27.4389	26.2836		1	0.0659081	-0.110731	-0.189136	3	3	1	30.6	30.6	9.3	21.404	0	23.436	16
sp|P51970|NDUA8_HUMAN	sp|P51970|NDUA8_HUMAN	28.6979	29.0763	29.3067	29.482	29.5047	29.024		1	0.584328	-0.309972	-1.30981	4	4	4	26.7	26.7	26.7	20.105	0	24.154	40
sp|P51991|ROA3_HUMAN	sp|P51991|ROA3_HUMAN	34.9779	34.9579	35.0209	35.3136	35.3709	34.763		1	0.34884	-0.163644	-0.840611	19	19	17	46.3	46.3	44.4	39.594	0	323.31	511
sp|P52179|MYOM1_HUMAN	sp|P52179|MYOM1_HUMAN	24.314	25.6842	25.2527	23.1612	24.9202	22.9805		0.990768	0.879802	1.39634	1.88911	1	1	1	0.7	0.7	0.7	187.62	0	2.4819	7
sp|P52209|6PGD_HUMAN	sp|P52209|6PGD_HUMAN	31.9072	32.156	32.0103	32.1387	32.2449	31.8834		1	0.19105	-0.0644817	-0.498814	12	12	12	31.5	31.5	31.5	53.139	0	317.72	194
sp|P52272|HNRPM_HUMAN	sp|P52272|HNRPM_HUMAN	33.2873	33.3965	33.5774	33.574	33.5314	33.0043		1	0.0890297	0.0505142	0.250351	36	36	36	55.5	55.5	55.5	77.515	0	323.31	379
sp|P52292|IMA1_HUMAN	sp|P52292|IMA1_HUMAN	29.35	29.2169	28.9721	29.4348	29.2886	28.3237		1	0.169338	0.163955	0.44835	7	7	7	27.2	27.2	27.2	57.861	0	93.39	96
sp|P52294|IMA5_HUMAN	sp|P52294|IMA5_HUMAN	26.6628	25.9569	26.7476	26.598	27.2933	26.6278		1	0.495432	-0.383938	-1.13554	12	6	6	32.9	18.6	18.6	60.221	0	100.96	30
sp|P52298|NCBP2_HUMAN;sp|A6PVI3|NCB2L_HUMAN	sp|P52298|NCBP2_HUMAN	27.4713	27.6127	27.6005	27.8475	27.8736	27.2315		1	0.155842	-0.0893822	-0.416405	3	3	3	21.8	21.8	21.8	18.001	0	27.243	38
sp|P52306|GDS1_HUMAN	sp|P52306|GDS1_HUMAN	29.1971	29.0287	29.3383	29.5452	29.399	28.8304		1	0.107522	-0.0701847	-0.297791	14	14	14	32.3	32.3	32.3	66.316	0	67.473	78
sp|P52434|RPAB3_HUMAN	sp|P52434|RPAB3_HUMAN	28.7161	28.7742	28.7831	28.7738	28.9237	28.7071		1	0.258373	-0.0437508	-0.649197	4	4	4	24.7	24.7	24.7	17.143	0	82.327	40
sp|Q9H1A7|RPB1C_HUMAN;sp|Q9GZM3|RPB1B_HUMAN;sp|P52435|RPB11_HUMAN	sp|Q9H1A7|RPB1C_HUMAN;sp|Q9GZM3|RPB1B_HUMAN;sp|P52435|RPB11_HUMAN	26.956	27.1084	27.137	26.0059	26.7781	26.6082		0.879583	1.17691	0.603059	2.50317	2	2	2	23.5	23.5	23.5	13.092	0	6.2795	22
sp|P52564|MP2K6_HUMAN	sp|P52564|MP2K6_HUMAN	25.4535	25.6973	25.9225	25.9763	26.0084	25.1233		1	0.0119171	-0.0115484	-0.0360991	3	1	1	11.4	4.2	4.2	37.492	0	3.0499	15
sp|P52565|GDIR1_HUMAN	sp|P52565|GDIR1_HUMAN	32.4548	32.8789	32.9807	33.0493	32.9805	32.5786		1	0.169922	-0.0979919	-0.449723	11	11	11	48	48	48	23.207	0	234.31	226
sp|P52566|GDIR2_HUMAN	sp|P52566|GDIR2_HUMAN	23.2053	21.7027	22.8468	28.1253	27.9865	27.6166	+	0.1064	3.43278	-5.32455	-11.1427	1	1	1	12.9	12.9	12.9	22.988	0	9.2301	7
sp|P52594|AGFG1_HUMAN	sp|P52594|AGFG1_HUMAN	27.7446	27.76	27.8608	27.6244	27.8472	27.6261		1	0.468167	0.0892073	1.08161	6	6	6	23.1	23.1	23.1	58.259	0	71.118	35
sp|P52597|HNRPF_HUMAN	sp|P52597|HNRPF_HUMAN	32.7683	32.9969	32.9355	33.1195	33.1722	32.5608		1	0.0866588	-0.0505918	-0.244176	14	12	12	44.6	38.1	38.1	45.671	0	323.31	328
sp|P52701|MSH6_HUMAN	sp|P52701|MSH6_HUMAN	26.7499	27.0365	26.6684	27.1581	25.0113	24.4158		1	0.699981	1.2899	1.53518	3	3	3	3.6	3.6	3.6	152.78	0	3.7656	17
sp|P52756|RBM5_HUMAN;sp|P78332|RBM6_HUMAN	sp|P52756|RBM5_HUMAN	24.9377	24.768	25.412	25.8389	23.2438	24.8767		1	0.188953	0.386082	0.493987	3	3	3	6.1	6.1	6.1	92.153	0	2.9017	4
sp|P52758|RIDA_HUMAN	sp|P52758|RIDA_HUMAN	26.2267	26.4437	26.4591	26.6233	26.8145	25.8213		1	0.0472364	-0.0432301	-0.137957	1	1	1	8	8	8	14.494	0.0018785	1.4587	10
sp|P52788|SPSY_HUMAN	sp|P52788|SPSY_HUMAN	28.4298	28.1015	27.4359	28.3499	28.5499	27.801		1	0.265238	-0.244548	-0.664096	5	5	5	29.8	29.8	29.8	41.268	0	70.205	18
sp|P52799|EFNB2_HUMAN	sp|P52799|EFNB2_HUMAN	23.9088	24.1303	25.5135	25.0635	25.3626	24.2056		1	0.231222	-0.359728	-0.589538	2	2	2	9.3	9.3	9.3	36.923	0	3.2672	8
sp|P52815|RM12_HUMAN	sp|P52815|RM12_HUMAN	27.0641	27.9351	28.221	27.6027	29.7843	27.9043		1	0.378357	-0.690371	-0.901177	3	3	3	22.7	22.7	22.7	21.348	0	150.57	21
sp|P52888|THOP1_HUMAN	sp|P52888|THOP1_HUMAN	30.1744	30.2116	30.2976	30.2439	30.276	29.5682		1	0.353129	0.19846	0.849461	10	10	10	16	16	16	78.839	0	37.546	92
sp|P52907|CAZA1_HUMAN	sp|P52907|CAZA1_HUMAN	30.2663	30.5504	30.4605	30.7253	30.7046	30.0421		1	0.0970786	-0.064949	-0.271155	8	6	6	42	32.5	32.5	32.922	0	174.64	89
sp|P52926|HMGA2_HUMAN	sp|P52926|HMGA2_HUMAN	25.4146	25.2362	25.3785	25.6119	25.7652	25.0788		1	0.263946	-0.1422	-0.661296	1	1	1	20.2	20.2	20.2	11.832	0	31.058	33
sp|P52943|CRIP2_HUMAN	sp|P52943|CRIP2_HUMAN	31.3176	31.4357	31.4925	31.4677	31.5004	30.8617		1	0.257817	0.13864	0.647987	7	7	7	37.5	37.5	37.5	22.492	0	48.604	111
sp|P52948|NUP98_HUMAN	sp|P52948|NUP98_HUMAN	28.5488	28.7909	28.4565	29.1314	28.5964	28.0439		1	0.00816459	0.00818125	0.0248353	12	12	12	10.4	10.4	10.4	197.58	0	32.088	55
sp|P53004|BIEA_HUMAN	sp|P53004|BIEA_HUMAN	27.6868	27.46	27.8188	27.9995	28.0833	27.1543		1	0.103518	-0.0905005	-0.287626	2	2	2	6.1	6.1	6.1	33.428	0.00032563	1.8075	7
sp|P53007|TXTP_HUMAN	sp|P53007|TXTP_HUMAN	28.9079	29.078	29.2651	28.6593	29.0909	28.3974		1	0.743589	0.367811	1.62035	6	6	6	27	27	27	34.012	0	48.087	68
sp|P53041|PPP5_HUMAN	sp|P53041|PPP5_HUMAN	29.5735	29.8259	29.9662	30.2894	30.2842	29.7977		0.998313	0.774455	-0.33522	-1.68083	16	16	16	48.1	48.1	48.1	56.878	0	198.89	154
sp|P53365|ARFP2_HUMAN	sp|P53365|ARFP2_HUMAN	23.3614	22.3226	24.6251	22.8843	23.1629	22.0866		1	0.417361	0.725079	0.980153	1	1	1	6.5	6.5	6.5	37.855	0	3.9931	7
sp|P53367|ARFP1_HUMAN	sp|P53367|ARFP1_HUMAN	26.516	25.5076	26.3168	26.1416	26.2866	25.7692		1	0.0473866	0.0476977	0.138375	2	2	2	9.1	9.1	9.1	41.738	0	8.2442	9
sp|P53384|NUBP1_HUMAN	sp|P53384|NUBP1_HUMAN	26.64	26.7584	26.4951	27.2632	27.2097	26.6941		0.924611	1.01232	-0.424473	-2.1571	2	2	2	8.1	8.1	8.1	34.534	0	5.5594	13
sp|P53396|ACLY_HUMAN	sp|P53396|ACLY_HUMAN	32.7498	32.8808	32.8382	32.9331	32.8252	32.4385		1	0.229125	0.0906779	0.58488	44	44	44	45.4	45.4	45.4	120.84	0	323.31	453
sp|P53582|MAP11_HUMAN	sp|P53582|MAP11_HUMAN	27.7521	28.3473	28.7436	28.9467	28.656	27.6459		1	0.0993169	-0.135201	-0.276898	9	9	9	33.4	33.4	33.4	43.215	0	76.535	64
sp|P53597|SUCA_HUMAN	sp|P53597|SUCA_HUMAN	30.0888	30.212	30.4664	30.3968	30.2775	29.8482		1	0.152006	0.0815544	0.407239	6	6	6	15	15	15	36.249	0	128.01	71
sp|P53602|MVD1_HUMAN	sp|P53602|MVD1_HUMAN	25.1785	25.9237	25.5593	25.7462	25.9843	25.707		1	0.485175	-0.25868	-1.11529	2	2	2	7	7	7	43.404	0	7.4879	7
sp|P53611|PGTB2_HUMAN	sp|P53611|PGTB2_HUMAN	27.152	26.752	27.337	27.3096	26.9881	26.8474		1	0.049847	0.0319824	0.145215	3	3	3	9.1	9.1	9.1	36.924	0	6.6844	16
sp|P53618|COPB_HUMAN	sp|P53618|COPB_HUMAN	31.458	31.7861	31.697	31.8163	31.7921	31.3582		1	0.0158008	-0.00849215	-0.0476609	30	30	30	45.8	45.8	45.8	107.14	0	323.31	284
sp|P53621|COPA_HUMAN	sp|P53621|COPA_HUMAN	32.2683	32.383	32.4774	32.5546	32.5168	31.8705		1	0.0968984	0.0622826	0.270692	50	50	50	51.6	51.6	51.6	138.34	0	323.31	414
sp|P53680|AP2S1_HUMAN	sp|P53680|AP2S1_HUMAN	27.6141	27.7403	27.9317	28.0511	27.7944	27.442		1	0.00079585	-0.000486374	-0.00244112	5	5	5	37.3	37.3	37.3	17.018	0	5.7421	23
sp|P53701|CCHL_HUMAN	sp|P53701|CCHL_HUMAN	26.5493	26.4571	26.1477	27.121	27.2022	26.9973	+	0.440615	2.22676	-0.722082	-5.33819	4	4	4	18.3	18.3	18.3	30.601	0	30.386	28
sp|P53803|RPAB4_HUMAN	sp|P53803|RPAB4_HUMAN	27.5296	27.2843	27.507	27.8681	26.996	26.3364		1	0.343268	0.373466	0.82909	2	2	2	44.8	44.8	44.8	7.0041	0	2.8122	9
sp|P53990|IST1_HUMAN	sp|P53990|IST1_HUMAN	27.1365	27.6401	27.6847	27.581	27.2396	27.2134		1	0.269037	0.142474	0.672311	3	3	3	10.2	10.2	10.2	39.75	0	6.7637	15
sp|P53992|SC24C_HUMAN	sp|P53992|SC24C_HUMAN	29.0579	28.9536	28.7866	29.2978	29.3062	28.6116		1	0.223286	-0.139158	-0.571862	12	12	11	17.6	17.6	16.3	118.32	0	44.68	70
sp|P53999|TCP4_HUMAN	sp|P53999|TCP4_HUMAN	28.6597	29.2508	29.2751	29.5209	29.1855	28.7153		1	0.0908677	-0.0786622	-0.255124	3	3	3	20.5	20.5	20.5	14.395	0	36.769	31
sp|P54105|ICLN_HUMAN	sp|P54105|ICLN_HUMAN	24.9641	25.2038	24.7333	25.2109	25.4765	24.56		1	0.140341	-0.115349	-0.379117	1	1	1	8	8	8	26.215	0	71.785	9
sp|P54136|SYRC_HUMAN	sp|P54136|SYRC_HUMAN	32.0607	32.2324	32.2967	32.3665	32.4302	31.8902		1	0.0609048	-0.0323741	-0.175584	19	19	19	27.1	27.1	27.1	75.378	0	150.07	230
sp|P54577|SYYC_HUMAN	sp|P54577|SYYC_HUMAN	32.0015	32.3929	32.4217	32.5329	32.4488	31.8175		1	0.00701249	0.00562413	0.0213583	26	26	26	53.2	53.2	53.2	59.143	0	102.19	236
sp|P54578|UBP14_HUMAN	sp|P54578|UBP14_HUMAN	31.6914	31.9407	32.0499	32.0121	32.0208	31.4915		1	0.0914804	0.0525354	0.256712	19	19	19	49.6	49.6	49.6	56.068	0	323.31	241
sp|P54619|AAKG1_HUMAN	sp|P54619|AAKG1_HUMAN	26.9072	26.6772	26.8475	26.8486	27.0042	27.1749		1	0.784919	-0.19857	-1.70138	3	3	3	12.4	12.4	12.4	37.579	0	9.0449	13
sp|P54652|HSP72_HUMAN	sp|P54652|HSP72_HUMAN	23.6343	21.118	23.2374	23.9002	23.9734	23.3958		1	0.611797	-1.09327	-1.36337	11	1	1	18.6	4.9	4.9	70.02	0.0093403	0.93538	1
sp|P54709|AT1B3_HUMAN	sp|P54709|AT1B3_HUMAN	27.1893	28.3753	28.4975	28.5058	28.6917	28.1144		1	0.389869	-0.416581	-0.924601	2	2	2	7.9	7.9	7.9	31.512	0	2.782	21
sp|P54725|RD23A_HUMAN	sp|P54725|RD23A_HUMAN	28.7028	28.5398	28.0913	28.3872	28.5284	27.9531		1	0.243127	0.155061	0.615848	7	4	4	27.5	20.4	20.4	39.609	0	80.73	21
sp|P54727|RD23B_HUMAN	sp|P54727|RD23B_HUMAN	31.3454	31.5669	31.6607	31.7275	31.737	31.0903		1	0.00856587	0.00608126	0.0260442	11	11	8	35.7	35.7	29.3	43.171	0	180.94	154
sp|P54819|KAD2_HUMAN	sp|P54819|KAD2_HUMAN	30.4498	30.8508	31.0053	31.0018	31.1343	30.67		1	0.316545	-0.166719	-0.773396	9	9	9	41.8	41.8	41.8	26.477	0	168.35	99
sp|P54852|EMP3_HUMAN	sp|P54852|EMP3_HUMAN	24.7309	24.7161	22.2264	24.9251	24.8145	23.9308		1	0.30452	-0.665674	-0.748076	1	1	1	8.6	8.6	8.6	18.429	0.0051313	1.1789	2
sp|P54886|P5CS_HUMAN	sp|P54886|P5CS_HUMAN	31.1344	31.2957	31.2061	30.9527	31.0836	30.4931		0.979136	0.932208	0.368936	1.99416	26	26	26	45.8	45.8	45.8	87.301	0	323.31	240
sp|P54920|SNAA_HUMAN;sp|Q9H115|SNAB_HUMAN	sp|P54920|SNAA_HUMAN	30.7525	30.7249	30.8022	30.9363	30.9451	30.3759		1	0.0128857	0.00739479	0.0389919	13	13	13	57.6	57.6	57.6	33.232	0	323.31	127
sp|P55010|IF5_HUMAN	sp|P55010|IF5_HUMAN	30.0051	30.0917	30.4837	30.4932	30.4941	29.9039		1	0.158118	-0.1036	-0.421826	12	12	12	34.6	34.6	34.6	49.222	0	47.596	103
sp|P55036|PSMD4_HUMAN;sp|A2A3N6|PIPSL_HUMAN	sp|P55036|PSMD4_HUMAN	30.3791	30.4891	30.4962	30.7206	30.7402	30.1448		1	0.150803	-0.0804323	-0.404358	9	9	9	30	30	30	40.736	0	237.39	108
sp|P55039|DRG2_HUMAN	sp|P55039|DRG2_HUMAN	28.0311	28.3985	28.8248	28.696	28.3323	28.102		1	0.0494611	0.0414015	0.144144	8	8	8	24.2	24.2	24.2	40.746	0	17.913	38
sp|P55060|XPO2_HUMAN	sp|P55060|XPO2_HUMAN	32.3875	32.6819	32.7355	34.2836	34.1983	33.6516	+	0.338286	2.51297	-1.44287	-6.39534	37	37	37	50.4	50.4	50.4	110.42	0	323.31	489
sp|P55061|BI1_HUMAN	sp|P55061|BI1_HUMAN	25.7863	25.7246	25.4056	25.6087	25.6346	25.1371		1	0.374263	0.17871	0.892821	1	1	1	3.4	3.4	3.4	26.537	0.0045551	1.2264	12
sp|P55072|TERA_HUMAN	sp|P55072|TERA_HUMAN	34.9405	35.1443	35.1346	35.2435	35.1433	34.6936		1	0.0908418	0.0463346	0.255057	64	64	64	83.6	83.6	83.6	89.321	0	323.31	1176
sp|P55081|MFAP1_HUMAN	sp|P55081|MFAP1_HUMAN	26.8331	27.2364	27.4369	27.5816	27.5075	26.8599		1	0.195423	-0.147539	-0.508847	4	4	4	15.5	15.5	15.5	51.958	0	79.56	25
sp|P55084|ECHB_HUMAN	sp|P55084|ECHB_HUMAN	30.8564	31.016	31.1421	30.8402	30.9655	30.3515		1	0.628403	0.285782	1.39573	8	8	8	24.9	24.9	24.9	51.294	0	53.041	84
sp|P55145|MANF_HUMAN	sp|P55145|MANF_HUMAN	30.9879	30.8548	31.2334	31.1289	31.198	30.3938		1	0.158492	0.118446	0.422716	6	6	6	30.8	30.8	30.8	20.7	0	12.877	60
sp|P55196|AFAD_HUMAN	sp|P55196|AFAD_HUMAN	25.8302	25.9761	27.2376	25.6448	27.237	26.1363		1	0.00432193	0.00856908	0.0132035	8	8	8	6.4	6.4	6.4	206.8	0	18.309	12
sp|P55209|NP1L1_HUMAN	sp|P55209|NP1L1_HUMAN	32.3057	32.4351	32.4284	32.5074	32.4944	31.9849		1	0.125814	0.0608457	0.343539	8	8	6	25.3	25.3	22.5	45.374	0	323.31	167
sp|P55212|CASP6_HUMAN	sp|P55212|CASP6_HUMAN	25.0487	25.0845	25.1186	25.6815	24.868	24.6744		1	0.00992898	0.00931994	0.030143	3	3	3	13	13	13	33.31	0	9.6045	17
sp|P55263|ADK_HUMAN	sp|P55263|ADK_HUMAN	30.9201	31.1703	31.2119	31.3123	31.3448	30.6977		1	0.0255427	-0.0174898	-0.0762496	10	10	10	26.2	26.2	26.2	40.545	0	139.83	131
sp|P55285|CADH6_HUMAN;sp|Q9Y6N8|CAD10_HUMAN;sp|Q9ULB4|CADH9_HUMAN	sp|P55285|CADH6_HUMAN	28.2013	28.1897	28.0291	28.193	28.0455	27.2233		1	0.447841	0.319396	1.04118	11	11	11	20.6	20.6	20.6	88.308	0	68.44	61
sp|P55287|CAD11_HUMAN	sp|P55287|CAD11_HUMAN	24.7314	25.39	25.344	23.8818	25.4336	24.1969		1	0.556025	0.651045	1.25453	3	3	3	6.4	6.4	6.4	87.964	0	4.2567	5
sp|P55290|CAD13_HUMAN	sp|P55290|CAD13_HUMAN	27.4074	27.2663	27.1605	26.3671	27.1077	26.3083		0.865373	1.20362	0.683717	2.56099	5	5	5	12.3	12.3	12.3	78.286	0	53.44	51
sp|P55327|TPD52_HUMAN	sp|P55327|TPD52_HUMAN	28.7688	29.176	28.9272	29.2212	29.1245	28.8419		1	0.254391	-0.10523	-0.640523	4	4	4	23.2	23.2	23.2	24.327	0	20.923	53
sp|P55735|SEC13_HUMAN	sp|P55735|SEC13_HUMAN	30.5539	30.2757	30.5642	31.157	31.0028	30.201		1	0.445384	-0.322334	-1.03628	9	9	9	40.7	40.7	40.7	35.54	0	220.42	80
sp|P55769|NH2L1_HUMAN	sp|P55769|NH2L1_HUMAN	30.9353	31.1206	31.2136	31.4771	31.5038	30.7271		1	0.212107	-0.146184	-0.546764	8	8	8	74.2	74.2	74.2	14.173	0	60.59	105
sp|P55786|PSA_HUMAN;sp|A6NEC2|PSAL_HUMAN	sp|P55786|PSA_HUMAN	31.5727	31.7946	31.8089	31.9358	31.9756	31.3712		1	0.0585619	-0.0354678	-0.169198	28	28	28	41.3	41.3	41.3	103.28	0	323.31	248
sp|P55795|HNRH2_HUMAN	sp|P55795|HNRH2_HUMAN	30.3007	30.4896	30.4177	30.456	30.5855	29.9464		1	0.133243	0.0733312	0.361813	14	7	7	46.8	28.5	28.5	49.263	0	323.31	114
sp|P55809|SCOT1_HUMAN;sp|Q9BYC2|SCOT2_HUMAN	sp|P55809|SCOT1_HUMAN	27.6482	27.7537	27.8707	28.23	28.1888	27.4249		1	0.284745	-0.190316	-0.706058	5	5	5	10.8	10.8	10.8	56.157	0	7.4584	33
sp|P55854|SUMO3_HUMAN;sp|Q6EEV6|SUMO4_HUMAN	sp|P55854|SUMO3_HUMAN	25.8337	26.2097	26.577	26.4369	26.3183	23.8984		1	0.313617	0.655603	0.767247	3	1	1	27.2	8.7	8.7	11.637	0.00032415	1.7709	2
sp|P55884|EIF3B_HUMAN	sp|P55884|EIF3B_HUMAN	31.9314	32.0876	32.1619	32.2374	32.3499	31.6927		1	0.0531211	-0.0330149	-0.154268	22	22	22	36.4	36.4	36.4	92.48	0	323.31	283
sp|P56134|ATPK_HUMAN	sp|P56134|ATPK_HUMAN	28.8764	28.8596	28.6348	29.1385	28.6944	28.2262		1	0.139985	0.103893	0.378253	1	1	1	11.7	11.7	11.7	10.918	0	4.4459	14
sp|P56182|RRP1_HUMAN	sp|P56182|RRP1_HUMAN	25.9058	26.0393	26.4274	26.2246	26.0649	26.1261		1	0.0296791	-0.0143986	-0.0882173	1	1	1	2	2	2	52.839	0.0018791	1.4596	11
sp|P56192|SYMC_HUMAN	sp|P56192|SYMC_HUMAN	30.3071	30.3302	30.3772	30.5014	30.756	29.913		1	0.0726831	-0.0519238	-0.207308	13	13	13	18.9	18.9	18.9	101.11	0	323.31	172
sp|P56211|ARP19_HUMAN	sp|P56211|ARP19_HUMAN	25.1488	24.8357	25.7459	25.3739	26.0983	25.3134		1	0.40633	-0.351772	-0.957925	2	2	2	27.7	27.7	27.7	12.323	0.00033933	2.2751	14
sp|Q5VTU8|AT5EL_HUMAN;sp|P56381|ATP5E_HUMAN	sp|Q5VTU8|AT5EL_HUMAN;sp|P56381|ATP5E_HUMAN	28.2253	28.2777	28.2203	28.4596	23.7756	27.6857		1	0.479556	1.60081	1.10418	1	1	1	15.7	15.7	15.7	5.8068	0.0068616	1.0845	7
sp|P56537|IF6_HUMAN	sp|P56537|IF6_HUMAN	30.4274	31.4326	31.0994	31.0237	31.3394	30.8453		1	0.0897623	-0.0830021	-0.252255	3	3	3	31.4	31.4	31.4	26.599	0	265.34	68
sp|P56545|CTBP2_HUMAN	sp|P56545|CTBP2_HUMAN	29.6401	29.2617	29.3492	29.3939	29.3285	28.328		1	0.478117	0.400207	1.10133	13	13	10	40.4	40.4	32.6	48.944	0	162.84	86
sp|P56589|PEX3_HUMAN	sp|P56589|PEX3_HUMAN	24.8457	23.5546	24.4722	23.8914	23.4491	23.4997		0.996227	0.763551	0.677451	1.65944	2	2	2	9.4	9.4	9.4	42.139	0	23.872	7
sp|P56937|DHB7_HUMAN	sp|P56937|DHB7_HUMAN	24.4863	24.4859	24.7646	25.035	24.9921	23.5327		1	0.0399404	0.0590305	0.117489	1	1	1	2.9	2.9	2.9	38.206	0	3.1065	9
sp|P57088|TMM33_HUMAN	sp|P57088|TMM33_HUMAN	28.5816	28.8447	28.7767	28.8171	28.904	28.1773		1	0.156944	0.101538	0.419032	6	6	6	21.1	21.1	21.1	27.978	0	15.864	24
sp|P57105|SYJ2B_HUMAN	sp|P57105|SYJ2B_HUMAN	26.0566	26.1986	26.4354	26.4893	26.6146	26.1942		1	0.536355	-0.20251	-1.21601	1	1	1	8.3	8.3	8.3	15.928	0	5.9194	18
sp|P57721|PCBP3_HUMAN	sp|P57721|PCBP3_HUMAN	27.3202	27.5365	27.409	27.4803	27.5026	26.9035		1	0.242315	0.126421	0.614061	5	1	1	17.5	3.2	3.2	39.465	0	3.4214	12
sp|P57740|NU107_HUMAN	sp|P57740|NU107_HUMAN	26.4944	26.7508	26.8629	26.7041	26.7657	26.7754		1	0.15343	-0.0457191	-0.410648	4	4	4	6.2	6.2	6.2	106.37	0	6.1214	17
sp|P57768|SNX16_HUMAN	sp|P57768|SNX16_HUMAN	25.0436	23.3628	24.9095	24.1504	23.1146	23.2934		1	0.66456	0.919195	1.46615	2	2	2	9.9	9.9	9.9	39.166	0	7.7198	7
sp|P58107|EPIPL_HUMAN	sp|P58107|EPIPL_HUMAN	29.3405	29.5848	29.5521	29.212	29.094	28.7837	+	0.746424	1.44383	0.462585	3.10664	5	1	1	4.8	0.2	0.2	555.65	0.003076	1.3216	11
sp|P58215|LOXL3_HUMAN	sp|P58215|LOXL3_HUMAN	24.8541	25.9983	25.8163	25.163	25.289	24.7173		1	0.561463	0.499833	1.26516	3	3	3	6.5	6.5	6.5	83.166	0	5.0163	6
sp|P58511|SI11A_HUMAN	sp|P58511|SI11A_HUMAN	24.1939	24.8611	24.541	23.8226	24.4856	23.4685		1	0.788592	0.606436	1.7086	1	1	1	25.9	25.9	25.9	6.8862	0	2.342	2
sp|P58546|MTPN_HUMAN	sp|P58546|MTPN_HUMAN	27.4146	26.3974	27.6439	28.0918	28.2166	27.5319		0.98835	0.84423	-0.794799	-1.8184	2	2	2	22	22	22	12.895	0	16.16	15
sp|P59768|GBG2_HUMAN	sp|P59768|GBG2_HUMAN	26.9211	27.4115	27.3437	27.4653	26.6475	26.7108		1	0.394646	0.284215	0.934293	5	5	5	71.8	71.8	71.8	7.8501	0	13.754	22
sp|P59998|ARPC4_HUMAN	sp|P59998|ARPC4_HUMAN	30.3426	30.5479	30.7431	30.8101	30.8544	30.2781		1	0.1794	-0.103012	-0.471873	7	7	7	48.2	48.2	48.2	19.667	0	107.1	99
sp|P60002|ELOF1_HUMAN	sp|P60002|ELOF1_HUMAN	26.0318	26.25	26.2167	26.3215	26.056	25.7737		1	0.269195	0.115764	0.672652	1	1	1	21.7	21.7	21.7	9.4618	0	10.277	9
sp|P60059|SC61G_HUMAN	sp|P60059|SC61G_HUMAN	27.5027	27.3883	27.3015	27.7888	27.6901	26.9703		1	0.117769	-0.0855579	-0.323556	2	2	2	36.8	36.8	36.8	7.7412	0	5.1773	19
sp|P60174|TPIS_HUMAN	sp|P60174|TPIS_HUMAN	34.6065	34.7919	34.7767	34.8478	34.8984	34.3827		1	0.029714	0.0154152	0.0883177	13	13	13	69.9	69.9	69.9	26.669	0	273.51	375
sp|P60228|EIF3E_HUMAN	sp|P60228|EIF3E_HUMAN	31.8794	32.1027	32.2169	32.1745	32.1439	31.5501		1	0.186069	0.11018	0.487333	23	23	23	68.3	68.3	68.3	52.22	0	323.31	297
sp|P60468|SC61B_HUMAN	sp|P60468|SC61B_HUMAN	29.5769	29.6584	29.6944	29.9602	29.9649	29.2909		1	0.15782	-0.0954151	-0.421117	4	4	4	63.5	63.5	63.5	9.9743	0	19.849	31
sp|P60510|PP4C_HUMAN	sp|P60510|PP4C_HUMAN	26.8698	27.1182	27.075	28.4674	26.6693	27.2158		1	0.32897	-0.429813	-0.799384	7	5	5	37.8	32.9	32.9	35.08	0	37.503	33
sp|P60520|GBRL2_HUMAN;sp|Q9H0R8|GBRL1_HUMAN;sp|O95166|GBRAP_HUMAN	sp|P60520|GBRL2_HUMAN	27.3558	26.6223	26.0921	27.1013	28.4196	27.707		0.979093	0.930835	-1.05255	-1.99139	5	5	5	53	53	53	13.667	0	3.317	16
sp|P60602|ROMO1_HUMAN	sp|P60602|ROMO1_HUMAN	25.9793	26.5334	26.7764	27.1361	26.9927	26.2362		1	0.417921	-0.35863	-0.981279	1	1	1	21.5	21.5	21.5	8.1828	0	91.527	18
sp|P60604|UB2G2_HUMAN	sp|P60604|UB2G2_HUMAN	26.5677	25.5506	26.5466	26.9706	26.9919	25.8698		1	0.318948	-0.389142	-0.778435	3	3	3	27.9	27.9	27.9	18.566	0	6.2535	9
sp|P60660|MYL6_HUMAN;sp|P14649|MYL6B_HUMAN	sp|P60660|MYL6_HUMAN	30.8356	30.7466	30.9791	30.8861	30.9553	30.358		1	0.23684	0.120653	0.601984	8	8	8	72.2	72.2	72.2	16.93	0	62.987	85
sp|P60709|ACTB_HUMAN;sp|Q6S8J3|POTEE_HUMAN;sp|A5A3E0|POTEF_HUMAN;sp|P0CG38|POTEI_HUMAN;sp|Q9BYX7|ACTBM_HUMAN	sp|P60709|ACTB_HUMAN	32.844	32.8603	32.9125	33.0865	33.1396	32.5463		1	0.0974299	-0.0518735	-0.272058	29	1	1	93.9	4.5	4.5	41.736	0	63.422	127
sp|P60842|IF4A1_HUMAN	sp|P60842|IF4A1_HUMAN	33.6889	33.9002	34.0724	34.1403	34.091	33.5741		1	0.0796619	-0.047952	-0.225819	25	25	13	74.1	74.1	47.5	46.153	0	323.31	539
sp|P60866|RS20_HUMAN	sp|P60866|RS20_HUMAN	32.8273	33.0331	33.1415	33.0681	33.2021	32.7099		1	0.0138617	0.007267	0.0419004	6	6	6	49.6	49.6	49.6	13.373	0	40.492	198
sp|P60891|PRPS1_HUMAN	sp|P60891|PRPS1_HUMAN	31.395	31.3617	31.3183	31.828	31.9545	31.31		1	0.789113	-0.339163	-1.70962	18	18	6	59.4	59.4	23	34.834	0	245.82	204
sp|P60900|PSA6_HUMAN	sp|P60900|PSA6_HUMAN	32.1176	32.4817	32.4232	32.5617	32.5529	31.8689		1	0.016878	0.0130043	0.0508507	13	13	13	60.6	60.6	60.6	27.399	0	244.33	179
sp|P60903|S10AA_HUMAN	sp|P60903|S10AA_HUMAN	28.6106	28.8061	29.5536	29.4936	28.9373	28.7526		1	0.0682519	-0.0710519	-0.195445	2	2	2	19.6	19.6	19.6	11.203	0	2.9998	40
sp|P60953|CDC42_HUMAN;sp|P17081|RHOQ_HUMAN;sp|Q9H4E5|RHOJ_HUMAN	sp|P60953|CDC42_HUMAN	31.9953	32.1869	32.3062	32.4315	32.5652	31.7315		1	0.105117	-0.0798976	-0.291693	11	11	10	62.8	62.8	57.1	21.258	0	243.94	155
sp|P60981|DEST_HUMAN	sp|P60981|DEST_HUMAN	31.6026	32.0096	32.1245	32.3521	32.3494	31.859		1	0.53068	-0.274584	-1.20488	9	8	8	45.5	41.2	41.2	18.506	0	50.672	82
sp|P60983|GMFB_HUMAN;sp|O60234|GMFG_HUMAN	sp|P60983|GMFB_HUMAN	27.2607	28.144	27.9667	28.0961	27.7321	27.8642		1	0.136117	-0.106958	-0.368837	4	4	4	47.9	47.9	47.9	16.713	0	28.715	25
sp|P61006|RAB8A_HUMAN	sp|P61006|RAB8A_HUMAN	28.5419	28.7238	28.9534	28.7153	28.793	28.2474		1	0.302189	0.154469	0.74315	6	4	3	28.5	19.8	16.4	23.668	0	32.768	56
sp|P61009|SPCS3_HUMAN	sp|P61009|SPCS3_HUMAN	27.853	28.7911	28.9809	28.8581	28.8033	28.4571		1	0.167392	-0.164456	-0.443774	4	4	4	21.7	21.7	21.7	20.313	0	8.8737	21
sp|P61011|SRP54_HUMAN	sp|P61011|SRP54_HUMAN	30.0698	30.1198	30.3335	29.3555	28.8591	28.5627	+	0.476476	2.15487	1.2486	5.09632	15	15	15	36.1	36.1	36.1	55.704	0	106.3	63
sp|P61018|RAB4B_HUMAN;sp|P20338|RAB4A_HUMAN	sp|P61018|RAB4B_HUMAN	27.7295	27.5497	27.6202	27.5786	27.3608	27.258		0.921758	1.01675	0.234037	2.16622	6	6	6	39.9	39.9	39.9	23.586	0	14.419	27
sp|P61019|RAB2A_HUMAN;sp|Q8WUD1|RAB2B_HUMAN	sp|P61019|RAB2A_HUMAN;sp|Q8WUD1|RAB2B_HUMAN	31.4378	31.3884	31.0049	31.3733	31.1422	30.4217		1	0.396651	0.297968	0.938354	14	14	14	66.5	66.5	66.5	23.545	0	164.22	161
sp|P61020|RAB5B_HUMAN	sp|P61020|RAB5B_HUMAN	29.8858	29.7437	29.5947	29.958	29.6832	29.4727		1	0.0792235	0.0367794	0.224662	11	11	8	73.5	73.5	58.6	23.707	0	100.25	90
sp|P61024|CKS1_HUMAN	sp|P61024|CKS1_HUMAN	26.7416	27.105	27.0696	27.1023	27.4069	26.9945		1	0.506476	-0.195821	-1.15731	3	3	3	57	57	57	9.6601	0	19.986	24
sp|P61026|RAB10_HUMAN;sp|P51153|RAB13_HUMAN;sp|P59190|RAB15_HUMAN	sp|P61026|RAB10_HUMAN	31.4881	31.6315	31.6388	31.7074	31.6896	31.1884		1	0.118628	0.0576668	0.325699	11	10	10	59.5	54	54	22.541	0	113.9	116
sp|P61077|UB2D3_HUMAN;sp|P62837|UB2D2_HUMAN;sp|Q9Y2X8|UB2D4_HUMAN	sp|P61077|UB2D3_HUMAN;sp|P62837|UB2D2_HUMAN	30.8205	30.8343	30.7171	30.7325	30.8246	30.54		1	0.4267	0.0915292	0.998911	4	4	3	40.8	40.8	28.6	16.687	0	185.17	73
sp|P61081|UBC12_HUMAN	sp|P61081|UBC12_HUMAN	31.8387	32.0534	32.1041	31.9071	31.8501	31.5486		0.995073	0.768994	0.230117	1.67011	11	11	11	68.9	68.9	68.9	20.9	0	107.5	126
sp|P61086|UBE2K_HUMAN	sp|P61086|UBE2K_HUMAN	29.9175	30.1636	30.0868	30.1789	30.3496	30.0112		1	0.436035	-0.123905	-1.01761	11	11	11	78	78	78	22.406	0	81.786	78
sp|P61088|UBE2N_HUMAN;sp|Q5JXB2|UE2NL_HUMAN	sp|P61088|UBE2N_HUMAN	32.1412	32.5127	32.5464	32.5111	32.6491	32.0397		0.99964	0.000258973	0.000179291	0.000794839	9	9	9	75	75	75	17.138	0	112.87	136
sp|P61106|RAB14_HUMAN	sp|P61106|RAB14_HUMAN	31.0486	31.2678	31.3799	31.5467	31.3402	30.7267		1	0.0352279	0.0275663	0.104118	13	13	13	81.4	81.4	81.4	23.897	0	321.2	149
sp|P61158|ARP3_HUMAN;sp|Q9P1U1|ARP3B_HUMAN;sp|Q9C0K3|ARP3C_HUMAN	sp|P61158|ARP3_HUMAN	32.3087	32.5127	32.5052	32.618	32.6185	31.9834		1	0.0553691	0.0356064	0.160454	23	23	23	72.7	72.7	72.7	47.371	0	323.31	339
sp|P61160|ARP2_HUMAN	sp|P61160|ARP2_HUMAN	31.6885	31.7181	31.7965	31.9891	31.8716	31.2342		1	0.0524607	0.0360889	0.152446	17	17	17	57.6	57.6	57.6	44.76	0	323.31	185
sp|P61163|ACTZ_HUMAN	sp|P61163|ACTZ_HUMAN	30.3657	30.542	30.4193	30.7003	30.3555	30.1804		1	0.0653497	0.0302798	0.187629	10	10	4	41.2	41.2	20.5	42.613	0	185.1	96
sp|P61165|TM258_HUMAN	sp|P61165|TM258_HUMAN	25.9835	26.2582	21.3535	25.6174	26.1348	25.3078		1	0.290176	-1.1549	-0.717649	1	1	1	10.1	10.1	10.1	9.0788	0.0021896	1.4415	4
sp|P61201|CSN2_HUMAN	sp|P61201|CSN2_HUMAN	31.0583	31.1786	31.4895	31.1755	31.1517	30.952		1	0.435254	0.149084	1.01604	19	19	19	50.1	50.1	50.1	51.596	0	260.03	166
sp|P61221|ABCE1_HUMAN	sp|P61221|ABCE1_HUMAN	31.7782	31.9362	32.0279	32.1151	32.0541	31.5636		1	0.00556208	0.00321007	0.0169683	28	28	28	52.8	52.8	52.8	67.314	0	323.31	309
sp|P61224|RAP1B_HUMAN;sp|A6NIZ1|RP1BL_HUMAN;sp|O95716|RAB3D_HUMAN	sp|P61224|RAP1B_HUMAN;sp|A6NIZ1|RP1BL_HUMAN	32.192	32.2166	32.2001	32.3672	32.4955	31.9057		1	0.107225	-0.0532379	-0.297038	12	12	3	76.6	76.6	28.3	20.825	0	215.49	188
sp|P61225|RAP2B_HUMAN	sp|P61225|RAP2B_HUMAN	28.4731	28.7656	29.0417	28.687	28.3564	28.311		1	0.694547	0.308641	1.52458	7	7	4	63.4	63.4	31.7	20.504	0	138.6	76
sp|P61247|RS3A_HUMAN	sp|P61247|RS3A_HUMAN	34.1821	34.323	34.4004	34.5505	34.4767	34.0076		1	0.0840567	-0.0431074	-0.237372	20	20	20	56.4	56.4	56.4	29.945	0	323.31	404
sp|P61254|RL26_HUMAN;sp|Q9UNX3|RL26L_HUMAN;sp|Q2PPJ7|RGPA2_HUMAN	sp|P61254|RL26_HUMAN;sp|Q9UNX3|RL26L_HUMAN	32.5176	32.7132	32.7878	32.9424	32.8771	32.3944		1	0.124864	-0.0650546	-0.341191	9	9	9	49.7	49.7	49.7	17.258	0	35.838	131
sp|P61289|PSME3_HUMAN	sp|P61289|PSME3_HUMAN	29.936	29.834	30.1739	30.4315	30.262	29.7831		1	0.334959	-0.177559	-0.811853	10	10	10	51.2	51.2	51.2	29.506	0	137.7	129
sp|P61313|RL15_HUMAN	sp|P61313|RL15_HUMAN	32.7744	33.0637	33.3105	33.0783	33.2209	32.5691		1	0.137305	0.0934041	0.371734	14	14	14	53.9	53.9	53.9	24.146	0	36.468	189
sp|P61326|MGN_HUMAN;sp|Q96A72|MGN2_HUMAN	sp|P61326|MGN_HUMAN;sp|Q96A72|MGN2_HUMAN	30.2448	30.417	30.2378	30.5045	30.2655	29.8317		1	0.184372	0.0993118	0.483408	9	9	9	67.1	67.1	67.1	17.163	0	20.019	58
sp|P61353|RL27_HUMAN	sp|P61353|RL27_HUMAN	32.7579	32.7732	33.2624	33.3974	33.3216	32.6176		1	0.23889	-0.181021	-0.606511	6	6	6	44.9	44.9	44.9	15.798	0	193.18	158
sp|P61421|VA0D1_HUMAN	sp|P61421|VA0D1_HUMAN	26.4867	27.497	26.2052	27.1798	26.8668	26.4456		1	0.0799706	-0.101114	-0.226633	4	4	4	22.2	22.2	22.2	40.329	0	252.73	51
sp|P61513|RL37A_HUMAN;sp|A6NKH3|RL37L_HUMAN	sp|P61513|RL37A_HUMAN	31.234	31.685	31.9444	32.094	32.0936	31.5504		1	0.456361	-0.29151	-1.05815	7	7	7	59.8	59.8	59.8	10.275	0	39.016	117
sp|P61586|RHOA_HUMAN;sp|P62745|RHOB_HUMAN	sp|P61586|RHOA_HUMAN	32.3595	32.3078	32.4917	32.4928	32.5465	31.988		1	0.0834419	0.0438798	0.23576	13	13	6	80.3	80.3	37.8	21.768	0	237.48	227
sp|P61604|CH10_HUMAN	sp|P61604|CH10_HUMAN	32.3134	32.279	32.5311	32.6233	32.7657	32.118		1	0.237577	-0.127827	-0.603613	4	4	4	40.2	40.2	40.2	10.932	0	5.0249	55
sp|P61619|S61A1_HUMAN;sp|Q9H9S3|S61A2_HUMAN	sp|P61619|S61A1_HUMAN	29.4685	30.3186	30.2661	30.4486	30.2625	29.6489		1	0.100246	-0.102236	-0.279276	11	11	11	29.8	29.8	29.8	52.264	0	42.125	76
sp|P61758|PFD3_HUMAN	sp|P61758|PFD3_HUMAN	30.0815	30.5724	30.6589	30.6056	30.4888	29.9082		1	0.135945	0.103434	0.368418	8	8	8	36	36	36	22.626	0	127.53	73
sp|P61764|STXB1_HUMAN	sp|P61764|STXB1_HUMAN	26.7909	26.3177	26.4464	27.3169	27.2204	26.426		1	0.675375	-0.469445	-1.48721	8	8	8	22.7	22.7	22.7	67.568	0	16.98	23
sp|P61803|DAD1_HUMAN	sp|P61803|DAD1_HUMAN	28.8054	28.8013	28.3873	29.2402	28.9069	28.5149		1	0.370919	-0.222661	-0.885986	3	3	3	28.3	28.3	28.3	12.497	0	9.2674	31
sp|P61923|COPZ1_HUMAN	sp|P61923|COPZ1_HUMAN	29.9957	29.9747	29.8789	30.2462	29.9203	29.7065		1	0.0162007	-0.00786273	-0.0488461	4	4	4	35	35	35	20.198	0	36.51	40
sp|P61956|SUMO2_HUMAN	sp|P61956|SUMO2_HUMAN	30.9349	30.9437	31.0556	30.966	30.8488	30.3968		1	0.607309	0.240881	1.35463	3	3	1	30.5	30.5	10.5	10.871	0	7.5974	48
sp|P61960|UFM1_HUMAN	sp|P61960|UFM1_HUMAN	28.1063	28.5453	28.6724	28.8357	28.7276	28.1311		1	0.167424	-0.123478	-0.443848	2	2	2	50.6	50.6	50.6	9.1175	0	127.49	25
sp|P61962|DCAF7_HUMAN	sp|P61962|DCAF7_HUMAN	25.8537	25.4611	25.6622	25.6846	23.8217	24.6478		1	0.788582	0.940952	1.70858	3	3	3	12.3	12.3	12.3	38.926	0	6.4779	16
sp|P61964|WDR5_HUMAN	sp|P61964|WDR5_HUMAN	27.732	27.8406	28.6668	29.0063	28.8393	28.1927		1	0.710235	-0.59966	-1.55518	9	9	9	50.3	50.3	50.3	36.588	0	17.859	28
sp|P61966|AP1S1_HUMAN	sp|P61966|AP1S1_HUMAN	25.9841	26.0259	26.6643	26.728	25.2672	24.6089		1	0.4471	0.690074	1.03971	2	2	2	14.6	14.6	14.6	18.733	0	75.021	15
sp|P61970|NTF2_HUMAN	sp|P61970|NTF2_HUMAN	31.4232	31.6909	31.5556	31.6954	31.8373	31.086		1	0.0234151	0.0170282	0.0700551	8	8	8	94.5	94.5	94.5	14.478	0	323.31	89
sp|P61978|HNRPK_HUMAN	sp|P61978|HNRPK_HUMAN	33.9707	34.132	34.1356	34.2773	34.1997	33.6489		1	0.0635311	0.0374807	0.182712	28	28	28	67.8	67.8	67.8	50.976	0	323.31	566
sp|P61981|1433G_HUMAN	sp|P61981|1433G_HUMAN	33.684	33.8693	33.8247	33.9459	33.9043	33.3897		1	0.0872702	0.0460523	0.24577	17	14	12	77.7	70.4	64	28.302	0	323.31	222
sp|P62068|UBP46_HUMAN	sp|P62068|UBP46_HUMAN	25.5782	23.6905	26.0959	25.4306	24.8565	24.9491		1	0.018919	0.0427876	0.0568749	1	1	1	4.9	4.9	4.9	42.442	0	10.218	8
sp|P62070|RRAS2_HUMAN;sp|P10301|RRAS_HUMAN	sp|P62070|RRAS2_HUMAN;sp|P10301|RRAS_HUMAN	25.4765	24.6218	24.23	22.2502	23.2396	24.4057		0.977806	0.955978	1.47755	2.04219	2	2	2	13.7	13.7	13.7	23.399	0	9.0935	13
sp|P62081|RS7_HUMAN	sp|P62081|RS7_HUMAN	33.5776	33.9829	34.0716	33.8908	33.7886	33.5573		1	0.294667	0.131804	0.727202	12	12	12	64.4	64.4	64.4	22.127	0	287.61	189
sp|P62136|PP1A_HUMAN	sp|P62136|PP1A_HUMAN	30.9151	30.9973	31.2385	31.1255	31.0608	30.4892		1	0.284973	0.158469	0.706545	18	6	3	68.8	29.4	11.5	37.512	0	78.687	121
sp|P62140|PP1B_HUMAN	sp|P62140|PP1B_HUMAN	32.447	32.6316	32.6414	32.7565	32.7967	32.2167		1	0.028301	-0.0166283	-0.084241	19	19	7	70.9	70.9	33.6	37.186	0	323.31	284
sp|P62191|PRS4_HUMAN	sp|P62191|PRS4_HUMAN	32.0824	32.304	32.3943	32.6277	32.4345	31.7787		1	0.0245748	-0.0200577	-0.0734348	22	22	22	67.3	67.3	67.3	49.184	0	323.31	270
sp|P62195|PRS8_HUMAN	sp|P62195|PRS8_HUMAN	32.0247	32.3047	32.2983	32.3321	32.4339	31.7703		1	0.0460472	0.0304305	0.13464	26	26	25	69	69	66	45.626	0	323.31	244
sp|P62241|RS8_HUMAN	sp|P62241|RS8_HUMAN	33.9456	34.1094	34.1932	34.3006	34.1755	33.6553		1	0.0643003	0.0389086	0.184794	13	13	13	53.8	53.8	53.8	24.205	0	282.86	225
sp|P62244|RS15A_HUMAN	sp|P62244|RS15A_HUMAN	32.5758	32.7118	32.9016	32.9486	32.942	32.4023		1	0.0585385	-0.0345345	-0.169134	8	8	8	56.9	56.9	56.9	14.839	0	238.6	155
sp|P62249|RS16_HUMAN	sp|P62249|RS16_HUMAN	32.9031	32.9984	33.3169	33.3357	33.3111	32.809		1	0.137641	-0.0791194	-0.372552	10	10	10	63	63	63	16.445	0	28.511	159
sp|P62253|UB2G1_HUMAN	sp|P62253|UB2G1_HUMAN	24.7255	25.9662	25.8932	25.3547	25.2662	25.147		1	0.26795	0.272307	0.669962	2	2	2	12.9	12.9	12.9	19.509	0	7.1225	15
sp|P62256|UBE2H_HUMAN	sp|P62256|UBE2H_HUMAN	25.9386	26.3933	26.3332	25.8427	25.5338	26.7331		1	0.182325	0.185139	0.478666	2	2	2	16.4	16.4	16.4	20.655	0	12.809	11
sp|P62258|1433E_HUMAN	sp|P62258|1433E_HUMAN	35.2659	35.5061	35.589	35.6485	35.5996	35.0911		1	0.0117813	0.00724029	0.0356931	19	19	16	81.6	81.6	74.5	29.174	0	323.31	614
sp|P62263|RS14_HUMAN	sp|P62263|RS14_HUMAN	32.6836	33.2381	33.3383	33.1243	33.1989	32.8043		1	0.0649557	0.0441907	0.186565	7	7	7	65.6	65.6	65.6	16.273	0	323.31	137
sp|P62266|RS23_HUMAN	sp|P62266|RS23_HUMAN	32.2525	32.5444	32.5798	32.5761	32.6181	31.8789		1	0.143691	0.101139	0.387232	7	7	7	49	49	49	15.807	0	104.73	185
sp|P62269|RS18_HUMAN	sp|P62269|RS18_HUMAN	33.614	33.7844	33.9918	33.9534	34.068	33.4708		1	0.0550648	-0.0340169	-0.159618	13	13	13	58.6	58.6	58.6	17.718	0	69.425	190
sp|P62273|RS29_HUMAN	sp|P62273|RS29_HUMAN	30.4816	30.5606	30.7412	30.8658	30.8196	29.8909		1	0.0742144	0.0690619	0.211387	1	1	1	19.6	19.6	19.6	6.6767	0	27.087	28
sp|P62277|RS13_HUMAN	sp|P62277|RS13_HUMAN	33.0758	33.2486	33.3709	33.4172	33.4276	32.7732		1	0.0375236	0.0257505	0.110646	8	8	8	45.7	45.7	45.7	17.222	0	22.128	192
sp|P62280|RS11_HUMAN	sp|P62280|RS11_HUMAN	33.2706	33.5521	33.6818	33.8021	33.7516	33.1454		1	0.0952686	-0.0648715	-0.266498	11	11	11	57	57	57	18.431	0	66.111	156
sp|P62304|RUXE_HUMAN	sp|P62304|RUXE_HUMAN	29.7494	29.6094	29.8145	29.9585	29.5546	29.0429		1	0.308796	0.205743	0.7571	3	3	3	52.2	52.2	52.2	10.803	0	77.292	25
sp|P62306|RUXF_HUMAN	sp|P62306|RUXF_HUMAN	30.3205	30.5442	30.6706	30.6162	30.5873	30.043		1	0.171121	0.096248	0.452536	5	5	5	48.8	48.8	48.8	9.7251	0	20.562	66
sp|P62310|LSM3_HUMAN	sp|P62310|LSM3_HUMAN	26.5154	27.1472	26.9611	26.5251	27.1066	26.5627		1	0.208731	0.143087	0.539138	2	2	2	32.4	32.4	32.4	11.845	0	149.19	33
sp|P62312|LSM6_HUMAN	sp|P62312|LSM6_HUMAN	29.1944	29.378	29.4092	29.457	29.3556	29.1949		1	0.0285663	-0.00863202	-0.0850073	5	5	5	75	75	75	9.1275	0	26.654	32
sp|P62314|SMD1_HUMAN	sp|P62314|SMD1_HUMAN	31.2223	31.4678	31.883	31.6925	31.7251	31.0115		1	0.0547518	0.0479717	0.158758	4	4	4	54.6	54.6	54.6	13.281	0	88.389	77
sp|P62316|SMD2_HUMAN	sp|P62316|SMD2_HUMAN	31.3709	31.5437	31.5651	31.9301	31.7461	31.1687		1	0.19712	-0.121742	-0.51273	8	8	8	68.6	68.6	68.6	13.527	0	121.72	136
sp|P62318|SMD3_HUMAN	sp|P62318|SMD3_HUMAN	31.234	31.5723	31.6874	31.3906	31.9275	31.2488		1	0.0332814	-0.0243905	-0.0985598	5	5	5	53.2	53.2	53.2	13.916	0	323.31	107
sp|P62328|TYB4_HUMAN	sp|P62328|TYB4_HUMAN	25.4536	25.8432	24.8798	24.1459	23.9767	25.746		1	0.539664	0.769322	1.2225	1	1	1	25	25	25	5.0526	0	3.8801	9
sp|P62330|ARF6_HUMAN	sp|P62330|ARF6_HUMAN	28.1519	28.6598	28.2653	28.7896	28.3598	27.7241		1	0.068578	0.0678558	0.196321	6	6	6	47.4	47.4	47.4	20.082	0	22.194	38
sp|P62333|PRS10_HUMAN	sp|P62333|PRS10_HUMAN	30.9135	31.1339	31.3064	31.4476	31.6082	30.9615		1	0.418214	-0.221153	-0.981868	20	20	20	61.7	61.7	61.7	44.172	0	189.68	186
sp|P62341|SELT_HUMAN	sp|P62341|SELT_HUMAN	25.6955	25.5149	24.221	22.7892	23.538	23.0089	+	0.575273	1.77307	2.03178	3.94684	2	2	2	17.4	17.4	17.4	22.324	0.00032808	1.9029	1
sp|P62424|RL7A_HUMAN	sp|P62424|RL7A_HUMAN	33.8488	34.1061	34.2016	34.2079	34.2204	33.5819		1	0.0725611	0.0487734	0.206982	14	14	14	50.4	50.4	50.4	29.995	0	167.11	297
sp|P62487|RPB7_HUMAN	sp|P62487|RPB7_HUMAN	25.7689	26.8595	26.9869	27.3868	27.3567	26.9319		0.995689	0.764247	-0.686707	-1.66081	5	5	5	39	39	39	19.294	0	12.488	31
sp|P62491|RB11A_HUMAN;sp|P57735|RAB25_HUMAN	sp|P62491|RB11A_HUMAN	25.8102	26.855	26.9513	26.6848	27.319	25.5502		1	0.0108493	0.020841	0.0329035	11	1	1	59.7	13.4	13.4	24.393	0	95.096	14
sp|P62495|ERF1_HUMAN	sp|P62495|ERF1_HUMAN	31.2035	31.1835	31.2919	31.4279	31.4591	31.015		1	0.194141	-0.0743421	-0.505911	18	18	18	53.1	53.1	53.1	49.03	0	189.55	179
sp|P62633|CNBP_HUMAN	sp|P62633|CNBP_HUMAN	31.8599	31.8755	31.9239	32.0818	31.965	31.3198		1	0.153275	0.0975323	0.410276	9	9	9	54.2	54.2	54.2	19.463	0	241.78	114
sp|P62699|YPEL5_HUMAN	sp|P62699|YPEL5_HUMAN	24.9313	25.1859	24.4486	25.8859	25.0622	24.7869		1	0.421024	-0.389715	-0.987516	2	2	2	21.5	21.5	21.5	13.841	0	3.4426	14
sp|P62701|RS4X_HUMAN;sp|Q8TD47|RS4Y2_HUMAN;sp|P22090|RS4Y1_HUMAN	sp|P62701|RS4X_HUMAN;sp|Q8TD47|RS4Y2_HUMAN	34.4536	34.673	34.815	34.7314	34.8007	34.2677		1	0.0846954	0.0472349	0.239044	22	22	22	64.3	64.3	64.3	29.597	0	293.11	510
sp|P62714|PP2AB_HUMAN	sp|P62714|PP2AB_HUMAN	26.0413	26.6764	26.9312	26.5842	26.9087	25.906		1	0.0737444	0.0833391	0.210136	16	1	1	75.7	4.2	4.2	35.575	0	14.477	11
sp|P62750|RL23A_HUMAN	sp|P62750|RL23A_HUMAN	32.5221	32.7445	32.9943	33.1778	33.187	32.5749		1	0.390995	-0.226294	-0.926887	6	6	6	41.7	41.7	41.7	17.695	0	87.483	152
sp|P62753|RS6_HUMAN	sp|P62753|RS6_HUMAN	32.6188	32.9312	33.1291	33.1083	32.9846	32.5292		1	0.0276348	0.0189629	0.0823151	11	11	11	39.8	39.8	39.8	28.68	0	100.49	142
sp|P62805|H4_HUMAN	sp|P62805|H4_HUMAN	36.4081	36.3274	36.4399	36.4792	36.3513	35.9653		1	0.329574	0.126539	0.800643	11	11	11	55.3	55.3	55.3	11.367	0	105.8	345
sp|P62820|RAB1A_HUMAN	sp|P62820|RAB1A_HUMAN	29.6101	29.874	30.0623	29.8122	30.1321	29.7448		1	0.0958808	-0.0475578	-0.268075	13	5	5	71.7	34.1	34.1	22.677	0	115.18	42
sp|P62826|RAN_HUMAN	sp|P62826|RAN_HUMAN	34.1336	34.42	34.505	34.6555	34.6345	34.1677		1	0.273906	-0.133054	-0.682808	13	13	13	53.2	53.2	53.2	24.423	0	261.46	259
sp|P62829|RL23_HUMAN	sp|P62829|RL23_HUMAN	32.7223	32.8624	33.2537	33.2955	33.2127	32.6383		1	0.146478	-0.102721	-0.39396	9	9	9	65.7	65.7	65.7	14.865	0	79.872	308
sp|P62834|RAP1A_HUMAN	sp|P62834|RAP1A_HUMAN	26.9958	26.7319	26.5934	28.6721	27.2453	26.3435		1	0.397322	-0.646598	-0.939713	11	2	2	62.5	14.1	14.1	20.987	0	12.256	13
sp|P62841|RS15_HUMAN	sp|P62841|RS15_HUMAN	32.8718	32.9344	33.0573	33.0068	33.0508	32.434		1	0.236771	0.123981	0.601833	6	6	6	64.1	64.1	64.1	17.04	0	323.31	198
sp|P62847|RS24_HUMAN	sp|P62847|RS24_HUMAN	31.51	31.7396	31.7374	31.7848	31.6833	31.1592		1	0.225024	0.119904	0.575742	4	4	4	34.6	34.6	34.6	15.423	0	23.158	91
sp|P62851|RS25_HUMAN	sp|P62851|RS25_HUMAN	32.3	32.4355	32.6634	32.6082	32.5777	32.1668		1	0.0292151	0.015419	0.0868796	4	4	4	31.2	31.2	31.2	13.742	0	7.7105	69
sp|P62854|RS26_HUMAN;sp|Q5JNZ5|RS26L_HUMAN	sp|P62854|RS26_HUMAN;sp|Q5JNZ5|RS26L_HUMAN	32.2338	32.5853	32.6863	32.8048	32.7916	32.3306		1	0.271177	-0.140541	-0.676929	6	6	6	50.4	50.4	50.4	13.015	0	32.089	128
sp|P62857|RS28_HUMAN	sp|P62857|RS28_HUMAN	31.8103	32.2823	32.1547	32.3223	32.2421	31.672		1	0.00481637	0.00365512	0.0147058	6	6	6	56.5	56.5	56.5	7.8409	0	305.1	119
sp|P62861|RS30_HUMAN	sp|P62861|RS30_HUMAN	29.8043	30.08	30.1139	30.2179	30.2017	29.3637		1	0.0850363	0.0716483	0.239936	2	2	2	18.6	18.6	18.6	6.6478	0	4.0848	45
sp|P62873|GBB1_HUMAN	sp|P62873|GBB1_HUMAN	28.4413	28.5009	28.4954	29.0854	29.1519	28.2744		1	0.562046	-0.358023	-1.2663	11	7	6	58.8	42.6	33.5	37.377	0	102.45	67
sp|P62877|RBX1_HUMAN	sp|P62877|RBX1_HUMAN	27.0806	27.289	26.512	27.6196	27.2581	26.5442		1	0.174013	-0.180087	-0.45931	2	2	2	29.6	29.6	29.6	12.274	0	23.149	23
sp|P62879|GBB2_HUMAN	sp|P62879|GBB2_HUMAN	31.4843	31.7308	31.6752	31.9734	31.7338	31.1376		1	0.0194421	0.0151564	0.0584147	12	12	6	64.1	64.1	40	37.331	0	323.31	194
sp|P62888|RL30_HUMAN	sp|P62888|RL30_HUMAN	32.43	32.7625	32.8109	32.8501	32.8148	32.3059		1	0.0169773	0.0108782	0.0511445	8	8	8	66.1	66.1	66.1	12.784	0	167.83	163
sp|Q59GN2|R39L5_HUMAN;sp|P62891|RL39_HUMAN	sp|Q59GN2|R39L5_HUMAN;sp|P62891|RL39_HUMAN	30.3924	30.6644	30.6682	30.7375	30.7158	30.2594		1	0.00741323	0.00407728	0.0225687	1	1	1	19.6	19.6	19.6	6.3225	0	17.267	32
sp|P62899|RL31_HUMAN	sp|P62899|RL31_HUMAN	32.3336	32.5258	32.6251	32.7028	32.7933	32.1636		1	0.097528	-0.0583827	-0.27231	7	7	7	53.6	53.6	53.6	14.463	0	19.376	83
sp|P62906|RL10A_HUMAN	sp|P62906|RL10A_HUMAN	33.5348	33.7846	33.8897	33.9492	34.0205	33.4812		1	0.150834	-0.0805639	-0.404432	14	14	14	63.1	63.1	63.1	24.831	0	146.42	259
sp|P62910|RL32_HUMAN	sp|P62910|RL32_HUMAN	31.606	32.0419	32.1211	32.2071	32.2059	31.555		1	0.0872696	-0.0663141	-0.245769	9	9	9	51.9	51.9	51.9	15.86	0	74.574	110
sp|P62913|RL11_HUMAN	sp|P62913|RL11_HUMAN	32.7206	32.8882	32.8827	32.8322	33.1166	32.4281		1	0.0641358	0.0381953	0.184349	12	12	12	62.4	62.4	62.4	20.252	0	141.13	233
sp|P62917|RL8_HUMAN	sp|P62917|RL8_HUMAN	33.1841	33.4744	33.3028	33.4343	33.2593	32.8463		1	0.29389	0.140485	0.725552	9	9	9	45.9	45.9	45.9	28.024	0	283.63	179
sp|P62937|PPIA_HUMAN;sp|Q9Y536|PAL4A_HUMAN;sp|P0DN26|PAL4F_HUMAN;sp|F5H284|PAL4D_HUMAN;sp|A0A0B4J2A2|PAL4C_HUMAN;sp|A0A075B767|PAL4H_HUMAN;sp|A0A075B759|PAL4E_HUMAN;sp|P0DN37|PAL4G_HUMAN	sp|P62937|PPIA_HUMAN	35.9325	36.0996	36.1933	36.2367	36.1824	35.6865		1	0.0734199	0.0399602	0.209272	6	6	6	46.7	46.7	46.7	18.012	0	323.31	490
sp|P62942|FKB1A_HUMAN;sp|P68106|FKB1B_HUMAN	sp|P62942|FKB1A_HUMAN	32.838	32.9241	32.9932	33.2152	33.1527	32.835		1	0.520188	-0.149212	-1.18428	8	8	8	82.4	82.4	82.4	11.951	0	323.31	215
sp|P62979|RS27A_HUMAN	sp|P62979|RS27A_HUMAN	34.7709	35.0463	35.0581	35.2288	35.2401	34.7032		1	0.188679	-0.0988833	-0.493356	8	8	3	52.6	52.6	21.2	17.965	0	296.32	399
sp|P62987|RL40_HUMAN;sp|P0CG47|UBB_HUMAN;sp|P0CG48|UBC_HUMAN	sp|P62987|RL40_HUMAN;sp|P0CG47|UBB_HUMAN;sp|P0CG48|UBC_HUMAN	29.7457	30.017	30.1414	30.0394	29.9202	29.6185		1	0.251641	0.108672	0.634518	6	1	1	46.1	7.8	7.8	14.728	0	11.148	23
sp|P62993|GRB2_HUMAN	sp|P62993|GRB2_HUMAN	28.5722	28.5418	29.3491	28.9896	29.0433	28.2108		1	0.0677049	0.0731322	0.193975	10	10	10	57.1	57.1	57.1	25.206	0	55.294	37
sp|P62995|TRA2B_HUMAN	sp|P62995|TRA2B_HUMAN	30.7	31.2876	30.8362	30.9912	30.9601	30.2549		1	0.276721	0.205882	0.688862	11	11	10	38.9	38.9	38.9	33.665	0	153.57	126
sp|P63000|RAC1_HUMAN;sp|P60763|RAC3_HUMAN;sp|P15153|RAC2_HUMAN	sp|P63000|RAC1_HUMAN;sp|P60763|RAC3_HUMAN;sp|P15153|RAC2_HUMAN	31.3842	31.7973	31.9482	31.6992	31.7708	30.9268		1	0.313566	0.244314	0.767139	10	9	9	62	56.2	56.2	21.45	0	194.01	148
sp|P63010|AP2B1_HUMAN	sp|P63010|AP2B1_HUMAN	32.015	32.1791	32.3247	32.2944	32.2593	31.7259		1	0.144798	0.0797501	0.389906	38	38	23	52.1	52.1	35.8	104.55	0	275.32	324
sp|P63092|GNAS2_HUMAN;sp|Q5JWF2|GNAS1_HUMAN	sp|P63092|GNAS2_HUMAN;sp|Q5JWF2|GNAS1_HUMAN	26.013	26.2561	25.7295	26.4267	26.2117	25.6329		1	0.117465	-0.0909227	-0.322795	7	6	6	28.4	25.6	25.6	45.664	0	26.695	35
sp|P63098|CANB1_HUMAN	sp|P63098|CANB1_HUMAN	27.8011	27.3872	27.6457	27.1095	26.6515	25.4544		0.899481	1.11667	1.20618	2.37453	4	4	4	42.4	42.4	42.4	19.3	0	25.002	12
sp|P63104|1433Z_HUMAN	sp|P63104|1433Z_HUMAN	34.1889	34.2997	34.2996	34.4761	34.3919	33.7914		1	0.0685729	0.0429344	0.196308	15	11	10	66.5	55.5	47.3	27.745	0	308.88	230
sp|P63151|2ABA_HUMAN;sp|Q00005|2ABB_HUMAN;sp|Q9Y2T4|2ABG_HUMAN	sp|P63151|2ABA_HUMAN	28.983	28.7074	29.0879	28.4784	28.2381	28.662	+	0.809857	1.30774	0.466586	2.79157	11	11	6	34.7	34.7	19	51.691	0	62.473	77
sp|P63165|SUMO1_HUMAN;sp|G2XKQ0|SUMO5_HUMAN	sp|P63165|SUMO1_HUMAN;sp|G2XKQ0|SUMO5_HUMAN	28.0592	28.4176	28.3462	28.648	28.6272	27.9155		1	0.175747	-0.122571	-0.463361	3	3	3	27.7	27.7	27.7	11.557	0	2.7663	32
sp|P63167|DYL1_HUMAN	sp|P63167|DYL1_HUMAN	31.2136	31.5853	31.6673	31.8443	31.8828	31.1774		1	0.211194	-0.146076	-0.544705	4	4	1	50.6	50.6	24.7	10.366	0	220.52	111
sp|P63172|DYLT1_HUMAN	sp|P63172|DYLT1_HUMAN	28.5932	28.4175	28.4378	28.8276	28.7383	28.196		1	0.19581	-0.104494	-0.509734	4	4	4	63.7	63.7	63.7	12.452	0	93.304	73
sp|P63173|RL38_HUMAN	sp|P63173|RL38_HUMAN	31.0384	31.3138	30.7863	31.0003	31.3275	30.8576		1	0.0254257	-0.0156587	-0.0759097	3	3	3	38.6	38.6	38.6	8.2178	0	5.0709	77
sp|P63208|SKP1_HUMAN	sp|P63208|SKP1_HUMAN	29.0564	29.4511	29.3789	29.2688	29.4478	28.8156		1	0.203541	0.118056	0.527368	7	7	7	46	46	46	18.658	0	47.699	91
sp|P63218|GBG5_HUMAN	sp|P63218|GBG5_HUMAN	25.0958	25.5641	25.3137	22.8121	22.9728	22.2961	+	0.125333	3.37101	2.63082	10.7429	1	1	1	39.7	39.7	39.7	7.3184	0.0003406	2.3385	1
sp|P63220|RS21_HUMAN	sp|P63220|RS21_HUMAN	31.2155	31.3697	30.8418	31.5787	31.5291	31.169		1	0.628157	-0.283274	-1.39525	5	5	5	43.4	43.4	43.4	9.1113	0	148.05	75
sp|P63241|IF5A1_HUMAN;sp|Q6IS14|IF5AL_HUMAN;sp|Q9GZV4|IF5A2_HUMAN	sp|P63241|IF5A1_HUMAN;sp|Q6IS14|IF5AL_HUMAN	34.0203	34.1158	34.1647	34.1229	33.9873	33.5933		1	0.533961	0.199126	1.21131	13	13	13	85.1	85.1	85.1	16.832	0	323.31	475
sp|P63244|RACK1_HUMAN	sp|P63244|RACK1_HUMAN	34.4381	34.5954	34.5798	34.7699	34.7778	34.2622		1	0.136068	-0.0655429	-0.368717	23	23	23	89.9	89.9	89.9	35.076	0	323.31	534
sp|P63261|ACTG_HUMAN	sp|P63261|ACTG_HUMAN	38.5515	38.7372	38.82	39.0126	38.9342	38.5363		1	0.303242	-0.124831	-0.745376	29	29	1	93.9	93.9	4.5	41.792	0	323.31	3598
sp|P63272|SPT4H_HUMAN	sp|P63272|SPT4H_HUMAN	27.7231	27.4745	27.6388	27.9532	27.9075	27.2182		1	0.118356	-0.0808328	-0.32502	2	2	2	17.1	17.1	17.1	13.193	0	3.7118	13
sp|P63279|UBC9_HUMAN	sp|P63279|UBC9_HUMAN	30.5541	30.2582	30.6094	30.4991	31.0069	29.5723		1	0.0942415	0.114487	0.26385	7	7	7	64.6	64.6	64.6	18.007	0	305.31	67
sp|P63313|TYB10_HUMAN	sp|P63313|TYB10_HUMAN	26.4296	26.413	26.4884	26.4695	26.4673	25.9395		1	0.354619	0.151566	0.852531	1	1	1	31.8	31.8	31.8	5.0256	0	3.8494	8
sp|P67775|PP2AA_HUMAN	sp|P67775|PP2AA_HUMAN	30.6789	31.0947	31.1587	31.3098	31.0955	30.7713		1	0.138677	-0.0814171	-0.375074	17	17	2	78.3	78.3	6.8	35.594	0	323.31	199
sp|P67809|YBOX1_HUMAN;sp|Q9Y2T7|YBOX2_HUMAN	sp|P67809|YBOX1_HUMAN	32.4081	32.6171	32.4005	32.6931	32.5985	32.2272		1	0.0682141	-0.0310427	-0.195344	12	12	9	49.1	49.1	38	35.924	0	323.31	292
sp|P67812|SC11A_HUMAN;sp|P0C7V7|SC11B_HUMAN	sp|P67812|SC11A_HUMAN	28.3816	28.4644	28.3138	28.2556	28.0939	27.7353		0.895614	1.05353	0.358322	2.24222	7	7	7	31.3	31.3	31.3	20.625	0	11.079	39
sp|P67870|CSK2B_HUMAN	sp|P67870|CSK2B_HUMAN	29.831	30.0156	29.8661	29.8884	30.3161	29.691		1	0.114739	-0.0609805	-0.315974	8	8	8	48.8	48.8	48.8	24.942	0	91.191	108
sp|P67936|TPM4_HUMAN;sp|Q2TAC2|CCD57_HUMAN	sp|P67936|TPM4_HUMAN	32.6495	32.6779	32.857	32.9797	32.8282	32.6032		1	0.233323	-0.0755806	-0.594199	24	24	12	57.3	57.3	35.1	28.521	0	165.93	283
sp|P68032|ACTC_HUMAN;sp|P63267|ACTH_HUMAN;sp|P62736|ACTA_HUMAN;sp|P68133|ACTS_HUMAN	sp|P68032|ACTC_HUMAN;sp|P63267|ACTH_HUMAN;sp|P62736|ACTA_HUMAN;sp|P68133|ACTS_HUMAN	34.5182	34.6687	34.741	34.9356	34.8922	34.3532		1	0.159424	-0.0843404	-0.424929	17	2	2	47.2	11.9	11.9	42.019	0	40.636	185
sp|P68036|UB2L3_HUMAN;sp|A0A1B0GUS4|UB2L5_HUMAN	sp|P68036|UB2L3_HUMAN;sp|A0A1B0GUS4|UB2L5_HUMAN	32.2379	32.5136	32.5543	32.5879	32.6637	32.1378		1	0.0498697	-0.0278714	-0.145278	8	8	8	65.6	65.6	65.6	17.861	0	323.31	200
sp|P68104|EF1A1_HUMAN;sp|Q5VTE0|EF1A3_HUMAN	sp|P68104|EF1A1_HUMAN;sp|Q5VTE0|EF1A3_HUMAN	36.7881	36.8126	37.0709	37.3004	37.2672	36.5733		1	0.243472	-0.156429	-0.616606	22	22	13	60.2	60.2	37.4	50.14	0	323.31	2012
sp|P68363|TBA1B_HUMAN;sp|Q9H853|TBA4B_HUMAN	sp|P68363|TBA1B_HUMAN	36.8431	37.0425	37.0733	37.2498	37.2583	36.6384		1	0.103506	-0.0625598	-0.287596	33	33	0	81.8	81.8	0	50.151	0	323.31	1532
sp|P68366|TBA4A_HUMAN	sp|P68366|TBA4A_HUMAN	31.7497	31.8369	32.1405	32.3077	32.2836	31.7678		1	0.423614	-0.210666	-0.992718	30	7	7	77	28.1	28.1	49.924	0	189.02	105
sp|P68371|TBB4B_HUMAN;sp|P04350|TBB4A_HUMAN	sp|P68371|TBB4B_HUMAN;sp|P04350|TBB4A_HUMAN	36.8519	37.0986	37.0255	37.2123	37.127	36.6468		1	0.00585365	-0.00340271	-0.017852	28	28	5	75.1	75.1	13	49.83	0	323.31	1805
sp|P68400|CSK21_HUMAN;sp|Q8NEV1|CSK23_HUMAN	sp|P68400|CSK21_HUMAN;sp|Q8NEV1|CSK23_HUMAN	30.6138	30.8982	31.0956	30.9448	30.8913	30.5146		1	0.165709	0.0856024	0.439806	14	14	14	51.2	51.2	51.2	45.143	0	199.78	133
sp|P68402|PA1B2_HUMAN	sp|P68402|PA1B2_HUMAN	30.6794	30.8214	30.5087	30.6656	30.7542	30.7731		1	0.251844	-0.0611261	-0.634961	6	6	6	59.4	59.4	59.4	25.569	0	323.31	102
sp|P68431|H31_HUMAN;sp|Q16695|H31T_HUMAN;sp|Q6NXT2|H3C_HUMAN	sp|P68431|H31_HUMAN;sp|Q16695|H31T_HUMAN;sp|Q6NXT2|H3C_HUMAN	32.6496	32.5674	31.7981	32.5863	33.2298	32.3824		1	0.456804	-0.394471	-1.05903	6	1	1	46.3	23.5	23.5	15.404	0	90.955	227
sp|P69849|NOMO3_HUMAN;sp|Q15155|NOMO1_HUMAN;sp|Q5JPE7|NOMO2_HUMAN	sp|P69849|NOMO3_HUMAN;sp|Q15155|NOMO1_HUMAN;sp|Q5JPE7|NOMO2_HUMAN	29.2667	29.5458	29.3577	29.345	29.4099	28.8091		1	0.414515	0.202047	0.974425	13	13	13	16	16	16	134.13	0	107.39	130
sp|P78318|IGBP1_HUMAN	sp|P78318|IGBP1_HUMAN	24.5997	25.4738	24.5988	25.7735	25.3376	24.9023		1	0.508416	-0.44703	-1.16113	2	2	2	8	8	8	39.221	0	17.496	14
sp|P78330|SERB_HUMAN	sp|P78330|SERB_HUMAN	28.8109	28.87	28.9646	28.9464	29.1448	28.7928		1	0.288421	-0.079457	-0.713908	6	6	6	35.1	35.1	35.1	25.007	0	97.704	44
sp|P78344|IF4G2_HUMAN	sp|P78344|IF4G2_HUMAN	31.1806	31.5967	31.6016	31.3756	31.4931	30.9361		1	0.363904	0.191368	0.871616	31	31	31	45.8	45.8	45.8	102.36	0	294.23	241
sp|P78346|RPP30_HUMAN	sp|P78346|RPP30_HUMAN	23.7904	23.6895	24.3793	24.1405	24.8147	24.0524		1	0.52086	-0.382779	-1.1856	1	1	1	6.3	6.3	6.3	29.321	0.00033956	2.3016	4
sp|P78347|GTF2I_HUMAN	sp|P78347|GTF2I_HUMAN	28.2587	28.7889	28.8086	28.8428	28.7833	28.1381		1	0.0360131	0.0307058	0.106354	10	10	10	15.2	15.2	15.2	112.42	0	80.925	49
sp|P78356|PI42B_HUMAN	sp|P78356|PI42B_HUMAN	25.0551	24.9218	24.6549	23.5574	24.2696	26.2536		1	0.0794902	0.18372	0.225366	4	4	2	12	12	5.8	47.377	0	11.597	6
sp|P78362|SRPK2_HUMAN	sp|P78362|SRPK2_HUMAN	25.5031	25.6242	25.069	25.6662	25.8452	24.7626		1	0.0230873	-0.0259151	-0.0690981	5	2	2	8.4	4.2	4.2	77.526	0	16.139	21
sp|P78371|TCPB_HUMAN	sp|P78371|TCPB_HUMAN	34.2412	34.4309	34.4696	34.6202	34.5165	34.0562		1	0.0307472	-0.0170835	-0.0912915	28	28	28	60.7	60.7	60.7	57.488	0	323.31	532
sp|P78406|RAE1L_HUMAN	sp|P78406|RAE1L_HUMAN	29.1045	29.5703	29.532	29.7739	29.5082	28.7239		1	0.0668846	0.0668837	0.191768	12	12	12	54.9	54.9	54.9	40.968	0	138.64	76
sp|P78536|ADA17_HUMAN	sp|P78536|ADA17_HUMAN	24.8851	25.8614	24.7177	25.0718	24.9162	24.8544		1	0.223275	0.207251	0.571838	3	3	3	5.2	5.2	5.2	93.02	0	2.3962	5
sp|P78537|BL1S1_HUMAN	sp|P78537|BL1S1_HUMAN	24.2879	24.763	24.8455	22.1115	23.0397	24.1208		0.873852	1.19552	1.54145	2.5434	1	1	1	7.2	7.2	7.2	17.262	0.0082474	0.99058	1
sp|P78559|MAP1A_HUMAN	sp|P78559|MAP1A_HUMAN	29.9141	30.1875	30.0536	30.4689	30.254	29.7229		1	0.153862	-0.0968806	-0.41168	6	5	5	3.5	3.1	3.1	305.48	0	4.1356	17
sp|P82094|TMF1_HUMAN	sp|P82094|TMF1_HUMAN	25.751	26.0202	25.9897	26.1035	25.6655	24.4919		1	0.438916	0.499992	1.02337	2	2	2	2.6	2.6	2.6	122.84	0	3.1101	16
sp|P82663|RT25_HUMAN	sp|P82663|RT25_HUMAN	25.566	25.792	25.9175	26.1469	26.1186	25.3479		1	0.149194	-0.112626	-0.400494	1	1	1	6.9	6.9	6.9	20.116	0.0018945	1.556	0
sp|P82673|RT35_HUMAN	sp|P82673|RT35_HUMAN	24.803	24.8108	25.0106	24.7776	24.7721	24.2727		1	0.671494	0.26732	1.47965	1	1	1	4	4	4	36.844	0.0018868	1.5266	16
sp|P82909|RT36_HUMAN	sp|P82909|RT36_HUMAN	27.7394	28.0327	28.0414	28.081	28.1146	27.4044		1	0.101566	0.071153	0.28265	1	1	1	15.5	15.5	15.5	11.466	0	26.427	27
sp|P82933|RT09_HUMAN	sp|P82933|RT09_HUMAN	25.5233	25.3283	25.8992	23.2998	25.7876	25.2423		1	0.449035	0.807041	1.04357	1	1	1	3.3	3.3	3.3	45.834	0.0045662	1.2349	12
sp|P82979|SARNP_HUMAN	sp|P82979|SARNP_HUMAN	29.9313	30.1917	30.367	30.2162	29.739	29.103		1	0.619143	0.477208	1.37769	4	4	4	16.7	16.7	16.7	23.671	0	5.6341	35
sp|P83731|RL24_HUMAN	sp|P83731|RL24_HUMAN	32.418	32.7276	32.9007	32.9197	33.0062	32.4787		1	0.214988	-0.11945	-0.553256	8	8	8	45.9	45.9	45.9	17.779	0	17.582	80
sp|P83881|RL36A_HUMAN;sp|Q969Q0|RL36L_HUMAN	sp|P83881|RL36A_HUMAN;sp|Q969Q0|RL36L_HUMAN	31.208	31.657	31.5635	32.1623	32.0492	31.4849		1	0.778726	-0.422627	-1.68921	5	5	5	28.3	28.3	28.3	12.441	0	30.182	69
sp|P83916|CBX1_HUMAN	sp|P83916|CBX1_HUMAN	29.1628	29.5568	29.5461	30.0763	29.9291	29.3862		1	0.693058	-0.375293	-1.52168	6	5	5	53.5	44.9	44.9	21.418	0	124.26	73
sp|P84077|ARF1_HUMAN;sp|P61204|ARF3_HUMAN	sp|P84077|ARF1_HUMAN;sp|P61204|ARF3_HUMAN	32.8475	32.9669	32.9173	32.861	32.8877	32.401		1	0.528103	0.194037	1.19982	11	11	7	80.1	80.1	51.4	20.697	0	311.31	228
sp|P84085|ARF5_HUMAN	sp|P84085|ARF5_HUMAN	30.3541	30.2501	30.4396	30.3991	30.698	30.0485		1	0.0601473	-0.0339286	-0.173522	10	6	6	80	51.1	51.1	20.529	0	150.03	79
sp|P84090|ERH_HUMAN	sp|P84090|ERH_HUMAN	30.6321	30.5933	30.6187	30.745	30.6075	30.227		1	0.221529	0.0882136	0.567933	5	5	5	51	51	51	12.259	0	100.92	66
sp|P84095|RHOG_HUMAN	sp|P84095|RHOG_HUMAN	28.7202	28.8532	28.2271	28.0881	28.5601	27.753		1	0.705273	0.466421	1.5455	8	7	7	63.9	58.1	58.1	21.308	0	33.903	40
sp|P84098|RL19_HUMAN	sp|P84098|RL19_HUMAN	32.5694	33.0105	33.2653	32.9779	32.9852	32.3556		1	0.237162	0.17557	0.602696	8	8	8	31.1	31.1	31.1	23.466	0	46.099	138
sp|P84103|SRSF3_HUMAN	sp|P84103|SRSF3_HUMAN	31.9957	32.0766	32.089	32.1851	32.0085	31.6661		1	0.257811	0.10053	0.647975	8	8	8	45.7	45.7	45.7	19.329	0	256.01	129
sp|P84243|H33_HUMAN	sp|P84243|H33_HUMAN	31.2482	31.7737	31.458	31.5119	31.5401	31.4015		1	0.0184244	0.00878143	0.0554175	6	1	1	46.3	23.5	23.5	15.328	0	107.55	31
sp|P85037|FOXK1_HUMAN	sp|P85037|FOXK1_HUMAN	26.6988	26.5062	25.6731	25.8509	25.7577	25.2027		0.994931	0.855686	0.688934	1.84113	6	6	6	12.7	12.7	12.7	75.456	0	15.848	9
sp|P98082|DAB2_HUMAN	sp|P98082|DAB2_HUMAN	27.1698	27.1165	26.5852	26.9309	26.4986	26.1996		1	0.664077	0.414126	1.4652	4	4	4	6.8	6.8	6.8	82.447	0	38.194	21
sp|P98155|VLDLR_HUMAN	sp|P98155|VLDLR_HUMAN	22.9512	23.6168	23.1264	22.852	22.4802	22.3978		0.827672	1.26291	0.654803	2.69125	1	1	1	1.9	1.9	1.9	96.098	0	3.3156	3
sp|P98175|RBM10_HUMAN	sp|P98175|RBM10_HUMAN	26.0121	26.774	26.5838	27.1247	27.0296	26.6133		0.993369	0.773078	-0.4659	-1.67813	7	7	7	9.2	9.2	9.2	103.53	0	8.8602	20
sp|P98179|RBM3_HUMAN	sp|P98179|RBM3_HUMAN	32.5176	32.8086	32.8431	32.5605	32.516	32.1561		0.9857	0.884384	0.312194	1.89825	5	5	5	46.5	46.5	46.5	17.17	0	110.82	59
sp|P98194|AT2C1_HUMAN	sp|P98194|AT2C1_HUMAN	26.2163	26.0072	25.9337	26.4136	26.174	25.1301		1	0.133983	0.146542	0.363625	2	2	2	4.4	4.4	4.4	100.58	0.0024969	1.4316	3
sp|P98196|AT11A_HUMAN	sp|P98196|AT11A_HUMAN	25.7509	25.8537	25.9939	25.4895	24.4802	24.7266	+	0.737403	1.44192	0.9674	3.10209	5	5	5	5.3	5.3	5.3	129.75	0	47.438	14
sp|Q00169|PIPNA_HUMAN	sp|Q00169|PIPNA_HUMAN	29.7878	30.0338	30.0605	29.9589	30.1314	29.4518		1	0.196509	0.113346	0.511335	12	12	10	47	47	40.7	31.806	0	184.09	71
sp|Q00325|MPCP_HUMAN	sp|Q00325|MPCP_HUMAN	32.182	32.4594	32.5041	32.5244	32.3787	31.7886		1	0.242162	0.151279	0.613725	9	9	9	37.3	37.3	37.3	40.094	0	52.832	112
sp|Q00341|VIGLN_HUMAN	sp|Q00341|VIGLN_HUMAN	31.8919	32.114	32.0628	32.1131	32.125	31.5061		1	0.192856	0.108191	0.502963	37	37	37	34.2	34.2	34.2	141.45	0	297.61	287
sp|Q00403|TF2B_HUMAN	sp|Q00403|TF2B_HUMAN	22.7335	25.5868	25.6709	24.7909	25.2194	24.8626		1	0.109031	-0.293911	-0.301607	3	3	3	17.7	17.7	17.7	34.833	0	14.068	14
sp|Q00534|CDK6_HUMAN	sp|Q00534|CDK6_HUMAN	28.5786	28.5592	28.9925	29.1918	29.0645	28.4009		1	0.245293	-0.175628	-0.620608	10	9	9	35	32.5	32.5	36.938	0	51.135	82
sp|Q00535|CDK5_HUMAN;sp|Q96Q40|CDK15_HUMAN;sp|Q07002|CDK18_HUMAN;sp|Q00537|CDK17_HUMAN	sp|Q00535|CDK5_HUMAN	28.4634	28.3838	28.3829	28.2637	27.9942	28.3733		1	0.796905	0.199678	1.72495	8	7	7	33.9	31.2	31.2	33.304	0	17.186	66
sp|Q00577|PURA_HUMAN;sp|Q9UJV8|PURG_HUMAN	sp|Q00577|PURA_HUMAN	30.1108	30.2924	30.4631	30.47	30.4226	29.7419		1	0.109029	0.0772839	0.301603	10	10	9	38.8	38.8	36.6	34.91	0	286.29	97
sp|Q00610|CLH1_HUMAN	sp|Q00610|CLH1_HUMAN	33.4237	33.5258	33.623	33.7366	33.7367	33.1124		1	0.00667675	-0.00439199	-0.0203434	80	80	67	62.8	62.8	53.7	191.61	0	323.31	836
sp|Q00653|NFKB2_HUMAN	sp|Q00653|NFKB2_HUMAN	25.3048	26.0622	25.2252	26.083	26.2119	24.9917		1	0.188258	-0.231448	-0.492385	6	6	6	9.8	9.8	9.8	96.748	0	34.704	24
sp|Q00688|FKBP3_HUMAN	sp|Q00688|FKBP3_HUMAN	30.1207	30.3587	30.6001	30.5356	30.5646	29.7864		1	0.0781373	0.0642891	0.221792	6	6	6	28.6	28.6	28.6	25.177	0	60.254	69
sp|Q00765|REEP5_HUMAN	sp|Q00765|REEP5_HUMAN	29.5362	29.669	29.8111	29.779	29.7256	29.198		1	0.19966	0.104573	0.518532	2	2	2	10.1	10.1	10.1	21.493	0	4.2047	24
sp|Q00839|HNRPU_HUMAN	sp|Q00839|HNRPU_HUMAN	33.9597	34.0198	34.1731	34.2402	34.25	33.7255		1	0.038635	-0.0209974	-0.113797	21	21	21	29.3	29.3	29.3	90.583	0	323.31	366
sp|Q01082|SPTB2_HUMAN;sp|P11277|SPTB1_HUMAN	sp|Q01082|SPTB2_HUMAN	32.2992	32.5455	32.5648	32.8342	32.7341	32.1062		1	0.133705	-0.0883191	-0.362943	89	89	81	47.9	47.9	44	274.61	0	323.31	693
sp|Q01085|TIAR_HUMAN	sp|Q01085|TIAR_HUMAN	28.2711	28.7607	28.0135	28.8974	28.7888	28.3354		1	0.511791	-0.325413	-1.16777	8	8	5	32.5	32.5	23.7	41.59	0	184.65	52
sp|Q01105|SET_HUMAN;sp|P0DME0|SETLP_HUMAN	sp|Q01105|SET_HUMAN;sp|P0DME0|SETLP_HUMAN	33.1421	33.0643	33.117	33.3377	33.1865	32.5259		1	0.134145	0.091114	0.364021	10	10	10	50.3	50.3	50.3	33.488	0	323.31	144
sp|Q01130|SRSF2_HUMAN;sp|Q9BRL6|SRSF8_HUMAN	sp|Q01130|SRSF2_HUMAN	31.2028	31.4639	31.5895	31.6134	31.5664	31.1411		1	0.0388427	-0.0215664	-0.114385	8	8	8	34.4	34.4	34.4	25.476	0	266.62	155
sp|Q01432|AMPD3_HUMAN	sp|Q01432|AMPD3_HUMAN	25.0165	26.2427	25.268	24.9751	25.4299	24.3536		1	0.533588	0.589522	1.21058	4	3	3	6.3	5.1	5.1	88.811	0	5.5559	11
sp|Q01433|AMPD2_HUMAN	sp|Q01433|AMPD2_HUMAN	30.4025	30.5272	30.424	30.6636	30.5439	30.0747		1	0.0443177	0.0238546	0.129802	20	20	19	21.8	21.8	21.8	100.69	0	66.688	135
sp|Q01469|FABP5_HUMAN	sp|Q01469|FABP5_HUMAN	30.8544	30.8895	30.9266	31.107	31.1238	30.4051		1	0.0160207	0.0114854	0.0483128	3	3	3	15.6	15.6	15.6	15.164	0	6.5204	33
sp|Q01518|CAP1_HUMAN	sp|Q01518|CAP1_HUMAN	30.7507	31.1068	31.0724	31.0152	31.0404	30.3507		1	0.277507	0.174512	0.690551	7	7	7	18.7	18.7	18.7	51.901	0	62.574	91
sp|Q01581|HMCS1_HUMAN;sp|P54868|HMCS2_HUMAN	sp|Q01581|HMCS1_HUMAN	30.2867	30.4525	30.3944	30.7552	30.5545	29.8844		1	0.0251712	-0.0201244	-0.0751698	10	10	10	28.3	28.3	28.3	57.293	0	70.193	121
sp|Q01658|NC2B_HUMAN	sp|Q01658|NC2B_HUMAN	27.416	27.7873	27.8952	28.2334	28.0051	27.4056		1	0.251987	-0.181906	-0.635274	3	3	3	34.7	34.7	34.7	19.443	0	20.774	21
sp|Q01780|EXOSX_HUMAN	sp|Q01780|EXOSX_HUMAN	23.4135	24.5654	25.6386	25.7068	25.346	24.5314		1	0.37654	-0.655594	-0.897469	2	2	2	3.7	3.7	3.7	100.83	0	7.7729	8
sp|Q01813|PFKAP_HUMAN	sp|Q01813|PFKAP_HUMAN	30.6293	30.8807	29.0849	25.8189	28.4681	25.2324	+	0.683654	1.49549	3.69187	3.23075	4	3	3	9.2	6.8	6.8	85.595	0	46.574	18
sp|Q01844|EWS_HUMAN	sp|Q01844|EWS_HUMAN	29.3455	29.6674	29.6892	29.9987	29.6108	28.7073		1	0.1173	0.128429	0.322384	5	5	5	12.3	12.3	12.3	68.477	0	252.7	85
sp|Q01968|OCRL_HUMAN	sp|Q01968|OCRL_HUMAN	24.375	22.8533	24.6527	25.7141	25.3119	25.2097		0.875434	1.17647	-1.45155	-2.50221	3	3	2	4.8	4.8	3.6	104.2	0.00033356	2.0895	13
sp|Q02127|PYRD_HUMAN	sp|Q02127|PYRD_HUMAN	25.3408	25.4859	25.1571	26.8975	26.1292	26.6092	+	0.485364	2.12575	-1.21738	-5.00085	2	2	2	8.1	8.1	8.1	42.867	0	38.17	16
sp|Q02218|ODO1_HUMAN;sp|Q9ULD0|OGDHL_HUMAN	sp|Q02218|ODO1_HUMAN	31.7412	31.8355	31.756	32.0557	31.8572	31.4988		1	0.0548736	-0.0263411	-0.159093	29	29	29	34.6	34.6	34.6	115.93	0	274.23	291
sp|Q02241|KIF23_HUMAN	sp|Q02241|KIF23_HUMAN	25.8402	26.0528	25.5272	24.718	25.164	24.8598	+	0.593961	1.94231	0.892807	4.43017	4	4	4	5.7	5.7	5.7	110.06	0	2.7838	5
sp|Q02252|MMSA_HUMAN	sp|Q02252|MMSA_HUMAN	25.0258	24.3004	23.8231	24.6605	24.2103	23.5817		1	0.189401	0.23225	0.495017	3	3	3	8.6	8.6	8.6	57.839	0.0030912	1.3508	3
sp|Q02338|BDH_HUMAN	sp|Q02338|BDH_HUMAN	29.1313	29.4582	29.4561	29.2346	29.4129	28.6206		1	0.419206	0.259165	0.983863	4	4	4	10.5	10.5	10.5	38.157	0	6.746	28
sp|Q02447|SP3_HUMAN	sp|Q02447|SP3_HUMAN	25.9737	26.0737	26.6113	25.9033	25.7381	25.5021		0.908524	1.03268	0.50507	2.19905	2	2	2	5.6	5.6	5.6	81.924	0	29.302	23
sp|Q02543|RL18A_HUMAN	sp|Q02543|RL18A_HUMAN	31.4866	31.6707	31.8381	31.917	32.019	31.4833		1	0.296866	-0.141308	-0.731872	10	10	10	46.6	46.6	46.6	20.762	0	223.81	140
sp|Q02750|MP2K1_HUMAN	sp|Q02750|MP2K1_HUMAN	29.2554	29.4952	29.5844	29.7109	29.7411	28.9449		1	0.024763	-0.0205981	-0.0739827	8	8	5	24.9	24.9	14.8	43.439	0	57.332	56
sp|Q02790|FKBP4_HUMAN	sp|Q02790|FKBP4_HUMAN	30.2176	30.5009	30.0555	29.8627	30.0612	29.6184		0.894432	1.05664	0.410557	2.24868	9	9	9	21.6	21.6	21.6	51.804	0	48.562	80
sp|Q02809|PLOD1_HUMAN	sp|Q02809|PLOD1_HUMAN	28.4706	28.4469	28.796	29.0032	28.8061	28.2339		1	0.160694	-0.109875	-0.427945	5	5	5	9.8	9.8	9.8	83.549	0	48.812	59
sp|Q02818|NUCB1_HUMAN	sp|Q02818|NUCB1_HUMAN	25.0236	25.0422	25.3622	25.2759	25.618	24.7665		1	0.102955	-0.077467	-0.28619	2	2	2	5.2	5.2	5.2	53.879	0.0018809	1.4718	6
sp|Q02878|RL6_HUMAN	sp|Q02878|RL6_HUMAN	32.9448	33.254	33.4192	33.3734	33.3838	32.7369		1	0.0558593	0.0412814	0.1618	10	10	10	23.6	23.6	23.6	32.728	0	50.901	164
sp|Q02880|TOP2B_HUMAN	sp|Q02880|TOP2B_HUMAN	28.2094	28.671	28.5358	28.5194	28.3219	28.2824		1	0.248502	0.0975316	0.627648	19	14	14	16.1	12.5	12.5	183.26	0	63.327	52
sp|Q02978|M2OM_HUMAN	sp|Q02978|M2OM_HUMAN	29.8383	30.069	30.0272	29.2043	29.5373	29.3465	+	0.4846	2.16771	0.615461	5.13888	11	11	11	43.6	43.6	43.6	34.061	0	36.954	64
sp|Q03135|CAV1_HUMAN;sp|P56539|CAV3_HUMAN	sp|Q03135|CAV1_HUMAN	31.6031	32.2037	32.3262	32.3239	32.2893	31.7352		1	0.0867302	-0.0717862	-0.244362	7	7	7	40.4	40.4	40.4	20.471	0	90.792	105
sp|Q03252|LMNB2_HUMAN	sp|Q03252|LMNB2_HUMAN	26.8823	27.4127	27.1017	27.3238	27.4019	26.7282		1	0.0243302	-0.0190938	-0.0727227	7	3	3	9	4.7	4.7	69.948	0	3.1768	15
sp|Q03426|KIME_HUMAN	sp|Q03426|KIME_HUMAN	24.802	25.1712	25.1777	25.3269	25.0457	25.1167		1	0.306113	-0.11283	-0.75144	2	2	2	9.1	9.1	9.1	42.45	0	5.3254	8
sp|Q03701|CEBPZ_HUMAN	sp|Q03701|CEBPZ_HUMAN	25.337	25.5558	25.5885	25.4227	25.8779	25.1367		1	0.0212515	0.0146453	0.0637277	1	1	1	0.9	0.9	0.9	120.97	0.009838	0.87128	6
sp|Q04206|TF65_HUMAN	sp|Q04206|TF65_HUMAN	23.2071	24.3932	25.0253	24.993	25.2686	24.3522		1	0.481499	-0.662684	-1.10802	2	2	2	5.3	5.3	5.3	60.218	0.0021889	1.4402	5
sp|Q04323|UBXN1_HUMAN	sp|Q04323|UBXN1_HUMAN	29.603	29.4508	29.6532	29.5275	29.6725	29.3053		1	0.212194	0.067222	0.546962	6	6	6	37.4	37.4	37.4	33.325	0	164.12	65
sp|Q04446|GLGB_HUMAN	sp|Q04446|GLGB_HUMAN	25.5935	25.572	25.5378	25.7196	25.8041	25.2544		1	0.0498305	-0.0249195	-0.145169	3	3	3	5.6	5.6	5.6	80.473	0	11.71	21
sp|Q04637|IF4G1_HUMAN;REV__sp|Q8NEG2|CG057_HUMAN	sp|Q04637|IF4G1_HUMAN	31.7997	31.9365	31.8757	31.9718	31.9682	31.5539		1	0.0975247	0.039278	0.272301	35	35	31	23.7	23.7	21.1	175.49	0	323.31	294
sp|Q04726|TLE3_HUMAN;sp|Q04725|TLE2_HUMAN;sp|Q04724|TLE1_HUMAN;sp|Q04727|TLE4_HUMAN	sp|Q04726|TLE3_HUMAN	26.0105	25.7132	24.088	25.1924	22.0201	23.2558		0.995431	0.743258	1.78111	1.6197	4	4	4	6.3	6.3	6.3	83.416	0	3.6043	8
sp|Q04760|LGUL_HUMAN	sp|Q04760|LGUL_HUMAN	30.5821	30.7687	30.8244	30.8263	30.7492	30.1508		1	0.264719	0.149637	0.662971	5	5	5	34.2	34.2	34.2	20.777	0	61.255	61
sp|Q04837|SSBP_HUMAN	sp|Q04837|SSBP_HUMAN	29.2559	29.8421	29.5053	29.7171	29.7249	29.3187		1	0.0859951	-0.0524654	-0.242443	3	3	3	21.6	21.6	21.6	17.259	0	55.699	40
sp|Q04917|1433F_HUMAN	sp|Q04917|1433F_HUMAN	32.1213	32.3889	32.4476	32.3464	32.2852	31.8292		1	0.360469	0.165634	0.864565	14	11	11	60.2	56.1	56.1	28.218	0	323.31	167
sp|Q05048|CSTF1_HUMAN	sp|Q05048|CSTF1_HUMAN	27.0681	26.6544	26.9583	27.755	27.6011	26.7323		1	0.61706	-0.469164	-1.37363	5	5	5	16.7	16.7	16.7	48.357	0	7.8273	11
sp|Q05086|UBE3A_HUMAN	sp|Q05086|UBE3A_HUMAN	27.8477	27.4678	27.142	27.4245	27.3165	27.0361		1	0.411014	0.22682	0.967374	7	7	7	12.5	12.5	12.5	100.69	0	90.054	54
sp|Q05209|PTN12_HUMAN	sp|Q05209|PTN12_HUMAN	27.3059	27.2651	27.1298	27.4478	27.4328	26.8734		1	0.030368	-0.0177142	-0.0902007	7	7	7	10	10	10	88.105	0	54.32	29
sp|Q05397|FAK1_HUMAN	sp|Q05397|FAK1_HUMAN	26.6557	25.7912	25.8158	26.4656	26.6726	26.0873		1	0.410918	-0.320947	-0.967179	3	3	3	4.8	4.8	4.8	119.23	0	20.981	17
sp|Q05519|SRS11_HUMAN	sp|Q05519|SRS11_HUMAN	25.264	25.1281	25.351	25.7036	25.082	25.2431		1	0.183989	-0.0951608	-0.48252	1	1	1	4.3	4.3	4.3	53.542	0	33.925	9
sp|Q05682|CALD1_HUMAN	sp|Q05682|CALD1_HUMAN	28.0706	28.5632	28.2676	28.5172	28.7572	27.9607		1	0.150228	-0.111199	-0.402978	7	7	7	8.2	8.2	8.2	93.23	0	17.759	48
sp|Q06124|PTN11_HUMAN	sp|Q06124|PTN11_HUMAN	28.9102	29.5703	29.6466	29.4901	30.6861	30.0841		1	0.786884	-0.711057	-1.70524	18	18	18	44.4	44.4	44.4	68.01	0	199.98	115
sp|Q06203|PUR1_HUMAN	sp|Q06203|PUR1_HUMAN	27.4628	26.8029	27.2546	27.1093	27.2914	25.359		1	0.381856	0.586854	0.908307	3	3	3	7.5	7.5	7.5	57.398	0	17.788	8
sp|Q06210|GFPT1_HUMAN;sp|O94808|GFPT2_HUMAN	sp|Q06210|GFPT1_HUMAN	29.3893	29.4122	29.3923	29.7215	29.4875	29.1401		1	0.110925	-0.0517966	-0.306387	19	19	19	38.6	38.6	38.6	78.806	0	76.591	115
sp|Q06265|EXOS9_HUMAN	sp|Q06265|EXOS9_HUMAN	26.6621	26.4732	26.7282	27.4985	26.6576	26.0692		1	0.102842	-0.120574	-0.285904	4	4	4	11.2	11.2	11.2	48.948	0	12.695	37
sp|Q06323|PSME1_HUMAN	sp|Q06323|PSME1_HUMAN	29.1459	29.0128	29.3908	29.0705	29.2924	28.9807		1	0.180991	0.0686417	0.47557	8	8	8	37.8	37.8	37.8	28.723	0	96.894	78
sp|Q06330|SUH_HUMAN	sp|Q06330|SUH_HUMAN	24.0828	27.2301	25.9602	27.1361	26.5388	26.3147		1	0.405725	-0.90551	-0.956705	3	3	3	12.8	12.8	12.8	55.637	0	21.128	6
sp|Q06481|APLP2_HUMAN	sp|Q06481|APLP2_HUMAN	24.9371	24.966	25.174	23.7221	25.3225	24.7483		1	0.379318	0.428108	0.903135	1	1	1	2.6	2.6	2.6	86.955	0	9.9407	4
sp|Q06546|GABPA_HUMAN	sp|Q06546|GABPA_HUMAN	27.4866	27.9257	27.7391	27.4536	27.7919	26.9427		1	0.505944	0.321074	1.15626	8	8	8	19.6	19.6	19.6	51.295	0	25.11	26
sp|Q06787|FMR1_HUMAN	sp|Q06787|FMR1_HUMAN	27.2523	27.619	27.4588	27.6074	28.1592	27.0546		1	0.185962	-0.163705	-0.487086	8	7	7	19	17.7	17.7	71.174	0	66.73	37
sp|Q06830|PRDX1_HUMAN	sp|Q06830|PRDX1_HUMAN	34.5873	34.8766	35.0933	35.1518	35.0568	34.5408		1	0.0955581	-0.0640882	-0.267244	13	13	9	63.8	63.8	50.8	22.11	0	95.572	213
sp|Q07020|RL18_HUMAN	sp|Q07020|RL18_HUMAN	31.5533	32.2223	32.3034	32.3485	32.3538	31.4891		1	0.0339706	-0.0374883	-0.10053	6	6	6	26.1	26.1	26.1	21.634	0	20.357	86
sp|Q07021|C1QBP_HUMAN	sp|Q07021|C1QBP_HUMAN	31.1546	29.3153	30.1926	30.1096	30.0775	29.2518		1	0.272073	0.407834	0.678859	2	2	2	19.9	19.9	19.9	31.362	0	178.98	35
sp|Q07065|CKAP4_HUMAN	sp|Q07065|CKAP4_HUMAN	30.9695	31.2856	31.3157	31.5023	31.4925	31.0702		1	0.384192	-0.164725	-0.913063	9	9	9	14.3	14.3	14.3	66.022	0	187.81	106
sp|Q07157|ZO1_HUMAN	sp|Q07157|ZO1_HUMAN	27.5379	26.9196	27.3154	26.916	26.7833	26.345		0.893923	1.08394	0.576222	2.30566	10	10	10	9.9	9.9	9.9	195.46	0	57.949	35
sp|Q07352|TISB_HUMAN	sp|Q07352|TISB_HUMAN	24.0362	25.1895	25.0743	25.2439	24.3798	25.3229		1	0.171578	-0.215516	-0.453607	2	2	1	9.2	9.2	5.3	36.313	0	5.2908	2
sp|Q07666|KHDR1_HUMAN;sp|Q5VWX1|KHDR2_HUMAN;sp|O75525|KHDR3_HUMAN	sp|Q07666|KHDR1_HUMAN;sp|Q5VWX1|KHDR2_HUMAN	30.2578	30.4887	31.0016	30.7452	31.1253	30.5509		1	0.334025	-0.22441	-0.809911	6	6	5	11.3	11.3	9.5	48.227	0	149.27	60
sp|Q07812|BAX_HUMAN	sp|Q07812|BAX_HUMAN	24.0191	26.3626	26.9318	26.8909	22.5385	26.1088		1	0.135683	0.591766	0.367778	1	1	1	6.8	6.8	6.8	21.184	0	23.213	14
sp|Q07817|B2CL1_HUMAN	sp|Q07817|B2CL1_HUMAN	26.8237	26.8565	27.2385	27.0437	27.2117	26.6178		1	0.0229442	0.0151984	0.0686803	3	3	3	20.6	20.6	20.6	26.049	0	5.0297	9
sp|Q07864|DPOE1_HUMAN	sp|Q07864|DPOE1_HUMAN	24.4085	24.2187	24.6179	24.6896	24.234	23.7591		1	0.254721	0.187455	0.641243	3	3	3	1.8	1.8	1.8	261.51	0.0085194	0.97966	3
sp|Q07866|KLC1_HUMAN;sp|Q6P597|KLC3_HUMAN	sp|Q07866|KLC1_HUMAN	29.5641	29.4855	29.8366	29.7549	29.3947	29.5042		1	0.197804	0.0774606	0.514295	17	17	12	38.9	38.9	25.7	65.309	0	146.68	100
sp|Q07889|SOS1_HUMAN	sp|Q07889|SOS1_HUMAN	25.884	26.0306	25.475	25.8945	25.6317	25.0462		1	0.38048	0.272389	0.905504	2	2	2	2.4	2.4	2.4	152.46	0.0036597	1.26	6
sp|Q07954|LRP1_HUMAN	sp|Q07954|LRP1_HUMAN	31.4667	31.4363	31.4496	31.7353	31.5161	30.958		1	0.0721901	0.0477009	0.205992	64	64	64	20.3	20.3	20.3	504.6	0	323.31	384
sp|Q07955|SRSF1_HUMAN	sp|Q07955|SRSF1_HUMAN	31.5816	31.7582	31.952	32.1211	32.1481	31.5951		1	0.383395	-0.190845	-0.91144	17	17	17	54.8	54.8	54.8	27.744	0	106.61	225
sp|Q07960|RHG01_HUMAN	sp|Q07960|RHG01_HUMAN	29.0858	29.2978	29.4218	29.4401	29.5515	28.8765		1	0.030471	-0.0208874	-0.0904971	9	9	9	19.4	19.4	19.4	50.435	0	13.838	47
sp|Q08209|PP2BA_HUMAN;sp|P16298|PP2BB_HUMAN;sp|P48454|PP2BC_HUMAN	sp|Q08209|PP2BA_HUMAN;sp|P16298|PP2BB_HUMAN	28.4599	29.0175	28.2937	28.2793	28.889	27.7829		1	0.284294	0.273288	0.705095	8	8	8	21.5	21.5	21.5	58.687	0	25.132	27
sp|Q08211|DHX9_HUMAN	sp|Q08211|DHX9_HUMAN	31.972	31.9129	32.1217	32.0354	32.0239	31.6136		1	0.296655	0.111183	0.731425	30	30	30	30	30	30	140.96	0	323.31	327
sp|Q08378|GOGA3_HUMAN	sp|Q08378|GOGA3_HUMAN	24.7929	25.4324	27.0142	26.8225	27.1463	26.0618		1	0.56241	-0.930346	-1.26701	4	4	4	3.1	3.1	3.1	167.35	0	5.2914	7
sp|Q08379|GOGA2_HUMAN	sp|Q08379|GOGA2_HUMAN	25.0523	24.718	24.4576	24.9041	24.4557	24.4713		1	0.228914	0.132265	0.58441	1	1	1	1	1	1	113.08	0.00032605	1.8303	5
sp|Q08752|PPID_HUMAN	sp|Q08752|PPID_HUMAN	31.3697	31.7906	31.9277	31.9542	31.9889	31.4224		1	0.137418	-0.0924759	-0.372008	13	13	13	38.9	38.9	38.9	40.763	0	141.57	162
sp|Q08945|SSRP1_HUMAN	sp|Q08945|SSRP1_HUMAN	29.2669	29.2402	29.1204	29.0671	29.3097	28.8134		1	0.41249	0.145737	0.970348	12	12	12	26	26	26	81.074	0	76.929	68
sp|Q08AD1|CAMP2_HUMAN	sp|Q08AD1|CAMP2_HUMAN	22.8027	23.0438	23.5739	23.9437	23.5078	23.205		1	0.588068	-0.412007	-1.31711	1	1	1	0.7	0.7	0.7	168.09	0.0093485	0.94348	0
sp|Q08AM6|VAC14_HUMAN	sp|Q08AM6|VAC14_HUMAN	24.6296	24.5821	24.6997	24.7951	23.9615	24.4918		1	0.377005	0.220986	0.898419	2	2	2	3.1	3.1	3.1	87.972	0.00033256	2.0521	3
sp|Q08J23|NSUN2_HUMAN	sp|Q08J23|NSUN2_HUMAN	30.4736	30.7505	30.8862	30.8933	30.7442	30.1197		1	0.166633	0.117683	0.441984	16	16	16	27.1	27.1	27.1	86.47	0	195.06	195
sp|Q09028|RBBP4_HUMAN	sp|Q09028|RBBP4_HUMAN	32.0514	32.216	31.9989	32.2937	32.33	31.3758		1	0.100035	0.0889123	0.278737	19	12	12	73.4	63.3	63.3	47.655	0	323.31	217
sp|Q09161|NCBP1_HUMAN	sp|Q09161|NCBP1_HUMAN	29.753	29.768	29.6167	29.5836	29.349	29.3141	+	0.743856	1.42027	0.297005	3.0509	15	15	15	30.1	30.1	30.1	91.838	0	87.71	101
sp|Q09666|AHNK_HUMAN;sp|P48552|NRIP1_HUMAN	sp|Q09666|AHNK_HUMAN	34.8062	34.9679	35.1343	35.1153	35.0665	34.5775		1	0.0902089	0.0496915	0.253415	45	45	44	19.2	19.2	19.1	629.09	0	323.31	555
sp|Q0VDF9|HSP7E_HUMAN	sp|Q0VDF9|HSP7E_HUMAN	26.8353	26.8859	26.5335	25.6214	26.3986	25.9619	+	0.760057	1.4095	0.757601	3.02557	3	3	3	9.8	9.8	9.8	54.794	0	7.3124	12
sp|Q0VGL1|LTOR4_HUMAN	sp|Q0VGL1|LTOR4_HUMAN	23.3099	22.5604	23.3523	25.8641	25.8736	25.3803	+	0.127778	3.00671	-2.63182	-8.64511	1	1	1	10.1	10.1	10.1	10.741	0	5.8986	7
sp|Q10469|MGAT2_HUMAN	sp|Q10469|MGAT2_HUMAN	25.325	25.5033	25.8866	26.1746	25.805	25.341		1	0.277339	-0.20195	-0.690189	1	1	1	3.6	3.6	3.6	51.55	0.00032321	1.7451	4
sp|Q10471|GALT2_HUMAN	sp|Q10471|GALT2_HUMAN	26.6266	27.5086	26.7005	27.1573	27.8851	27.1122		1	0.510072	-0.439592	-1.16439	7	7	7	17.5	17.5	17.5	64.732	0	63.842	39
sp|Q10472|GALT1_HUMAN;sp|Q8IUC8|GLT13_HUMAN	sp|Q10472|GALT1_HUMAN	22.531	23.6974	23.8976	22.4334	23.5203	23.7931		1	0.0745929	0.126379	0.212394	3	3	3	7.5	7.5	7.5	64.218	0	4.3034	4
sp|Q10567|AP1B1_HUMAN	sp|Q10567|AP1B1_HUMAN	29.7463	30.1145	30.0498	30.0779	30.1777	29.5482		1	0.0543396	0.0356083	0.157625	28	13	13	43.1	27	27	104.64	0	323.31	90
sp|Q10713|MPPA_HUMAN	sp|Q10713|MPPA_HUMAN	27.7373	27.8504	28.1031	27.9973	28.2036	27.8741		1	0.370468	-0.12804	-0.885062	7	7	7	12.2	12.2	12.2	58.252	0	23.057	39
sp|Q12765|SCRN1_HUMAN	sp|Q12765|SCRN1_HUMAN	26.2634	25.0523	27.0794	25.9928	25.4514	25.2311		1	0.382076	0.573287	0.908756	2	2	2	5.3	5.3	5.3	46.382	0.00033058	1.9957	5
sp|Q12768|WASC5_HUMAN	sp|Q12768|WASC5_HUMAN	25.4521	26.5474	27.0537	26.8685	26.4977	25.9652		1	0.0594176	-0.0927143	-0.171534	6	6	6	7.4	7.4	7.4	134.28	0	13.74	19
sp|Q12769|NU160_HUMAN	sp|Q12769|NU160_HUMAN	27.8871	28.0819	27.9309	28.1574	28.2857	27.596		1	0.0740252	-0.0463587	-0.210884	6	6	6	5.4	5.4	5.4	162.12	0	9.1393	22
sp|Q12774|ARHG5_HUMAN	sp|Q12774|ARHG5_HUMAN	24.5968	24.202	24.1064	23.9088	24.1259	23.1845		1	0.807905	0.562006	1.74661	1	1	1	0.5	0.5	0.5	176.8	0.009059	0.94605	5
sp|Q12788|TBL3_HUMAN	sp|Q12788|TBL3_HUMAN	25.2218	26.8209	26.2455	26.264	25.8907	24.9386		1	0.259171	0.398279	0.650934	4	4	4	9.5	9.5	9.5	89.034	0	17.27	19
sp|Q12792|TWF1_HUMAN	sp|Q12792|TWF1_HUMAN	29.2729	29.3342	29.229	29.2009	29.375	28.7559		1	0.377724	0.168119	0.899886	7	7	6	25.4	25.4	23.4	40.282	0	107.31	59
sp|Q12797|ASPH_HUMAN	sp|Q12797|ASPH_HUMAN	29.7231	29.9651	29.724	29.6532	29.2209	29.1237		0.856609	1.22015	0.471479	2.59704	11	11	11	17.4	17.4	17.4	85.862	0	25.597	69
sp|Q12824|SNF5_HUMAN	sp|Q12824|SNF5_HUMAN	25.335	24.8222	24.5553	24.6003	24.6967	25.7323		1	0.0875782	-0.105658	-0.246573	5	5	5	24.2	24.2	24.2	44.141	0	38.692	18
sp|Q12834|CDC20_HUMAN	sp|Q12834|CDC20_HUMAN	21.8837	21.6528	22.3254	22.9496	22.9025	22.5082	+	0.592211	1.58125	-0.832816	-3.44278	1	1	1	2	2	2	54.722	0.0098952	0.91345	4
sp|Q12846|STX4_HUMAN	sp|Q12846|STX4_HUMAN	27.4455	27.5302	27.3806	27.521	27.1235	27.1742		1	0.607837	0.179216	1.35566	2	2	2	6.7	6.7	6.7	34.18	0.00032227	1.727	7
sp|Q12849|GRSF1_HUMAN	sp|Q12849|GRSF1_HUMAN	28.9012	28.6446	28.6796	28.6394	28.7196	28.1824		1	0.542717	0.228	1.22848	7	7	7	18.8	18.8	18.8	53.126	0	20.804	54
sp|Q12874|SF3A3_HUMAN	sp|Q12874|SF3A3_HUMAN	30.5104	30.8303	31.0041	30.787	30.9248	29.9264		1	0.274546	0.235524	0.684185	17	17	17	48.3	48.3	48.3	58.848	0	235.75	165
sp|Q12888|TP53B_HUMAN	sp|Q12888|TP53B_HUMAN	27.3313	27.3683	27.2236	27.0958	26.0257	26.6011		0.901322	1.10463	0.733499	2.34912	5	5	5	5.3	5.3	5.3	213.57	0	36.777	10
sp|Q12899|TRI26_HUMAN	sp|Q12899|TRI26_HUMAN	24.4132	23.0601	24.5874	23.7684	24.9249	24.6659		1	0.293934	-0.432842	-0.725644	2	2	2	8.7	8.7	8.7	62.165	0	2.3747	3
sp|Q12904|AIMP1_HUMAN	sp|Q12904|AIMP1_HUMAN	30.1222	30.7774	30.6894	31.0736	30.9966	30.4229		1	0.446339	-0.301413	-1.03819	5	5	5	19.9	19.9	19.9	34.352	0	114.01	53
sp|Q12905|ILF2_HUMAN	sp|Q12905|ILF2_HUMAN	30.2772	30.4754	30.4232	30.7057	30.6335	29.8023		1	0.0127795	0.0114422	0.038675	15	15	15	63.1	63.1	63.1	43.062	0	149.93	117
sp|Q12906|ILF3_HUMAN;sp|Q96SI9|STRBP_HUMAN	sp|Q12906|ILF3_HUMAN	30.2657	30.2578	30.4112	30.4378	30.4132	30.0726		1	0.0094851	0.0036869	0.0288096	19	19	19	26.6	26.6	26.6	95.337	0	208.06	145
sp|Q12907|LMAN2_HUMAN	sp|Q12907|LMAN2_HUMAN	29.2019	29.3928	29.6599	30.0212	30.1806	29.5406		0.94365	0.994939	-0.495881	-2.12149	8	8	8	32	32	32	40.228	0	63.246	75
sp|Q12923|PTN13_HUMAN	sp|Q12923|PTN13_HUMAN	27.1897	27.458	27.487	28.2234	27.6981	27.5135		0.989893	0.866348	-0.433465	-1.86231	11	11	11	5.5	5.5	5.5	276.9	0	15.053	39
sp|Q12929|EPS8_HUMAN	sp|Q12929|EPS8_HUMAN	27.9527	27.6004	27.3646	27.8546	27.7297	27.0708		1	0.106214	0.0875098	0.294477	9	9	9	15.7	15.7	15.7	91.88	0	30.948	34
sp|Q12931|TRAP1_HUMAN	sp|Q12931|TRAP1_HUMAN	29.0687	29.7635	29.8879	29.7986	30.0212	29.5744		1	0.322797	-0.224681	-0.786493	15	15	15	22.2	22.2	22.2	80.109	0	27.003	67
sp|Q12959|DLG1_HUMAN;sp|P78352|DLG4_HUMAN;sp|Q15700|DLG2_HUMAN	sp|Q12959|DLG1_HUMAN	26.1877	26.7789	27.0509	25.8857	26.8738	26.5699		1	0.232174	0.229383	0.591651	6	6	6	12.3	12.3	12.3	100.45	0	16.229	19
sp|Q12965|MYO1E_HUMAN;sp|O00160|MYO1F_HUMAN	sp|Q12965|MYO1E_HUMAN	30.4487	30.4706	30.6555	30.7896	30.5129	30.1357		1	0.0801637	0.0455456	0.227142	19	19	19	26.3	26.3	26.3	127.06	0	161.63	157
sp|Q12972|PP1R8_HUMAN	sp|Q12972|PP1R8_HUMAN	27.8091	27.7491	27.9966	28.4724	28.7561	27.6516		1	0.580078	-0.441777	-1.30152	7	7	7	41.6	41.6	41.6	38.478	0	164.39	61
sp|Q12979|ABR_HUMAN	sp|Q12979|ABR_HUMAN	22.2345	24.3911	25.2406	24.3998	24.7966	24.3416		1	0.242752	-0.557255	-0.615023	3	3	3	4.9	4.9	4.9	97.597	0	8.0295	9
sp|Q12981|SEC20_HUMAN	sp|Q12981|SEC20_HUMAN	24.206	26.2524	24.2537	24.4052	23.4059	22.766		0.992321	0.768291	1.37832	1.66874	2	2	2	12.3	12.3	12.3	26.132	0	4.5478	6
sp|Q12982|BNIP2_HUMAN;sp|Q86WG3|ATCAY_HUMAN	sp|Q12982|BNIP2_HUMAN	27.0287	26.4127	26.7652	26.6296	26.3952	26.4513		1	0.563281	0.243481	1.26871	3	3	3	14	14	14	36.017	0.0045579	1.2281	11
sp|Q12996|CSTF3_HUMAN	sp|Q12996|CSTF3_HUMAN	26.0509	24.4484	25.8216	26.255	25.2467	25.6877		1	0.191468	-0.289496	-0.499774	3	3	3	7.9	7.9	7.9	82.921	0	11.236	20
sp|Q13011|ECH1_HUMAN	sp|Q13011|ECH1_HUMAN	26.8313	26.7945	27.1807	27.0599	27.1517	26.6853		1	0.0551624	-0.0301177	-0.159887	1	1	1	3.4	3.4	3.4	35.816	0	2.8206	11
sp|Q13033|STRN3_HUMAN	sp|Q13033|STRN3_HUMAN	27.0188	27.3057	27.4618	26.929	26.9334	25.7097		1	0.798052	0.738074	1.72721	6	6	5	11.3	11.3	9.9	87.208	0	29.28	36
sp|Q13042|CDC16_HUMAN	sp|Q13042|CDC16_HUMAN	27.3687	27.7814	27.6412	26.8151	27.7168	27.3863		1	0.429132	0.291017	1.00379	7	7	7	12.9	12.9	12.9	71.655	0	109.62	51
sp|Q13045|FLII_HUMAN	sp|Q13045|FLII_HUMAN	29.1462	30.6692	30.6912	29.948	29.3308	28.9686		1	0.57179	0.753053	1.28534	17	17	17	16.4	16.4	16.4	144.75	0	109.09	120
sp|Q13057|COASY_HUMAN	sp|Q13057|COASY_HUMAN	25.3808	26.7665	25.3365	27.0203	26.5448	26.812		0.982696	0.920917	-0.964447	-1.97143	2	2	2	6.7	6.7	6.7	62.328	0	17.779	10
sp|Q13085|ACACA_HUMAN	sp|Q13085|ACACA_HUMAN	28.8781	29.4662	29.4899	29.6821	29.644	29.0048		1	0.216743	-0.165577	-0.557202	23	23	20	14.7	14.7	12.7	265.55	0	96.055	72
sp|Q13098|CSN1_HUMAN	sp|Q13098|CSN1_HUMAN	29.5055	29.5465	29.999	29.9412	30.0364	29.4002		1	0.161393	-0.108891	-0.429602	14	14	14	28.5	28.5	28.5	55.536	0	202.56	90
sp|Q13107|UBP4_HUMAN;sp|P51784|UBP11_HUMAN	sp|Q13107|UBP4_HUMAN	27.5112	27.5741	27.6334	27.5662	27.5845	27.3331		1	0.371446	0.0783011	0.887063	10	9	9	12.5	11.4	11.4	108.56	0	21.064	44
sp|Q13112|CAF1B_HUMAN	sp|Q13112|CAF1B_HUMAN	25.1661	24.9344	25.3576	25.3592	25.4332	25.0296		1	0.280022	-0.121259	-0.695948	1	1	1	2	2	2	61.492	0.0045468	1.2162	4
sp|Q13123|RED_HUMAN	sp|Q13123|RED_HUMAN	25.9052	27.1752	27.3108	27.3852	27.185	26.539		1	0.176232	-0.239363	-0.464493	7	7	7	18.5	18.5	18.5	65.601	0	50.272	42
sp|Q13131|AAPK1_HUMAN;sp|P54646|AAPK2_HUMAN	sp|Q13131|AAPK1_HUMAN	27.4353	27.8814	27.5973	26.8239	27.1324	26.7507	+	0.6018	1.86358	0.735663	4.20049	8	8	8	20.8	20.8	20.8	64.009	0	31.317	31
sp|Q13136|LIPA1_HUMAN;sp|O75335|LIPA4_HUMAN;sp|O75145|LIPA3_HUMAN;sp|O75334|LIPA2_HUMAN	sp|Q13136|LIPA1_HUMAN	24.4269	25.2443	24.5208	25.9304	25.178	25.4163		0.907545	1.07313	-0.777547	-2.28305	5	5	5	7.7	7.7	7.7	135.78	0	23.825	28
sp|Q13144|EI2BE_HUMAN	sp|Q13144|EI2BE_HUMAN	27.4465	27.4591	26.9643	27.0091	27.699	27.1002		1	0.0253671	0.0205142	0.0757395	3	3	3	5.1	5.1	5.1	80.379	0	4.9787	10
sp|Q13148|TADBP_HUMAN	sp|Q13148|TADBP_HUMAN	31.325	31.5108	31.3222	31.6271	31.423	30.8209		1	0.141852	0.0956599	0.382781	7	7	7	29.7	29.7	29.7	44.739	0	323.31	129
sp|Q13151|ROA0_HUMAN	sp|Q13151|ROA0_HUMAN	28.7324	28.9478	28.6627	29.0162	29.2602	28.4214		1	0.169578	-0.118268	-0.448914	5	5	5	27.9	27.9	27.9	30.84	0	95.316	36
sp|Q13153|PAK1_HUMAN	sp|Q13153|PAK1_HUMAN	25.2822	25.921	26.001	26.5373	26.1118	25.8305		1	0.623948	-0.425096	-1.38705	11	3	3	24.8	7.7	7.7	60.646	0.0048324	1.1833	2
sp|Q13155|AIMP2_HUMAN	sp|Q13155|AIMP2_HUMAN	28.322	28.7148	28.8178	28.7946	29.0259	28.8561		1	0.758369	-0.274001	-1.64929	3	3	3	9.1	9.1	9.1	35.348	0	14.239	37
sp|Q13162|PRDX4_HUMAN	sp|Q13162|PRDX4_HUMAN	32.7444	32.9312	33.1242	33.1034	33.123	32.572		0.999903	0.000712562	0.000461578	0.00218585	12	9	9	49.8	44.3	44.3	30.54	0	178.12	170
sp|Q13177|PAK2_HUMAN	sp|Q13177|PAK2_HUMAN	31.3369	31.7116	31.762	31.8449	31.878	31.197		1	0.0482737	-0.0364908	-0.140845	23	23	14	53.8	53.8	36.8	58.042	0	323.31	260
sp|Q13185|CBX3_HUMAN	sp|Q13185|CBX3_HUMAN	31.8727	32.0599	32.074	32.2132	32.1989	31.7705		1	0.136099	-0.058665	-0.368792	9	9	7	58.5	58.5	43.2	20.811	0	136.35	156
sp|Q13188|STK3_HUMAN;sp|Q13043|STK4_HUMAN	sp|Q13188|STK3_HUMAN;sp|Q13043|STK4_HUMAN	27.4438	27.6459	27.9721	28.1309	28.0005	27.637		1	0.479413	-0.235514	-1.10389	6	6	6	17.7	17.7	17.7	56.3	0	8.1642	24
sp|Q13190|STX5_HUMAN	sp|Q13190|STX5_HUMAN	26.0607	26.3006	26.4345	25.6376	26.947	26.0514		1	0.0453366	0.0532716	0.132654	7	7	7	23.9	23.9	23.9	39.672	0	129.48	15
sp|Q13200|PSMD2_HUMAN	sp|Q13200|PSMD2_HUMAN	33.153	33.3239	33.4187	33.4407	33.4512	32.743		1	0.129243	0.0869115	0.351996	49	49	49	70.5	70.5	70.5	100.2	0	323.31	607
sp|Q13217|DNJC3_HUMAN	sp|Q13217|DNJC3_HUMAN	25.244	26.2928	24.3565	24.9282	26.192	25.6929		1	0.173443	-0.306615	-0.457977	2	2	2	6.9	6.9	6.9	57.579	0.0003399	2.3132	1
sp|Q13242|SRSF9_HUMAN	sp|Q13242|SRSF9_HUMAN	23.4749	25.0266	24.9004	24.8973	24.9573	23.8082		1	0.0478977	-0.0869668	-0.139799	2	2	2	10.4	10.4	10.4	25.542	0.00032862	1.9184	4
sp|Q13243|SRSF5_HUMAN	sp|Q13243|SRSF5_HUMAN	29.3636	29.7275	29.6711	30.0074	29.9632	29.317		1	0.281903	-0.175095	-0.699978	5	4	4	25.4	22.1	22.1	31.263	0	90.218	63
sp|Q13247|SRSF6_HUMAN;sp|Q08170|SRSF4_HUMAN	sp|Q13247|SRSF6_HUMAN;sp|Q08170|SRSF4_HUMAN	30.6343	30.9795	30.8937	30.9615	30.8668	29.9617		1	0.288305	0.239172	0.71366	7	7	6	18	18	15.4	39.586	0	13.44	77
sp|Q13257|MD2L1_HUMAN	sp|Q13257|MD2L1_HUMAN	27.2965	27.4694	27.6573	27.6517	27.6438	27.1645		1	0.0213209	-0.0122668	-0.0639312	5	5	5	25.4	25.4	25.4	23.51	0	27.257	18
sp|Q13263|TIF1B_HUMAN	sp|Q13263|TIF1B_HUMAN	33.0588	33.1685	33.262	33.3273	33.2264	33.0296		1	0.107362	-0.0313199	-0.297386	21	21	21	29.3	29.3	29.3	88.549	0	298.24	397
sp|Q13283|G3BP1_HUMAN	sp|Q13283|G3BP1_HUMAN	31.6484	31.8285	31.8736	32.067	31.988	31.477		1	0.110998	-0.0604808	-0.306571	11	10	10	30.7	29	29	52.164	0	323.31	159
sp|Q13303|KCAB2_HUMAN	sp|Q13303|KCAB2_HUMAN	21.9832	23.6157	23.2468	25.2278	22.3005	24.7532		1	0.481816	-1.14525	-1.10865	2	2	2	7.1	7.1	7.1	41	0.00033456	2.1122	2
sp|Q13310|PABP4_HUMAN;sp|P0CB38|PAB4L_HUMAN	sp|Q13310|PABP4_HUMAN	31.3598	31.1901	31.472	31.4833	31.3693	30.9131		1	0.167239	0.0853564	0.443413	23	13	12	39.9	21.4	20	70.782	0	37.31	144
sp|Q13347|EIF3I_HUMAN	sp|Q13347|EIF3I_HUMAN	31.9856	32.0338	31.9943	32.2499	32.3063	31.6322		1	0.0962054	-0.058197	-0.26891	19	19	19	82.5	82.5	82.5	36.501	0	320.04	272
sp|Q13356|PPIL2_HUMAN	sp|Q13356|PPIL2_HUMAN	24.0441	25.0376	24.6729	24.3445	24.7828	22.7042		1	0.388115	0.641022	0.92104	2	2	2	9.4	9.4	9.4	58.823	0	12.901	2
sp|Q13362|2A5G_HUMAN	sp|Q13362|2A5G_HUMAN	24.9163	26.3125	26.6899	26.4422	26.5911	26.7149		1	0.486879	-0.60985	-1.11866	8	4	4	18.7	8.2	8.2	61.06	0	4.7459	14
sp|Q13363|CTBP1_HUMAN	sp|Q13363|CTBP1_HUMAN	27.0846	28.1178	27.3868	28.2293	28.4182	28.1076		0.907542	1.06114	-0.72196	-2.25805	9	6	6	32.7	24.8	24.8	47.535	0	118.89	26
sp|Q13404|UB2V1_HUMAN	sp|Q13404|UB2V1_HUMAN	26.5351	26.2573	26.786	27.2042	27.5947	26.5437		1	0.792593	-0.588059	-1.71647	6	1	1	41.5	8.2	8.2	16.495	0.00033245	2.0509	12
sp|Q13405|RM49_HUMAN	sp|Q13405|RM49_HUMAN	26.1758	26.3949	26.7986	26.9041	26.8088	26.575		1	0.671427	-0.306203	-1.47952	1	1	1	8.4	8.4	8.4	19.198	0	33.109	13
sp|Q13409|DC1I2_HUMAN	sp|Q13409|DC1I2_HUMAN	30.1693	30.3663	30.334	30.385	30.6081	30.1164		1	0.199114	-0.0800006	-0.517286	12	12	11	38.2	38.2	37	71.456	0	323.31	156
sp|Q13418|ILK_HUMAN	sp|Q13418|ILK_HUMAN	29.6054	29.9554	30.1488	30.172	30.1573	29.5881		1	0.0996488	-0.069287	-0.277747	16	16	16	50.2	50.2	50.2	51.419	0	190.08	123
sp|Q13423|NNTM_HUMAN	sp|Q13423|NNTM_HUMAN	29.5667	29.7747	30.1285	30.1257	30.1856	29.2676		1	0.0362895	-0.0363038	-0.107141	13	13	13	15.7	15.7	15.7	113.89	0	82.564	67
sp|Q13425|SNTB2_HUMAN	sp|Q13425|SNTB2_HUMAN	27.8138	27.7303	27.803	27.8455	27.922	27.0426		1	0.251249	0.178979	0.633659	7	7	7	15	15	15	57.949	0	15.031	38
sp|Q13427|PPIG_HUMAN	sp|Q13427|PPIG_HUMAN	27.2936	26.3127	26.3659	26.7247	26.4929	26.4826		1	0.0990639	0.0906506	0.276249	5	5	5	8.9	8.9	8.9	88.616	0	41.542	28
sp|Q13435|SF3B2_HUMAN	sp|Q13435|SF3B2_HUMAN	30.8151	31.0537	30.9175	31.2315	31.5313	30.8951		1	0.671669	-0.290548	-1.47999	25	25	25	36.6	36.6	36.6	100.23	0	244.23	204
sp|Q13438|OS9_HUMAN	sp|Q13438|OS9_HUMAN	24.5066	24.5008	24.4628	24.6137	24.7076	23.997		1	0.0800212	0.050635	0.226766	1	1	1	4.5	4.5	4.5	75.561	0	75.577	13
sp|Q13442|HAP28_HUMAN	sp|Q13442|HAP28_HUMAN	29.6593	29.8543	30.0995	30.3466	30.3266	29.6471		1	0.376363	-0.235775	-0.897109	5	5	5	27.1	27.1	27.1	20.63	0	33.446	68
sp|Q13443|ADAM9_HUMAN	sp|Q13443|ADAM9_HUMAN	25.2473	24.5064	24.9574	24.2728	25.9555	25.207		1	0.17154	-0.241418	-0.453518	2	2	2	3.2	3.2	3.2	90.555	0	3.7289	5
sp|Q13451|FKBP5_HUMAN	sp|Q13451|FKBP5_HUMAN	28.2506	28.4067	28.2876	27.679	27.8357	26.5251		0.903152	1.09481	0.968398	2.32845	6	6	6	17.1	17.1	17.1	51.212	0	23.701	33
sp|Q13485|SMAD4_HUMAN	sp|Q13485|SMAD4_HUMAN	25.2983	25.2084	25.7264	26.3456	26.8249	25.2208		1	0.648248	-0.719388	-1.43438	3	3	3	11.4	11.4	11.4	60.438	0	24.578	7
sp|Q13492|PICAL_HUMAN	sp|Q13492|PICAL_HUMAN	27.9805	28.1501	28.1107	28.2449	28.2735	27.8303		1	0.0832462	-0.0357793	-0.235247	7	7	6	19.2	19.2	17.3	70.754	0	105.11	39
sp|Q13501|SQSTM_HUMAN	sp|Q13501|SQSTM_HUMAN	26.8172	27.9421	27.2624	27.1461	26.7653	24.8945		1	0.627624	1.07194	1.39421	4	4	4	19.8	19.8	19.8	47.687	0	51.294	22
sp|Q13505|MTX1_HUMAN	sp|Q13505|MTX1_HUMAN	25.4987	26.7208	26.8052	26.7965	26.6462	25.9314		1	0.0824484	-0.116443	-0.233153	3	3	3	7.5	7.5	7.5	51.462	0	5.3598	12
sp|Q13509|TBB3_HUMAN	sp|Q13509|TBB3_HUMAN	26.8368	26.9252	27.0278	27.2033	27.349	26.8564		1	0.590125	-0.206319	-1.32112	15	1	1	31.1	3.1	3.1	50.432	0.00032584	1.8248	8
sp|Q13510|ASAH1_HUMAN	sp|Q13510|ASAH1_HUMAN	25.2844	24.7044	25.0793	24.5859	23.3556	23.2904	+	0.812245	1.31796	1.27873	2.81465	1	1	1	2.5	2.5	2.5	44.659	0.0030769	1.3223	3
sp|Q13523|PRP4B_HUMAN	sp|Q13523|PRP4B_HUMAN	27.4085	27.2296	26.7197	27.2667	26.8066	25.7456		1	0.444968	0.512955	1.03545	5	5	5	7.6	7.6	7.6	116.99	0	15.129	14
sp|Q13526|PIN1_HUMAN	sp|Q13526|PIN1_HUMAN	29.4185	29.7499	29.7984	29.8795	29.5794	29.1158		1	0.199576	0.130712	0.51834	6	6	6	48.5	48.5	48.5	18.243	0	141.4	53
sp|Q13547|HDAC1_HUMAN	sp|Q13547|HDAC1_HUMAN	30.2252	30.3828	30.5202	30.8643	30.7287	29.98		1	0.198111	-0.148259	-0.514996	12	12	9	40.5	40.5	32.8	55.102	0	309.79	111
sp|Q13555|KCC2G_HUMAN	sp|Q13555|KCC2G_HUMAN	28.3128	28.3397	28.1001	28.087	28.0531	27.7271		0.923711	1.00702	0.295125	2.14623	11	9	7	25.6	20.1	15.6	62.606	0	45.751	32
sp|Q13557|KCC2D_HUMAN	sp|Q13557|KCC2D_HUMAN	30.2729	30.3403	30.37	30.4606	30.3828	29.9009		1	0.169605	0.079649	0.448979	15	15	11	44.3	44.3	34.3	56.369	0	189.29	127
sp|Q13561|DCTN2_HUMAN	sp|Q13561|DCTN2_HUMAN	28.9235	29.2739	29.3344	29.803	29.4774	28.9258		1	0.322223	-0.224798	-0.785294	6	6	6	23.4	23.4	23.4	44.23	0	81.453	60
sp|Q13564|ULA1_HUMAN	sp|Q13564|ULA1_HUMAN	28.5051	29.1041	28.961	28.7978	28.8323	28.2273		1	0.373347	0.23756	0.89095	7	7	7	19.1	19.1	19.1	60.246	0	94.464	35
sp|Q13573|SNW1_HUMAN	sp|Q13573|SNW1_HUMAN	29.3224	29.2294	29.1634	29.362	28.8942	28.5936		1	0.560736	0.288452	1.26374	12	12	12	28.5	28.5	28.5	61.494	0	122.86	58
sp|Q13574|DGKZ_HUMAN;sp|O75912|DGKI_HUMAN	sp|Q13574|DGKZ_HUMAN	27.2462	26.9305	27.5893	27.7434	27.7366	27.0378		1	0.344133	-0.250624	-0.830881	7	7	7	11.9	11.9	11.9	103.98	0	24.794	18
sp|Q13586|STIM1_HUMAN;sp|Q9P246|STIM2_HUMAN	sp|Q13586|STIM1_HUMAN	27.3143	26.7714	25.7253	26.9927	27.9966	27.221		1	0.649578	-0.799749	-1.43697	9	9	9	17.1	17.1	17.1	77.422	0	16.209	52
sp|Q13595|TRA2A_HUMAN	sp|Q13595|TRA2A_HUMAN	26.5681	26.8202	26.3568	27.0837	26.977	26.3769		1	0.375934	-0.230839	-0.896232	5	4	4	23	19.5	19.5	32.688	0	23.186	24
sp|Q13596|SNX1_HUMAN	sp|Q13596|SNX1_HUMAN	28.9766	29.1017	29.0113	29.1581	29.1932	28.8993		1	0.20783	-0.053641	-0.537099	13	11	11	26.6	22.6	22.6	59.069	0	62.01	68
sp|Q13601|KRR1_HUMAN	sp|Q13601|KRR1_HUMAN	24.7949	25.7176	25.226	22.7799	23.0684	22.0661	+	0.324593	2.54515	2.60801	6.52443	2	2	2	6.6	6.6	6.6	43.664	0.0098465	0.88109	4
sp|Q13610|PWP1_HUMAN	sp|Q13610|PWP1_HUMAN	27.323	27.8442	26.4176	27.859	28.0336	26.9995		1	0.343523	-0.435728	-0.829619	4	4	4	19.6	19.6	19.6	55.827	0	22.739	27
sp|Q13614|MTMR2_HUMAN;sp|Q13496|MTM1_HUMAN;sp|Q13613|MTMR1_HUMAN	sp|Q13614|MTMR2_HUMAN	27.3176	27.7534	27.4601	27.6418	27.2314	28.0233		1	0.17624	-0.121785	-0.464512	9	9	9	15.6	15.6	15.6	73.38	0	9.9687	25
sp|Q13616|CUL1_HUMAN	sp|Q13616|CUL1_HUMAN	27.4036	27.17	27.328	27.4319	27.9992	25.9128		1	0.107092	0.185921	0.296702	9	9	9	16.1	16.1	16.1	89.677	0	21.365	28
sp|Q13617|CUL2_HUMAN	sp|Q13617|CUL2_HUMAN	27.1428	27.4819	27.76	27.6159	27.9411	26.8922		1	0.0200524	-0.0215352	-0.0602091	7	7	7	12.1	12.1	12.1	86.982	0	78.706	20
sp|Q13618|CUL3_HUMAN	sp|Q13618|CUL3_HUMAN	29.5149	29.9357	30.2512	29.9917	29.9453	29.2792		1	0.198452	0.161842	0.515776	21	21	21	31.1	31.1	31.1	88.929	0	179.37	103
sp|Q13619|CUL4A_HUMAN	sp|Q13619|CUL4A_HUMAN	26.6113	25.1109	26.7775	26.8778	26.8573	26.3171		1	0.388921	-0.517531	-0.922677	12	5	5	19	9.2	9.2	87.679	0	14.662	31
sp|Q13620|CUL4B_HUMAN	sp|Q13620|CUL4B_HUMAN	29.1723	29.2647	29.2389	29.4773	28.9432	28.8933		1	0.253631	0.120685	0.638864	16	16	9	22	22	13.9	103.98	0	61.556	95
sp|Q13636|RAB31_HUMAN	sp|Q13636|RAB31_HUMAN	22.7741	24.1364	24.5611	22.2106	22.31	22.8156		0.883776	1.13607	1.37849	2.4157	1	1	1	7.2	7.2	7.2	21.569	0.00032927	1.9725	1
sp|Q13643|FHL3_HUMAN	sp|Q13643|FHL3_HUMAN	26.6275	26.3476	26.2878	26.9097	26.1669	25.453		1	0.219779	0.244432	0.564015	5	5	5	38.6	38.6	38.6	31.192	0	46.222	4
sp|Q13685|AAMP_HUMAN	sp|Q13685|AAMP_HUMAN	28.0341	28.549	28.566	28.686	28.5416	27.6953		1	0.0746217	0.0754013	0.21247	7	7	7	21	21	21	46.75	0	29.166	45
sp|Q13724|MOGS_HUMAN	sp|Q13724|MOGS_HUMAN	24.9706	25.6625	24.9379	25.0918	24.5074	24.1477		0.992595	0.772314	0.607995	1.67663	1	1	1	2.2	2.2	2.2	91.916	0	9.9524	6
sp|Q13740|CD166_HUMAN	sp|Q13740|CD166_HUMAN	27.6955	26.7641	27.4063	28.1209	27.9966	27.7153		0.916655	1.02535	-0.655672	-2.18392	5	5	5	14.9	14.9	14.9	65.102	0	24.994	41
sp|Q13769|THOC5_HUMAN	sp|Q13769|THOC5_HUMAN	26.2166	25.7186	25.1038	25.1238	25.6657	25.5411		1	0.260513	0.236135	0.65385	3	3	3	8.1	8.1	8.1	78.507	0	3.2648	5
sp|Q13813|SPTN1_HUMAN	sp|Q13813|SPTN1_HUMAN	32.7533	32.8863	32.9677	33.0636	33.0563	32.6336		1	0.113783	-0.0486844	-0.313576	88	88	88	47.4	47.4	47.4	284.54	0	323.31	807
sp|Q13823|NOG2_HUMAN	sp|Q13823|NOG2_HUMAN	27.1782	27.0697	26.5866	27.4547	26.9798	25.5333		1	0.181562	0.28888	0.476897	6	6	6	9.6	9.6	9.6	83.654	0	9.6343	26
sp|Q13825|AUHM_HUMAN	sp|Q13825|AUHM_HUMAN	22.1142	22.9491	23.4918	21.6879	23.0371	22.0998		1	0.437121	0.576766	1.01978	1	1	1	2.9	2.9	2.9	35.608	0.0062912	1.119	4
sp|Q13838|DX39B_HUMAN	sp|Q13838|DX39B_HUMAN	32.8814	33.0281	33.118	33.2756	33.2399	32.7074		1	0.121128	-0.0651449	-0.331924	21	21	9	54.9	54.9	31.3	48.991	0	323.31	310
sp|Q13867|BLMH_HUMAN	sp|Q13867|BLMH_HUMAN	29.6403	29.6437	29.8015	29.9785	29.2581	29.2383		1	0.337239	0.203531	0.81659	8	8	8	19.8	19.8	19.8	52.562	0	128.46	74
sp|Q13868|EXOS2_HUMAN	sp|Q13868|EXOS2_HUMAN	25.5336	26.3014	26.01	26.8602	26.1176	24.592		1	0.0445013	0.0917632	0.130316	3	3	3	21.2	21.2	21.2	32.789	0	12.813	4
sp|Q13885|TBB2A_HUMAN	sp|Q13885|TBB2A_HUMAN	25.1603	23.2014	23.0798	25.7684	25.7396	22.0082		1	0.186077	-0.691557	-0.48735	25	1	1	69.2	2.7	2.7	49.906	0	2.9297	9
sp|Q13895|BYST_HUMAN	sp|Q13895|BYST_HUMAN	28.2157	28.116	28.3786	28.3517	28.3717	27.7159		1	0.146994	0.0903276	0.395202	6	6	6	18.8	18.8	18.8	49.601	0	20.832	44
sp|Q13907|IDI1_HUMAN	sp|Q13907|IDI1_HUMAN	27.6055	27.2547	27.1192	27.7	27.5354	27.0878		1	0.187736	-0.114605	-0.491181	2	2	2	10.6	10.6	10.6	26.319	0	11.109	16
sp|Q13951|PEBB_HUMAN	sp|Q13951|PEBB_HUMAN	23.9159	24.2314	24.2984	24.0762	25.1311	24.0755		1	0.306453	-0.279041	-0.752159	2	2	2	12.1	12.1	12.1	21.508	0	2.4516	4
sp|Q9NYV4|CDK12_HUMAN;sp|Q14004|CDK13_HUMAN	sp|Q9NYV4|CDK12_HUMAN;sp|Q14004|CDK13_HUMAN	25.3509	24.3465	24.2794	24.1181	24.2435	24.0982		1	0.654661	0.505653	1.44686	2	1	1	1.7	1.1	1.1	164.15	0.00033795	2.212	3
sp|Q14008|CKAP5_HUMAN	sp|Q14008|CKAP5_HUMAN	28.482	29.0156	28.9651	29.4043	29.2633	28.599		1	0.373043	-0.267966	-0.890329	22	22	22	15.8	15.8	15.8	225.49	0	102.75	124
sp|Q14011|CIRBP_HUMAN	sp|Q14011|CIRBP_HUMAN	25.2774	26.2956	26.5297	26.7399	26.9197	26.2407		1	0.619392	-0.599181	-1.37817	2	2	2	12.8	12.8	12.8	18.648	0	4.7025	9
sp|Q14012|KCC1A_HUMAN;sp|Q8IU85|KCC1D_HUMAN	sp|Q14012|KCC1A_HUMAN	24.5851	26.0411	25.7231	25.5936	26.0502	26.1607		1	0.438019	-0.485079	-1.02158	6	6	6	22.4	22.4	22.4	41.337	0	8.5252	22
sp|Q14019|COTL1_HUMAN	sp|Q14019|COTL1_HUMAN	28.3075	29.0365	29.7841	29.9483	29.8154	28.8006		1	0.356065	-0.478698	-0.855508	3	3	3	16.2	16.2	16.2	15.945	0	4.5991	36
sp|Q14061|COX17_HUMAN	sp|Q14061|COX17_HUMAN	25.3154	26.1474	24.8173	25.2704	25.2676	25.2334		1	0.164433	0.169554	0.436795	1	1	1	20.6	20.6	20.6	6.9151	0	2.8779	3
sp|Q14103|HNRPD_HUMAN	sp|Q14103|HNRPD_HUMAN	32.7546	32.8598	32.7048	32.9382	32.8818	32.3344		1	0.0995803	0.0549329	0.277572	9	9	8	28.2	28.2	25.9	38.434	0	41.638	162
sp|Q14108|SCRB2_HUMAN	sp|Q14108|SCRB2_HUMAN	26.5322	26.7389	26.7403	27.2616	27.3135	26.9874	+	0.612069	1.87012	-0.517007	-4.21922	2	2	2	4.4	4.4	4.4	54.29	0	5.7709	8
sp|Q14118|DAG1_HUMAN	sp|Q14118|DAG1_HUMAN	25.9938	26.1497	26.1746	25.9629	25.7762	25.2707		0.973445	0.952159	0.436091	2.03445	2	2	2	4.4	4.4	4.4	97.44	0	12.175	10
sp|Q14137|BOP1_HUMAN	sp|Q14137|BOP1_HUMAN	26.2882	27.0181	27.2234	27.0019	26.3628	26.2689		1	0.337583	0.298699	0.817304	4	4	4	8.7	8.7	8.7	83.629	0	6.3855	17
sp|Q14139|UBE4A_HUMAN	sp|Q14139|UBE4A_HUMAN	24.0104	24.4492	24.1346	24.8169	24.3283	23.5483		1	0.0283739	-0.0330893	-0.0844517	2	2	2	3.7	3.7	3.7	122.56	0	7.0967	9
sp|Q14141|SEPT6_HUMAN	sp|Q14141|SEPT6_HUMAN	25.4927	23.5041	25.5698	25.0926	23.8802	23.0336		1	0.400334	0.853372	0.945809	7	2	2	20	9.2	9.2	49.716	0	5.3723	5
sp|Q14152|EIF3A_HUMAN	sp|Q14152|EIF3A_HUMAN	33.2385	33.2214	33.4419	33.4033	33.3927	32.6861		1	0.220183	0.139907	0.564919	61	61	61	44.9	44.9	44.9	166.57	0	323.31	616
sp|Q14155|ARHG7_HUMAN	sp|Q14155|ARHG7_HUMAN	26.0322	26.5235	26.4267	26.4267	26.4859	24.3892		1	0.326473	0.560214	0.794174	4	3	3	6.6	5	5	90.011	0	3.8418	9
sp|Q14157|UBP2L_HUMAN	sp|Q14157|UBP2L_HUMAN	30.6	30.6381	30.6	30.8567	30.8175	30.2131		1	0.0263289	-0.0163892	-0.0785321	13	13	13	21	21	21	114.53	0	323.31	191
sp|Q14160|SCRIB_HUMAN;sp|Q9BTT6|LRRC1_HUMAN	sp|Q14160|SCRIB_HUMAN	26.4519	27.7176	27.239	27.3162	27.7926	26.9711		1	0.195726	-0.223769	-0.509542	5	5	5	5	5	5	174.88	0	5.0525	16
sp|Q14161|GIT2_HUMAN	sp|Q14161|GIT2_HUMAN	26.7395	27.4288	27.5249	27.9065	28.1372	27.2414		1	0.658013	-0.530648	-1.45339	8	8	6	14.2	14.2	11.1	84.542	0	10.946	25
sp|Q14165|MLEC_HUMAN	sp|Q14165|MLEC_HUMAN	28.4306	28.6025	28.9038	28.762	28.7135	28.067		1	0.191313	0.131481	0.499417	5	5	5	18.2	18.2	18.2	32.233	0	31.212	40
sp|Q14166|TTL12_HUMAN	sp|Q14166|TTL12_HUMAN	30.492	30.7557	30.6325	30.9741	30.9169	30.2831		1	0.156668	-0.0979582	-0.418375	7	7	7	13.5	13.5	13.5	74.403	0	136	134
sp|Q14185|DOCK1_HUMAN	sp|Q14185|DOCK1_HUMAN	27.041	27.3958	27.4482	26.9023	27.0427	26.9352		0.866514	1.16899	0.334931	2.48611	9	9	9	6.4	6.4	6.4	215.34	0	16.8	42
sp|Q14186|TFDP1_HUMAN	sp|Q14186|TFDP1_HUMAN	22.9384	24.5963	24.1708	24.343	23.5596	23.729		1	0.0147767	0.0245934	0.0446214	1	1	1	3.7	3.7	3.7	45.07	0	4.1044	5
sp|Q14192|FHL2_HUMAN	sp|Q14192|FHL2_HUMAN	27.8462	28.5034	28.5022	28.6476	28.1766	27.5611		1	0.151373	0.155482	0.405723	3	3	3	15.1	15.1	15.1	32.193	0	24.619	30
sp|Q14195|DPYL3_HUMAN;sp|Q14117|DPYS_HUMAN	sp|Q14195|DPYL3_HUMAN	28.6654	28.6718	28.7662	29.5792	29.1905	28.4711		1	0.509009	-0.379156	-1.1623	17	13	12	43	35.4	34.2	61.963	0	73.07	54
sp|Q14203|DCTN1_HUMAN	sp|Q14203|DCTN1_HUMAN	29.4286	29.7194	29.9635	30.086	30.0769	29.6343		1	0.45936	-0.228539	-1.06412	21	21	21	23.8	23.8	23.8	141.69	0	106.53	112
sp|Q14204|DYHC1_HUMAN	sp|Q14204|DYHC1_HUMAN	34.0986	34.312	34.404	34.4379	34.3821	33.8157		1	0.0977673	0.059597	0.272924	185	185	185	50.5	50.5	50.5	532.4	0	323.31	1632
sp|Q14232|EI2BA_HUMAN	sp|Q14232|EI2BA_HUMAN	28.1146	27.8555	27.2664	27.6973	27.9666	27.351		1	0.0850519	0.0738525	0.239977	7	7	7	29.2	29.2	29.2	33.712	0	14.91	21
sp|Q14240|IF4A2_HUMAN	sp|Q14240|IF4A2_HUMAN	26.1941	26.4569	26.1834	26.9043	27.0374	25.7724		1	0.28807	-0.293248	-0.713159	15	3	3	41	14.5	14.5	46.402	0	51.086	20
sp|Q14247|SRC8_HUMAN	sp|Q14247|SRC8_HUMAN	32.3723	32.5579	32.7061	32.6389	32.4372	32.0071		1	0.367166	0.184326	0.878303	20	20	20	30	30	30	61.585	0	118.31	247
sp|Q14249|NUCG_HUMAN	sp|Q14249|NUCG_HUMAN	25.9278	25.9273	25.591	25.8901	25.3603	24.9934		1	0.637788	0.400759	1.414	1	1	1	4.4	4.4	4.4	32.62	0	3.2511	13
sp|Q14254|FLOT2_HUMAN	sp|Q14254|FLOT2_HUMAN	27.6656	27.5137	27.722	28.1016	27.6998	26.9272		1	0.0567852	0.0575466	0.164339	7	7	7	23.6	23.6	23.6	47.064	0	29.664	34
sp|Q14257|RCN2_HUMAN	sp|Q14257|RCN2_HUMAN	26.6382	26.8215	27.1813	25.888	26.8277	26.1707		0.987833	0.846591	0.584865	1.82308	3	3	3	9.1	9.1	9.1	36.876	0	28.713	14
sp|Q14318|FKBP8_HUMAN	sp|Q14318|FKBP8_HUMAN	28.1974	28.5202	28.6444	28.9826	29.298	28.2576		1	0.512149	-0.392108	-1.16848	4	4	4	12.6	12.6	12.6	44.561	0	39.05	53
sp|Q14320|FA50A_HUMAN;sp|Q9Y247|FA50B_HUMAN	sp|Q14320|FA50A_HUMAN	26.8354	29.2781	29.3594	29.6046	29.6006	28.8567		1	0.426321	-0.863021	-0.99815	6	6	6	22.1	22.1	22.1	40.241	0	10.323	20
sp|Q14331|FRG1_HUMAN	sp|Q14331|FRG1_HUMAN	25.4516	26.7127	25.4441	25.4571	26.2427	25.3821		1	0.127875	0.175527	0.348627	3	3	3	12	12	12	29.172	0	5.6126	13
sp|Q14353|GAMT_HUMAN	sp|Q14353|GAMT_HUMAN	22.5275	25.9924	25.9669	26.625	26.2261	25.9403		1	0.54287	-1.43489	-1.22878	2	2	2	11.4	11.4	11.4	26.318	0	3.0838	11
sp|Q14376|GALE_HUMAN	sp|Q14376|GALE_HUMAN	23.9406	23.7341	24.3458	25.5022	25.7647	25.6221	+	0.158737	2.94334	-1.62285	-8.32145	2	2	2	5.2	5.2	5.2	38.281	0.0068514	1.0786	3
sp|Q14410|GLPK2_HUMAN	sp|Q14410|GLPK2_HUMAN	25.564	26.0537	26.5923	25.9673	25.7075	24.6864		1	0.556402	0.616237	1.25526	3	3	2	8	8	5.6	60.593	0.00033841	2.2353	4
sp|Q14444|CAPR1_HUMAN	sp|Q14444|CAPR1_HUMAN	31.2906	31.6572	31.5145	31.7129	31.6996	31.1232		1	0.037479	-0.024505	-0.11052	12	12	12	22.1	22.1	22.1	78.365	0	114.21	144
sp|Q14498|RBM39_HUMAN;sp|Q86U06|RBM23_HUMAN	sp|Q14498|RBM39_HUMAN	30.2997	30.3797	30.6327	30.5066	30.7292	30.0576		1	0.00926385	0.00623512	0.0281445	20	20	20	47	47	47	59.379	0	323.31	172
sp|Q14554|PDIA5_HUMAN	sp|Q14554|PDIA5_HUMAN	24.0285	26.4327	24.5641	25.8441	25.6642	25.6068		1	0.403082	-0.696592	-0.951365	2	2	2	8.7	8.7	8.7	59.594	0	53.489	16
sp|Q14558|KPRA_HUMAN	sp|Q14558|KPRA_HUMAN	28.837	29.0326	28.6958	28.7428	28.836	28.3096		1	0.524259	0.225676	1.19228	11	10	10	42.7	38.8	38.8	39.393	0	55.165	47
sp|Q14562|DHX8_HUMAN	sp|Q14562|DHX8_HUMAN	24.8067	25.0107	24.6914	24.9291	24.9479	24.8511		1	0.303747	-0.0730998	-0.746443	3	3	3	3.1	3.1	3.1	139.31	0.00033772	2.2063	5
sp|Q14566|MCM6_HUMAN	sp|Q14566|MCM6_HUMAN	30.8715	30.9498	30.9691	31.0793	31.074	30.6296		1	0.00534221	0.00247765	0.0163016	22	22	22	34.2	34.2	34.2	92.888	0	127.18	177
sp|Q14573|ITPR3_HUMAN;sp|Q14571|ITPR2_HUMAN	sp|Q14573|ITPR3_HUMAN	23.979	23.7108	24.836	25.8083	22.7252	25.2651		1	0.157557	-0.424261	-0.420491	4	4	3	2.4	2.4	2.1	304.1	0	39.657	11
sp|Q14651|PLSI_HUMAN	sp|Q14651|PLSI_HUMAN	26.2672	26.9341	27.4404	27.0358	27.5364	26.9669		1	0.319015	-0.299143	-0.778576	8	5	5	16.7	11.1	11.1	70.253	0	25.25	14
sp|Q14669|TRIPC_HUMAN	sp|Q14669|TRIPC_HUMAN	26.4101	27.143	27.1525	27.4036	25.8671	26.197		1	0.320554	0.412619	0.781799	12	12	12	9.3	9.3	9.3	220.43	0	72.94	32
sp|Q14671|PUM1_HUMAN	sp|Q14671|PUM1_HUMAN	24.2562	24.2784	25.004	23.2698	23.6009	23.1209	+	0.579125	1.8522	1.18234	4.168	4	2	2	4.6	2.8	2.8	126.47	0	16.596	6
sp|Q14677|EPN4_HUMAN	sp|Q14677|EPN4_HUMAN	28.5781	29.1498	29.3472	29.1534	29.3514	28.8468		1	0.123222	-0.0921656	-0.337125	9	9	9	19	19	19	68.259	0	62.027	88
sp|Q14683|SMC1A_HUMAN	sp|Q14683|SMC1A_HUMAN	29.6049	29.3351	29.9977	30.4599	29.7911	29.8307		1	0.587642	-0.381344	-1.31628	30	30	30	28.7	28.7	28.7	143.23	0	109.38	143
sp|Q14691|PSF1_HUMAN	sp|Q14691|PSF1_HUMAN	23.6918	24.5817	23.7336	24.8781	24.9264	24.3983		0.916463	1.02454	-0.731878	-2.18225	1	1	1	7.1	7.1	7.1	22.988	0	5.5036	4
sp|Q14692|BMS1_HUMAN	sp|Q14692|BMS1_HUMAN	24.1408	24.9188	24.0391	22.9116	22.9936	23.0141	+	0.4816	2.12017	1.39311	4.98269	4	4	4	4.4	4.4	4.4	145.81	0	4.5203	3
sp|Q14694|UBP10_HUMAN	sp|Q14694|UBP10_HUMAN	28.3443	28.5154	28.9299	29.2372	29.4072	28.6989		0.985493	0.875896	-0.517918	-1.88132	8	8	8	11.4	11.4	11.4	87.133	0	22.053	70
sp|Q14696|MESD_HUMAN	sp|Q14696|MESD_HUMAN	31.2395	31.3808	31.319	31.2903	31.2315	30.7131		1	0.553427	0.234778	1.24944	8	8	8	40.2	40.2	40.2	26.076	0	249.97	131
sp|Q14697|GANAB_HUMAN	sp|Q14697|GANAB_HUMAN	31.9809	32.1087	31.972	32.141	32.0656	31.5758		1	0.195782	0.0930614	0.509671	16	16	16	16.3	16.3	16.3	106.87	0	84.311	188
sp|Q14738|2A5D_HUMAN;sp|Q15173|2A5B_HUMAN	sp|Q14738|2A5D_HUMAN	27.8451	27.8802	27.735	28.0555	28.1708	27.8037		0.996617	0.745996	-0.189933	-1.62506	9	9	5	20.3	20.3	11.1	69.991	0	17.158	21
sp|Q14746|COG2_HUMAN	sp|Q14746|COG2_HUMAN	24.1537	24.7274	24.6578	22.9371	22.8203	22.9455	+	0.14375	3.0179	1.61203	8.70347	1	1	1	2.7	2.7	2.7	83.207	0.0098608	0.89657	1
sp|Q14764|MVP_HUMAN	sp|Q14764|MVP_HUMAN	30.2456	30.4163	30.5893	30.6066	30.8717	30.104		1	0.169459	-0.110359	-0.448635	12	12	12	17.2	17.2	17.2	99.326	0	153.39	125
sp|Q14766|LTBP1_HUMAN	sp|Q14766|LTBP1_HUMAN	25.3501	24.7675	25.4319	23.5457	22.6626	24.8964		0.923622	1.01921	1.48159	2.17129	2	2	2	1.6	1.6	1.6	186.79	0.00033179	2.0338	4
sp|Q14767|LTBP2_HUMAN	sp|Q14767|LTBP2_HUMAN	27.4541	26.6872	26.6782	27.9919	27.9287	27.4675	+	0.817139	1.31191	-0.856204	-2.80098	3	3	3	1.9	1.9	1.9	195.05	0	58.902	18
sp|Q14789|GOGB1_HUMAN	sp|Q14789|GOGB1_HUMAN	26.8906	26.5593	26.5655	24.7172	25.4994	25.9303	+	0.590811	1.5924	1.2895	3.47091	6	6	6	2.2	2.2	2.2	376.01	0	22.278	17
sp|Q14790|CASP8_HUMAN	sp|Q14790|CASP8_HUMAN	24.561	23.8442	22.6184	24.6253	25.0147	24.7694		0.980033	0.910787	-1.1286	-1.95108	1	1	1	2.9	2.9	2.9	55.391	0	9.4966	7
sp|Q14839|CHD4_HUMAN;sp|Q8TDI0|CHD5_HUMAN;sp|Q12873|CHD3_HUMAN	sp|Q14839|CHD4_HUMAN	31.4823	31.7342	31.6412	31.9138	31.794	31.1167		1	0.0141079	0.011034	0.042633	49	49	49	39.1	39.1	39.1	218	0	323.31	404
sp|Q14847|LASP1_HUMAN	sp|Q14847|LASP1_HUMAN	31.1744	31.3756	31.4961	31.4575	31.426	31.0078		1	0.10799	0.0516192	0.298976	9	9	9	36	36	36	29.717	0	69.453	102
sp|Q14914|PTGR1_HUMAN	sp|Q14914|PTGR1_HUMAN	25.9987	25.9475	26.0562	26.5881	26.7744	25.8912		1	0.703114	-0.417107	-1.54129	1	1	1	7	7	7	35.869	0	39.925	9
sp|Q14919|NC2A_HUMAN	sp|Q14919|NC2A_HUMAN	28.2023	27.7063	28.2606	27.8597	28.0953	27.9197		1	0.19938	0.0981541	0.517893	4	4	4	27.8	27.8	27.8	22.35	0	12.892	17
sp|Q14974|IMB1_HUMAN	sp|Q14974|IMB1_HUMAN	33.3508	33.2792	33.5376	33.4747	33.5935	32.9106		1	0.100775	0.0629438	0.280628	40	40	40	60.2	60.2	60.2	97.169	0	323.31	576
sp|Q14978|NOLC1_HUMAN	sp|Q14978|NOLC1_HUMAN	30.4053	30.1514	30.1516	30.5038	30.263	29.941		0.999664	0.00033949	0.000191371	0.00104186	5	5	5	8.4	8.4	8.4	73.602	0	116	55
sp|Q14980|NUMA1_HUMAN	sp|Q14980|NUMA1_HUMAN	28.3428	28.3129	28.0358	28.3785	27.9691	28.0311		1	0.258325	0.104225	0.649093	10	10	10	6.5	6.5	6.5	238.26	0	154.67	88
sp|Q14997|PSME4_HUMAN	sp|Q14997|PSME4_HUMAN	27.5421	27.6149	28.1371	28.4434	28.3151	27.5575		1	0.437155	-0.340584	-1.01985	6	6	6	4.3	4.3	4.3	211.33	0	4.1794	25
sp|Q14CX7|NAA25_HUMAN	sp|Q14CX7|NAA25_HUMAN	27.7941	28.2695	28.2692	28.5115	28.2027	27.8476		1	0.111166	-0.0763645	-0.306995	8	8	8	9.5	9.5	9.5	112.29	0	24.592	50
sp|Q15003|CND2_HUMAN	sp|Q15003|CND2_HUMAN	26.6463	26.5391	26.9204	28.4454	28.6316	28.1401	+	0.135692	3.13212	-1.70376	-9.31997	4	4	4	8.9	8.9	8.9	82.562	0	24.125	29
sp|Q15005|SPCS2_HUMAN	sp|Q15005|SPCS2_HUMAN	28.4033	28.5199	28.5543	28.7594	28.7783	27.9872		1	0.0198389	-0.0157649	-0.0595816	4	4	4	23	23	23	25.003	0	190.07	38
sp|Q15006|EMC2_HUMAN	sp|Q15006|EMC2_HUMAN	27.3993	27.2762	26.9799	27.6647	27.9024	27.0973		1	0.553082	-0.336314	-1.24877	4	4	4	22.6	22.6	22.6	34.833	0	8.8268	18
sp|Q15008|PSMD6_HUMAN	sp|Q15008|PSMD6_HUMAN	30.7394	30.9275	30.9905	31.0749	30.984	30.4745		1	0.0718334	0.0413125	0.20504	16	16	16	46.3	46.3	46.3	45.531	0	80.469	127
sp|Q15014|MO4L2_HUMAN	sp|Q15014|MO4L2_HUMAN	25.3116	22.4295	25.2805	25.2683	25.1939	24.3834		1	0.240462	-0.607968	-0.60998	1	1	1	4.2	4.2	4.2	32.307	0.0098522	0.88391	7
sp|Q15018|ABRX2_HUMAN	sp|Q15018|ABRX2_HUMAN	27.3836	27.6232	27.8648	27.9758	28.0409	27.4651		1	0.371986	-0.203391	-0.888167	5	5	5	13.3	13.3	13.3	46.9	0	8.9129	37
sp|Q15019|SEPT2_HUMAN	sp|Q15019|SEPT2_HUMAN	31.8788	31.9296	31.9455	32.3692	32.2841	31.7074		1	0.411568	-0.202256	-0.968489	15	15	15	50.7	50.7	50.7	41.487	0	289.33	181
sp|Q15020|SART3_HUMAN	sp|Q15020|SART3_HUMAN	27.1736	27.7514	27.836	26.5413	27.4574	27.1946		1	0.694558	0.522565	1.5246	8	8	8	11.2	11.2	11.2	109.93	0	21.135	27
sp|Q15021|CND1_HUMAN	sp|Q15021|CND1_HUMAN	28.8505	28.9065	29.0703	29.2628	29.3966	28.45		1	0.112504	-0.0940475	-0.310362	5	5	5	4.1	4.1	4.1	157.18	0	3.0791	25
sp|Q15022|SUZ12_HUMAN	sp|Q15022|SUZ12_HUMAN	23.1503	23.8193	24.4473	24.4059	23.5838	24.0911		1	0.190655	-0.221311	-0.497905	2	2	2	3	3	3	83.054	0.0030817	1.3281	10
sp|Q15024|EXOS7_HUMAN	sp|Q15024|EXOS7_HUMAN	27.2471	27.24	27.2953	27.1779	27.835	27.511		1	0.578148	-0.247183	-1.29775	4	4	4	18.2	18.2	18.2	31.821	0	23.89	37
sp|Q15029|U5S1_HUMAN	sp|Q15029|U5S1_HUMAN	31.6676	31.8933	31.874	32.0858	31.851	31.4806		1	0.0101082	0.00584094	0.0306809	36	35	35	57.6	56.6	56.6	109.43	0	323.31	365
sp|Q15036|SNX17_HUMAN	sp|Q15036|SNX17_HUMAN	23.6501	24.2095	24.5235	24.8154	24.7728	24.1817		1	0.637161	-0.46226	-1.41278	1	1	1	2.6	2.6	2.6	52.901	0.0028029	1.4118	9
sp|Q15041|AR6P1_HUMAN	sp|Q15041|AR6P1_HUMAN	27.429	27.9666	27.9243	27.9395	28.1067	27.6729		1	0.246086	-0.133104	-0.62235	2	2	2	8.9	8.9	8.9	23.362	0	3.182	16
sp|Q15042|RB3GP_HUMAN	sp|Q15042|RB3GP_HUMAN	25.0216	25.3472	25.0965	25.3066	25.1004	24.3326		1	0.317106	0.241863	0.774573	3	3	3	3.8	3.8	3.8	110.52	0	3.9747	13
sp|Q15046|SYK_HUMAN	sp|Q15046|SYK_HUMAN	31.999	32.207	32.2051	32.2882	32.4073	31.8014		1	0.0496885	-0.0286299	-0.144775	17	17	17	38.4	38.4	38.4	68.047	0	215.18	176
sp|Q15050|RRS1_HUMAN	sp|Q15050|RRS1_HUMAN	28.0083	28.5473	28.6412	28.0589	27.9278	27.546		0.907762	1.04177	0.554658	2.21783	4	4	4	12.1	12.1	12.1	41.193	0	17.491	25
sp|Q15052|ARHG6_HUMAN	sp|Q15052|ARHG6_HUMAN	26.4278	26.2734	26.8589	26.7866	26.1987	25.8278		1	0.308129	0.24904	0.755694	4	4	3	6.7	6.7	5	87.498	0	10.611	24
sp|Q15056|IF4H_HUMAN	sp|Q15056|IF4H_HUMAN	31.6884	31.863	31.7857	31.9419	31.7879	31.482		1	0.104182	0.0417442	0.289315	10	10	10	47.2	47.2	47.2	27.385	0	323.31	145
sp|Q15057|ACAP2_HUMAN	sp|Q15057|ACAP2_HUMAN	25.5665	25.188	25.4777	24.9579	25.4905	24.6113		1	0.628293	0.39084	1.39551	4	4	4	8.4	8.4	8.4	88.028	0	27.514	26
sp|Q15061|WDR43_HUMAN	sp|Q15061|WDR43_HUMAN	25.5182	26.6304	26.0004	27.0616	27.3415	27.1764	+	0.597451	1.58147	-1.14352	-3.44333	4	4	4	8.1	8.1	8.1	74.89	0	5.1794	22
sp|Q15067|ACOX1_HUMAN	sp|Q15067|ACOX1_HUMAN	26.8491	27.639	27.7146	27.7107	27.724	27.4604		1	0.327635	-0.230802	-0.796599	3	3	3	6.1	6.1	6.1	74.423	0	12.781	21
sp|Q15084|PDIA6_HUMAN	sp|Q15084|PDIA6_HUMAN	33.196	33.3696	33.3796	33.5059	33.4078	33.0837		1	0.0421258	-0.017409	-0.123649	7	7	7	21.4	21.4	21.4	48.121	0	311.55	244
sp|Q15102|PA1B3_HUMAN	sp|Q15102|PA1B3_HUMAN	30.1995	30.7097	30.7693	30.8364	31.0786	30.2917		1	0.234807	-0.176073	-0.597487	8	8	8	52.8	52.8	52.8	25.734	0	111.83	107
sp|Q15121|PEA15_HUMAN	sp|Q15121|PEA15_HUMAN	27.1504	27.5344	27.2039	27.4739	27.2778	26.6688		1	0.225619	0.15609	0.57707	4	4	4	45.4	45.4	45.4	15.04	0	80.263	35
sp|Q15149|PLEC_HUMAN;REV__sp|Q8IWV8|UBR2_HUMAN	sp|Q15149|PLEC_HUMAN	35.8769	36.0762	36.2075	36.3368	36.2382	35.7259		1	0.0775528	-0.0467656	-0.220246	160	160	155	34.3	34.3	33.1	531.78	0	323.31	2304
sp|Q15165|PON2_HUMAN	sp|Q15165|PON2_HUMAN	24.986	24.5232	25.8979	26.4162	27.7756	27.2181	+	0.582792	1.62119	-2.00091	-3.54421	2	2	2	5.4	5.4	5.4	39.38	0	3.1076	14
sp|Q15181|IPYR_HUMAN	sp|Q15181|IPYR_HUMAN	31.7304	31.8247	31.7817	31.9444	31.9319	31.4223		1	0.0244387	0.0127195	0.0730387	12	12	12	42.9	42.9	42.9	32.66	0	323.31	277
sp|Q15185|TEBP_HUMAN	sp|Q15185|TEBP_HUMAN	32.7205	32.6331	32.6955	32.7718	32.8317	32.2931		1	0.106241	0.05078	0.294544	6	6	6	41.2	41.2	41.2	18.697	0	202.51	111
sp|Q15208|STK38_HUMAN;sp|Q9Y2H1|ST38L_HUMAN	sp|Q15208|STK38_HUMAN	24.8872	25.3728	25.7866	22.9706	24.8665	22.0357		0.899276	1.10933	2.05792	2.35903	3	3	3	8.4	8.4	8.4	54.19	0.00033546	2.1279	4
sp|Q15233|NONO_HUMAN	sp|Q15233|NONO_HUMAN	31.7022	31.9225	32.0506	31.8841	32.0971	31.2473		1	0.209988	0.148946	0.541981	19	17	16	44.2	42	40.6	54.231	0	283.43	192
sp|Q15257|PTPA_HUMAN	sp|Q15257|PTPA_HUMAN	29.0296	29.2766	29.4071	29.5685	29.4969	28.9072		1	0.134453	-0.0864302	-0.364773	9	9	9	32.1	32.1	32.1	40.667	0	14.36	55
sp|Q15269|PWP2_HUMAN	sp|Q15269|PWP2_HUMAN	25.3514	25.723	25.5241	24.2316	25.7131	24.9847		1	0.559685	0.556352	1.26168	4	4	4	4.4	4.4	4.4	102.45	0	2.9595	9
sp|Q15276|RABE1_HUMAN	sp|Q15276|RABE1_HUMAN	23.745	24.1796	24.5709	25.3575	24.5917	24.1535		1	0.558997	-0.535711	-1.26034	3	3	3	4.8	4.8	4.8	99.289	0	11.216	8
sp|Q15286|RAB35_HUMAN	sp|Q15286|RAB35_HUMAN	28.0562	28.0154	28.1291	28.274	28.3166	27.7416		1	0.0825308	-0.0438582	-0.233369	5	5	5	33.8	33.8	33.8	23.025	0	24.398	38
sp|Q15287|RNPS1_HUMAN	sp|Q15287|RNPS1_HUMAN	28.6397	28.723	29.0669	28.8483	28.6086	28.1355		1	0.492883	0.279078	1.13052	6	6	6	25.2	25.2	25.2	34.208	0	45.959	50
sp|Q15293|RCN1_HUMAN	sp|Q15293|RCN1_HUMAN	30.9932	31.5505	31.5683	31.6659	31.7031	31.0524		1	0.13422	-0.103112	-0.364204	7	7	7	28.1	28.1	28.1	38.89	0	156.9	110
sp|Q15345|LRC41_HUMAN	sp|Q15345|LRC41_HUMAN	26.7303	26.0346	26.3233	27.0665	25.7871	26.3397		1	0.0278709	-0.0350145	-0.0829979	4	4	4	9.7	9.7	9.7	88.649	0	11.042	13
sp|Q15363|TMED2_HUMAN	sp|Q15363|TMED2_HUMAN	29.6875	29.9316	29.9912	30.1174	29.9803	29.3946		1	0.0565502	0.0393384	0.163695	5	5	5	30.8	30.8	30.8	22.761	0	32.064	53
sp|Q15365|PCBP1_HUMAN	sp|Q15365|PCBP1_HUMAN	33.3611	33.5728	33.5264	33.7899	33.7476	33.0719		1	0.07221	-0.0497195	-0.206045	17	17	13	80.1	80.1	69.1	37.497	0	323.31	354
sp|Q15366|PCBP2_HUMAN	sp|Q15366|PCBP2_HUMAN	32.0982	32.2396	32.3934	32.6013	32.6437	31.9443		1	0.25014	-0.1527	-0.631234	15	11	10	69	56.2	52.3	38.58	0	323.31	234
sp|Q15369|ELOC_HUMAN	sp|Q15369|ELOC_HUMAN	29.6147	29.7452	29.686	30.2351	30.0807	29.6287		0.998357	0.739469	-0.299559	-1.61229	3	3	3	38.4	38.4	38.4	12.473	0	134.69	54
sp|Q15370|ELOB_HUMAN	sp|Q15370|ELOB_HUMAN	31.1669	31.1539	31.0745	31.339	31.3594	30.9609		1	0.264639	-0.0879637	-0.6628	7	7	7	56.8	56.8	56.8	13.133	0	229.87	82
sp|Q15382|RHEB_HUMAN	sp|Q15382|RHEB_HUMAN	27.1683	27.6938	27.8187	27.6287	27.8402	27.0398		1	0.0640528	0.0573597	0.184124	3	3	3	14.1	14.1	14.1	20.497	0.00033389	2.0917	9
sp|Q15386|UBE3C_HUMAN	sp|Q15386|UBE3C_HUMAN	26.7039	26.6174	26.8939	26.607	26.4353	26.6598		0.998046	0.738897	0.170968	1.61117	7	7	7	9.2	9.2	9.2	123.92	0	4.1954	7
sp|Q15388|TOM20_HUMAN	sp|Q15388|TOM20_HUMAN	28.2205	28.7823	29.2999	29.0428	29.07	28.7795		1	0.23792	-0.19652	-0.60437	3	3	3	48.3	48.3	48.3	16.298	0	78.7	59
sp|Q15393|SF3B3_HUMAN	sp|Q15393|SF3B3_HUMAN	31.8692	32.211	32.1515	32.1335	32.2153	31.5528		1	0.178996	0.110042	0.470933	36	36	36	50.5	50.5	50.5	135.58	0	323.31	413
sp|Q15397|PUM3_HUMAN	sp|Q15397|PUM3_HUMAN	29.1615	29.3082	29.2601	29.4126	29.4173	28.7293		1	0.0867767	0.0568708	0.244483	9	9	9	17.7	17.7	17.7	73.584	0	73.527	71
sp|Q15404|RSU1_HUMAN	sp|Q15404|RSU1_HUMAN	29.6368	29.6969	29.5411	29.737	29.5011	29.3388		1	0.329097	0.0992966	0.799649	9	9	9	45.5	45.5	45.5	31.54	0	170.53	91
sp|Q15417|CNN3_HUMAN;sp|Q99439|CNN2_HUMAN	sp|Q15417|CNN3_HUMAN	28.8259	29.251	28.9753	29.3886	29.1167	28.7141		1	0.0851055	-0.0557448	-0.240117	10	10	10	45.9	45.9	45.9	36.413	0	139.82	83
sp|Q15424|SAFB1_HUMAN;sp|Q14151|SAFB2_HUMAN	sp|Q15424|SAFB1_HUMAN	27.5503	27.6181	28.3279	28.3203	27.9843	27.4428		1	0.0830184	-0.0836849	-0.234649	4	4	4	4.9	4.9	4.9	102.64	0	16.008	29
sp|Q15427|SF3B4_HUMAN	sp|Q15427|SF3B4_HUMAN	29.1679	28.6255	28.6302	28.759	28.6144	28.4584		1	0.420743	0.197232	0.986952	5	5	5	23.6	23.6	23.6	44.385	0	96.021	48
sp|Q15428|SF3A2_HUMAN	sp|Q15428|SF3A2_HUMAN	29.6356	29.3794	29.2415	29.9627	29.3556	29.2846		1	0.179749	-0.115424	-0.472684	7	7	7	19.6	19.6	19.6	49.255	0	30.549	53
sp|Q15435|PP1R7_HUMAN	sp|Q15435|PP1R7_HUMAN	28.5686	29.2799	29.3325	29.3304	29.5293	28.661		1	0.114142	-0.113234	-0.314478	9	9	9	27.8	27.8	27.8	41.564	0	118.74	41
sp|Q15436|SC23A_HUMAN	sp|Q15436|SC23A_HUMAN	30.2632	30.7909	30.5989	30.726	30.5199	29.9356		1	0.216355	0.15716	0.55633	23	23	21	47.1	47.1	44.2	86.16	0	282.71	152
sp|Q15437|SC23B_HUMAN	sp|Q15437|SC23B_HUMAN	29.5291	29.8121	29.6258	29.4193	29.4248	28.9488		0.90663	1.03067	0.391365	2.1949	18	16	16	34	31.2	31.2	86.478	0	298.15	102
sp|Q15459|SF3A1_HUMAN	sp|Q15459|SF3A1_HUMAN	31.0522	31.0806	31.1097	31.4054	31.2746	30.9059		1	0.310595	-0.114499	-0.760888	23	23	23	35.9	35.9	35.9	88.885	0	169.66	225
sp|Q15477|SKIV2_HUMAN	sp|Q15477|SKIV2_HUMAN	25.3091	25.471	26.2362	26.3373	25.7545	25.8182		1	0.365737	-0.297874	-0.875374	3	3	3	3.5	3.5	3.5	137.75	0	16.193	24
sp|Q15554|TERF2_HUMAN	sp|Q15554|TERF2_HUMAN	22.2016	24.3884	24.3651	25.0691	23.8134	23.2618		1	0.165781	-0.396392	-0.439977	1	1	1	1.8	1.8	1.8	59.593	0.0045358	1.1961	4
sp|Q15555|MARE2_HUMAN	sp|Q15555|MARE2_HUMAN	25.1918	24.0185	24.0755	24.2129	24.0861	24.1573		1	0.291555	0.276498	0.720584	4	3	3	9.5	7	7	37.031	0	3.7962	5
sp|Q15631|TSN_HUMAN	sp|Q15631|TSN_HUMAN	29.8819	29.8668	29.71	29.6667	29.7519	29.5773		0.952624	0.968842	0.154251	2.06829	7	7	7	40.8	40.8	40.8	26.183	0	71.635	71
sp|Q15637|SF01_HUMAN	sp|Q15637|SF01_HUMAN	29.9875	30.2014	30.1603	30.1491	30.1348	29.4512		1	0.355791	0.204695	0.854943	11	11	11	26.4	26.4	26.4	68.329	0	147.61	128
sp|Q15642|CIP4_HUMAN	sp|Q15642|CIP4_HUMAN	24.6342	25.0457	25.0733	24.9951	25.2956	24.4943		1	0.0127987	-0.0105921	-0.0387323	1	1	1	1.5	1.5	1.5	68.351	0.0045345	1.196	4
sp|Q15645|PCH2_HUMAN	sp|Q15645|PCH2_HUMAN	26.4929	26.4227	26.4999	26.6413	26.0763	25.4943		1	0.532362	0.401168	1.20818	5	5	5	14.4	14.4	14.4	48.55	0	5.2396	13
sp|Q15648|MED1_HUMAN	sp|Q15648|MED1_HUMAN	24.2849	24.0072	24.6563	24.3352	24.3484	25.1363		1	0.37501	-0.290506	-0.894345	1	1	1	1.5	1.5	1.5	168.48	0.00033378	2.0898	0
sp|Q15654|TRIP6_HUMAN	sp|Q15654|TRIP6_HUMAN	26.6499	25.8138	25.4665	26.1809	26.1828	25.8919		1	0.107499	-0.108451	-0.297733	2	2	2	10.7	10.7	10.7	50.287	0	14.704	4
sp|Q15691|MARE1_HUMAN	sp|Q15691|MARE1_HUMAN	30.1988	30.7311	30.7297	31.0813	31.1476	30.4413		1	0.515778	-0.336852	-1.17561	11	11	9	57.1	57.1	50.7	29.999	0	207.18	130
sp|Q15717|ELAV1_HUMAN	sp|Q15717|ELAV1_HUMAN	30.7432	30.9035	30.9225	31.155	31.1674	30.5365		1	0.168858	-0.0965538	-0.447223	11	11	11	43.3	43.3	43.3	36.091	0	84.053	104
sp|Q15738|NSDHL_HUMAN	sp|Q15738|NSDHL_HUMAN	28.4924	29.1376	29.1252	27.3324	28.5051	28.0854		0.906413	1.09932	0.944099	2.33793	5	5	5	20.1	20.1	20.1	41.9	0	19.728	36
sp|Q15746|MYLK_HUMAN	sp|Q15746|MYLK_HUMAN	25.7207	25.3695	25.9383	25.9082	26.0837	25.2974		1	0.108214	-0.0869395	-0.299542	1	1	1	0.4	0.4	0.4	210.71	0.00032248	1.7299	12
sp|Q15750|TAB1_HUMAN	sp|Q15750|TAB1_HUMAN	22.8808	21.9624	25.8203	22.2327	25.2266	24.6398		1	0.117608	-0.478517	-0.323153	1	1	1	5	5	5	54.643	0	8.0029	1
sp|Q15751|HERC1_HUMAN	sp|Q15751|HERC1_HUMAN	23.8075	23.4682	23.6881	23.6569	23.2731	23.2938		1	0.706353	0.246662	1.54761	3	3	3	1.3	1.3	1.3	532.22	0	2.9146	3
sp|Q15758|AAAT_HUMAN	sp|Q15758|AAAT_HUMAN	27.012	27.2104	27.3092	27.5075	27.4308	26.7399		1	0.0657046	-0.0488923	-0.188587	1	1	1	2.4	2.4	2.4	56.598	0	5.6179	10
sp|Q15785|TOM34_HUMAN	sp|Q15785|TOM34_HUMAN	28.3065	28.5279	28.6711	28.2025	28.5592	27.9459		1	0.571292	0.265931	1.28436	4	4	4	14.9	14.9	14.9	34.559	0	5.7881	20
sp|Q15796|SMAD2_HUMAN;sp|P84022|SMAD3_HUMAN;sp|O15198|SMAD9_HUMAN;sp|Q99717|SMAD5_HUMAN	sp|Q15796|SMAD2_HUMAN;sp|P84022|SMAD3_HUMAN	25.9921	25.1471	26.4902	26.3557	26.5247	24.9316		1	0.032094	-0.0608521	-0.0951587	6	6	5	17.8	17.8	16.3	52.306	0	14.592	23
sp|Q15813|TBCE_HUMAN	sp|Q15813|TBCE_HUMAN	26.3096	27.9168	28.1034	26.1436	25.8987	24.9088		0.849417	1.23265	1.79288	2.62445	2	2	2	3.4	3.4	3.4	59.345	0.00033512	2.1246	10
sp|Q15819|UB2V2_HUMAN	sp|Q15819|UB2V2_HUMAN	31.2084	31.276	31.4562	31.5005	31.5464	30.9686		1	0.0426162	-0.0249602	-0.125028	9	9	4	64.1	64.1	30.3	16.363	0	59.215	120
sp|Q15836|VAMP3_HUMAN;sp|P63027|VAMP2_HUMAN	sp|Q15836|VAMP3_HUMAN;sp|P63027|VAMP2_HUMAN	27.8442	28.2777	28.0065	28.3504	28.1794	27.6258		1	0.0118372	-0.009058	-0.0358604	3	3	3	40	40	40	11.309	0	132.77	19
sp|Q15843|NEDD8_HUMAN	sp|Q15843|NEDD8_HUMAN	29.6272	29.0585	29.4712	28.9808	29.5439	30.0523		1	0.147718	-0.140081	-0.396946	3	3	3	42	42	42	9.0714	0	37.194	45
sp|Q15907|RB11B_HUMAN	sp|Q15907|RB11B_HUMAN	31.4937	31.5291	31.6231	31.7776	31.7069	31.2775		1	0.0852316	-0.0387007	-0.240447	12	12	2	59.2	59.2	13.3	24.488	0	172.53	132
sp|Q15910|EZH2_HUMAN	sp|Q15910|EZH2_HUMAN	22.1712	23.1054	23.1671	23.443	23.0329	23.8546		1	0.718851	-0.628937	-1.572	1	1	1	2.3	2.3	2.3	85.362	0.0012658	1.5875	2
sp|Q15942|ZYX_HUMAN	sp|Q15942|ZYX_HUMAN	27.1753	27.1577	26.35	25.8035	25.127	25.6039	+	0.566229	1.82419	1.38285	4.08877	1	1	1	3.5	3.5	3.5	61.277	0	18.418	8
sp|Q16134|ETFD_HUMAN	sp|Q16134|ETFD_HUMAN	25.3393	25.2023	25.022	25.4606	25.3115	24.6125		1	0.0756777	0.0596485	0.215276	2	2	2	3.7	3.7	3.7	68.495	0	3.129	6
sp|Q16181|SEPT7_HUMAN;sp|Q6ZU15|SEP14_HUMAN;sp|O43236|SEPT4_HUMAN	sp|Q16181|SEPT7_HUMAN	32.0763	32.2578	32.191	32.2695	32.2853	31.8337		1	0.104225	0.0454884	0.289425	19	19	19	59.7	59.7	59.7	50.679	0	323.31	241
sp|Q16186|ADRM1_HUMAN	sp|Q16186|ADRM1_HUMAN	28.216	28.3316	28.3121	28.4588	28.2812	27.5876		1	0.263965	0.177358	0.661338	3	3	3	10.6	10.6	10.6	42.153	0	11.713	34
sp|Q16204|CCDC6_HUMAN	sp|Q16204|CCDC6_HUMAN	26.671	26.4008	26.6222	25.8661	26.1668	26.2092	+	0.583543	1.62389	0.483957	3.55114	5	5	5	14.3	14.3	14.3	53.29	0	11.015	22
sp|Q16222|UAP1_HUMAN	sp|Q16222|UAP1_HUMAN	27.5096	27.5272	28.4158	28.4705	28.2521	27.2679		1	0.139434	-0.179306	-0.376913	5	5	4	13.6	13.6	11.1	58.768	0	9.236	29
sp|Q16531|DDB1_HUMAN	sp|Q16531|DDB1_HUMAN	30.7687	30.9308	30.9375	31.1514	31.1253	30.4854		1	0.0645891	-0.0416934	-0.185574	27	27	27	30.5	30.5	30.5	126.97	0	282.52	194
sp|Q16537|2A5E_HUMAN	sp|Q16537|2A5E_HUMAN	24.9201	25.3091	24.8278	25.4447	24.216	24.5131		1	0.300168	0.294385	0.738871	5	4	4	14.3	11.8	11.8	54.699	0	2.7868	17
sp|Q16539|MK14_HUMAN	sp|Q16539|MK14_HUMAN	27.4596	27.6185	26.9564	27.3915	26.096	26.4511		1	0.736321	0.698645	1.60614	6	6	6	31.4	31.4	31.4	41.293	0	34.456	29
sp|Q16540|RM23_HUMAN	sp|Q16540|RM23_HUMAN	25.7512	26.2453	25.9957	25.7265	25.9294	25.5519		1	0.659408	0.261486	1.45611	1	1	1	13.7	13.7	13.7	17.781	0	9.9325	17
sp|Q16543|CDC37_HUMAN	sp|Q16543|CDC37_HUMAN	29.0364	29.2675	29.8158	30.1306	29.7957	29.6447		1	0.823809	-0.483748	-1.778	7	7	7	21.7	21.7	21.7	44.468	0	74.997	69
sp|Q16555|DPYL2_HUMAN	sp|Q16555|DPYL2_HUMAN	32.0848	32.1543	32.5569	32.8824	32.8414	32.1862		1	0.619735	-0.371321	-1.37884	23	23	18	59.6	59.6	48.4	62.293	0	323.31	329
sp|Q16576|RBBP7_HUMAN	sp|Q16576|RBBP7_HUMAN	32.5306	32.7365	32.8208	32.994	33.4244	32.5912		1	0.529346	-0.307246	-1.20226	22	22	15	76.5	76.5	66.4	47.82	0	323.31	315
sp|Q16629|SRSF7_HUMAN	sp|Q16629|SRSF7_HUMAN	30.9278	30.7218	30.9338	31.0433	30.8924	30.3714		1	0.160686	0.0920652	0.427925	6	6	6	27.3	27.3	27.3	27.366	0	121.85	79
sp|Q16630|CPSF6_HUMAN	sp|Q16630|CPSF6_HUMAN	29.635	29.4926	29.9354	29.9648	29.9859	29.4512		1	0.199293	-0.112951	-0.517695	7	7	7	19.8	19.8	19.8	59.209	0	150.72	79
sp|Q16637|SMN_HUMAN	sp|Q16637|SMN_HUMAN	22.8415	24.9967	23.7815	24.2455	24.8291	24.7634		1	0.495945	-0.73941	-1.13656	1	1	1	6.1	6.1	6.1	31.848	0.006878	1.101	2
sp|Q16643|DREB_HUMAN	sp|Q16643|DREB_HUMAN	27.3772	28.3577	28.238	28.3667	28.6326	27.896		1	0.337349	-0.307521	-0.816818	6	6	6	11.7	11.7	11.7	71.428	0	70.114	41
sp|Q16647|PTGIS_HUMAN	sp|Q16647|PTGIS_HUMAN	29.5245	29.3617	29.4802	29.8863	29.9424	29.3952		1	0.72487	-0.285815	-1.58376	4	4	4	7.4	7.4	7.4	57.103	0	9.4809	34
sp|Q16718|NDUA5_HUMAN	sp|Q16718|NDUA5_HUMAN	27.2704	27.5976	27.3963	27.4129	27.1874	26.5563		1	0.605001	0.369221	1.35013	1	1	1	7.8	7.8	7.8	13.459	0.00033344	2.0893	10
sp|Q16740|CLPP_HUMAN	sp|Q16740|CLPP_HUMAN	28.2649	28.5598	27.946	27.9705	27.6636	26.4398		0.991946	0.833842	0.898936	1.79783	3	3	3	14.8	14.8	14.8	30.18	0	8.9692	27
sp|Q16763|UBE2S_HUMAN	sp|Q16763|UBE2S_HUMAN	25.3792	25.6782	25.7625	25.5835	25.7568	25.0673		1	0.226254	0.137388	0.578488	1	1	1	5.4	5.4	5.4	23.845	0	2.9078	10
sp|Q16774|KGUA_HUMAN	sp|Q16774|KGUA_HUMAN	25.033	26.5711	26.6215	26.1809	27.3496	26.1754		1	0.309029	-0.493451	-0.75759	2	2	2	17.3	17.3	17.3	21.725	0	6.7214	9
sp|Q16777|H2A2C_HUMAN;sp|Q6FI13|H2A2A_HUMAN	sp|Q16777|H2A2C_HUMAN;sp|Q6FI13|H2A2A_HUMAN	27.5975	29.2341	29.9754	30.4916	29.4554	24.3842		1	0.153103	0.825256	0.409864	5	1	1	55	22.5	22.5	13.988	0	68.087	20
sp|Q16795|NDUA9_HUMAN	sp|Q16795|NDUA9_HUMAN	26.7643	26.778	26.6875	26.9935	26.5483	26.2805		1	0.257561	0.135846	0.64743	1	1	1	2.7	2.7	2.7	42.509	0.00032082	1.6813	12
sp|Q16822|PCKGM_HUMAN	sp|Q16822|PCKGM_HUMAN	28.3325	28.8168	28.5865	28.2467	28.3854	27.7656		0.980224	0.887778	0.446071	1.90503	6	6	6	13.3	13.3	13.3	70.698	0	55.889	39
sp|Q16836|HCDH_HUMAN	sp|Q16836|HCDH_HUMAN	28.535	28.878	29.121	29.0309	28.6003	28.6589		1	0.138537	0.0812995	0.374733	3	3	3	21.7	21.7	21.7	34.293	0	66.896	21
sp|Q16850|CP51A_HUMAN	sp|Q16850|CP51A_HUMAN	29.9344	29.5542	29.6252	30.0224	30.0397	29.093		1	0.0136095	-0.0137355	-0.0411495	11	11	11	30.8	30.8	30.8	56.805	0	92.97	102
sp|Q16851|UGPA_HUMAN	sp|Q16851|UGPA_HUMAN	29.2352	29.4678	29.5188	29.5568	29.5668	29.0621		1	0.02137	0.0120513	0.064075	11	11	11	32.9	32.9	32.9	56.94	0	129.55	67
sp|Q16864|VATF_HUMAN	sp|Q16864|VATF_HUMAN	25.5926	26.264	27.0516	26.9374	25.5324	26.4346		0.999631	0.000688797	0.00124423	0.00211301	2	2	2	19.3	19.3	19.3	13.37	0	2.9789	1
sp|Q16881|TRXR1_HUMAN	sp|Q16881|TRXR1_HUMAN	30.6109	30.7517	30.5704	30.8031	30.8831	30.3141		1	0.0409824	-0.0224139	-0.120429	9	9	8	18.2	18.2	15.9	70.905	0	71.566	67
sp|Q16891|MIC60_HUMAN	sp|Q16891|MIC60_HUMAN	30.1728	30.7938	31.0824	31.0213	30.8284	30.4872		1	0.112013	-0.0959778	-0.309127	12	12	12	16.6	16.6	16.6	83.677	0	60.327	106
sp|Q1KMD3|HNRL2_HUMAN	sp|Q1KMD3|HNRL2_HUMAN	30.2653	30.3592	30.5475	31.439	31.2101	30.7014	+	0.748244	1.44675	-0.72617	-3.11357	15	15	15	24.9	24.9	24.9	85.104	0	206.21	95
sp|Q27J81|INF2_HUMAN	sp|Q27J81|INF2_HUMAN	29.5696	29.824	30.1144	29.5178	29.3313	28.8612		0.894898	1.12337	0.599232	2.38873	11	11	11	10.4	10.4	10.4	135.62	0	66.631	73
sp|Q29RF7|PDS5A_HUMAN	sp|Q29RF7|PDS5A_HUMAN	28.2625	28.3649	27.6519	28.242	28.2767	27.4418		1	0.109137	0.106265	0.301876	17	14	14	19.3	16.8	16.8	150.83	0	36.777	55
sp|Q2M2I8|AAK1_HUMAN	sp|Q2M2I8|AAK1_HUMAN	23.8266	25.1739	25.9767	25.1921	25.9369	24.0864		1	0.0324221	-0.0793896	-0.0960991	3	3	3	5	5	5	103.88	0.0085169	0.97874	6
sp|Q2M389|WASC4_HUMAN	sp|Q2M389|WASC4_HUMAN	22.2269	24.7736	24.6205	24.1282	24.1352	21.1369		1	0.223227	0.740258	0.57173	1	1	1	0.9	0.9	0.9	136.4	0.00032873	1.9273	3
sp|Q2NL82|TSR1_HUMAN	sp|Q2NL82|TSR1_HUMAN	26.2077	26.0576	26.1254	26.1804	25.1919	24.977		0.991953	0.847015	0.680477	1.82392	2	2	2	2.9	2.9	2.9	91.809	0	4.2881	17
sp|Q2TAL8|QRIC1_HUMAN	sp|Q2TAL8|QRIC1_HUMAN	25.1172	24.7526	25.6984	25.1853	25.9058	25.548		1	0.444381	-0.356952	-1.03428	3	3	3	6.4	6.4	6.4	86.435	0	23.051	16
sp|Q2TAY7|SMU1_HUMAN	sp|Q2TAY7|SMU1_HUMAN	28.5397	28.9886	28.7898	29.1618	29.1686	28.4456		1	0.21785	-0.152662	-0.559687	10	10	10	27.7	27.7	27.7	57.543	0	74.926	64
sp|Q2TBA0|KLH40_HUMAN	sp|Q2TBA0|KLH40_HUMAN	25.9552	26.637	26.8249	26.0942	26.4702	26.167		1	0.325967	0.228591	0.793118	4	4	4	7.1	7.1	7.1	69.257	0	4.7472	4
sp|Q32MZ4|LRRF1_HUMAN	sp|Q32MZ4|LRRF1_HUMAN	21.7157	26.1963	26.5466	27.0898	26.65	26.3499		1	0.525937	-1.87701	-1.19557	4	3	3	5.7	4.2	4.2	89.252	0	4.2516	12
sp|Q32P28|P3H1_HUMAN	sp|Q32P28|P3H1_HUMAN	27.5095	27.4854	27.4271	27.7901	26.9015	26.649		1	0.446777	0.360474	1.03906	6	6	6	10.1	10.1	10.1	83.393	0	9.5205	18
sp|Q32P44|EMAL3_HUMAN	sp|Q32P44|EMAL3_HUMAN	22.5223	23.3106	23.6262	23.5182	23.8387	23.2577		1	0.449454	-0.385142	-1.0444	1	1	1	1.2	1.2	1.2	95.196	0.0082523	0.99078	0
sp|Q3KQU3|MA7D1_HUMAN	sp|Q3KQU3|MA7D1_HUMAN	24.1288	24.3	24.516	24.3686	24.4585	24.0159		1	0.0675114	0.0339521	0.193455	1	1	1	1.3	1.3	1.3	92.819	0.00032531	1.7961	10
sp|Q3KQV9|UAP1L_HUMAN	sp|Q3KQV9|UAP1L_HUMAN	26.9729	27.0484	26.2214	26.7179	25.1553	26.6115		1	0.442163	0.585999	1.02985	3	2	2	7.5	4.9	4.9	57.03	0	4.7237	8
sp|Q3MHD2|LSM12_HUMAN	sp|Q3MHD2|LSM12_HUMAN	28.5028	28.9676	28.6619	29.4259	28.5998	28.6508		1	0.237995	-0.181406	-0.604536	5	5	5	36.9	36.9	36.9	21.701	0	82.283	51
sp|Q3SXM5|HSDL1_HUMAN	sp|Q3SXM5|HSDL1_HUMAN	25.5924	26.5313	26.5661	25.2939	25.9662	26.2531		1	0.38664	0.392203	0.918041	2	2	2	7.3	7.3	7.3	37.001	0	2.6079	1
sp|Q3SY69|AL1L2_HUMAN	sp|Q3SY69|AL1L2_HUMAN	29.2064	29.1478	29.3963	29.6758	29.7099	29.236		1	0.788301	-0.290431	-1.70803	12	12	8	16.4	16.4	12	101.74	0	66.284	72
sp|Q3ZCM7|TBB8_HUMAN	sp|Q3ZCM7|TBB8_HUMAN	33.3537	33.4611	33.3733	33.6787	33.6753	32.9232		1	0.0398663	-0.0297203	-0.117279	9	1	1	24.3	7.2	7.2	49.775	0	91.766	82
sp|Q3ZCQ8|TIM50_HUMAN	sp|Q3ZCQ8|TIM50_HUMAN	29.4661	29.5426	29.5363	29.5248	29.3126	29.2123		0.999261	0.800591	0.16512	1.73221	5	5	5	15.9	15.9	15.9	39.646	0	70.414	71
sp|Q3ZCW2|LEGL_HUMAN	sp|Q3ZCW2|LEGL_HUMAN	26.3888	26.8063	27.04	27.3514	27.0266	26.4331		1	0.228164	-0.191994	-0.582741	3	3	3	20.3	20.3	20.3	18.986	0	4.0508	10
sp|Q495W5|FUT11_HUMAN	sp|Q495W5|FUT11_HUMAN	23.5314	22.8216	24.3914	23.8869	23.4748	22.8332		1	0.122129	0.183156	0.334411	2	2	2	6.1	6.1	6.1	55.815	0	5.9541	9
sp|Q49A26|GLYR1_HUMAN	sp|Q49A26|GLYR1_HUMAN	25.4133	26.0332	26.0288	25.6714	25.2994	25.0569		1	0.819791	0.482588	1.77006	4	4	4	10.3	10.3	10.3	60.547	0	6.9642	11
sp|Q49AR2|CE022_HUMAN	sp|Q49AR2|CE022_HUMAN	24.379	24.9529	24.697	25.17	21.9631	24.5265		1	0.326851	0.789776	0.794964	1	1	1	4.1	4.1	4.1	49.967	0	2.9306	1
sp|Q4G0F5|VP26B_HUMAN	sp|Q4G0F5|VP26B_HUMAN	27.1083	27.4039	27.254	27.4877	27.0999	25.7561		1	0.37387	0.474159	0.892019	6	5	5	19.9	17.9	17.9	39.154	0	15.492	42
sp|Q4G0J3|LARP7_HUMAN	sp|Q4G0J3|LARP7_HUMAN	25.3751	25.1906	25.9359	25.5907	25.5631	25.4088		1	0.0295616	-0.020312	-0.0878786	2	2	2	4.6	4.6	4.6	66.898	0	11.104	11
sp|Q4G0N4|NAKD2_HUMAN	sp|Q4G0N4|NAKD2_HUMAN	26.9515	27.6099	27.4831	26.6695	27.0733	27.0078		0.98629	0.843676	0.431295	1.8173	5	5	5	14.7	14.7	14.7	49.432	0	34.187	24
sp|Q9BRT8|CBWD1_HUMAN;sp|Q8IUF1|CBWD2_HUMAN;sp|Q5RIA9|CBWD5_HUMAN;sp|Q5JTY5|CBWD3_HUMAN;sp|Q4V339|CBWD6_HUMAN	sp|Q9BRT8|CBWD1_HUMAN;sp|Q8IUF1|CBWD2_HUMAN;sp|Q5RIA9|CBWD5_HUMAN;sp|Q5JTY5|CBWD3_HUMAN;sp|Q4V339|CBWD6_HUMAN	26.051	25.9917	25.9638	26.1651	25.7918	25.215		1	0.428331	0.278165	1.00218	1	1	1	3.5	3.5	3.5	44.068	0.0093458	0.93878	4
sp|Q4VC31|CCD58_HUMAN	sp|Q4VC31|CCD58_HUMAN	29.5052	29.6657	29.5344	29.2393	29.1104	29.0492	+	0.358857	2.36584	0.435495	5.83221	5	5	5	45.8	45.8	45.8	16.62	0	71.92	52
sp|Q52LJ0|FA98B_HUMAN	sp|Q52LJ0|FA98B_HUMAN	27.0836	26.8997	27.3924	27.2074	27.3596	26.4928		1	0.127177	0.105255	0.346904	5	3	3	17.1	9.5	9.5	45.547	0	47.873	18
sp|Q53EL6|PDCD4_HUMAN	sp|Q53EL6|PDCD4_HUMAN	27.0167	26.5633	27.2408	27.8149	27.7682	27.5335	+	0.584926	1.6113	-0.76531	-3.51894	7	7	7	24.1	24.1	24.1	51.735	0	19.446	24
sp|Q53EZ4|CEP55_HUMAN	sp|Q53EZ4|CEP55_HUMAN	22.1205	23.0061	23.8886	25.0836	24.6846	24.5066	+	0.681724	1.50664	-1.75325	-3.25789	2	2	2	5.6	5.6	5.6	54.178	0	17.093	7
sp|Q53FT3|HIKES_HUMAN	sp|Q53FT3|HIKES_HUMAN	26.1049	26.5169	26.4281	26.6541	26.5115	26.085		1	0.114659	-0.0669111	-0.315774	1	1	1	6.6	6.6	6.6	21.627	0	4.1958	13
sp|Q53FV1|ORML2_HUMAN;sp|Q9P0S3|ORML1_HUMAN	sp|Q53FV1|ORML2_HUMAN	26.0448	26.4294	26.4993	26.3053	26.4898	25.8017		1	0.192962	0.125546	0.503206	3	3	3	34.6	34.6	34.6	17.363	0	4.2747	5
sp|Q53GS9|SNUT2_HUMAN	sp|Q53GS9|SNUT2_HUMAN	29.065	29.0321	29.2735	29.1238	29.139	28.6221		1	0.363678	0.161914	0.871152	14	14	14	36.1	36.1	36.1	65.38	0	44.434	48
sp|Q53GT1|KLH22_HUMAN	sp|Q53GT1|KLH22_HUMAN	28.1257	27.6387	28.0698	27.7392	27.4722	27.2689		0.907162	1.03153	0.451325	2.19668	6	6	6	8.5	8.5	8.5	71.666	0	8.3169	25
sp|Q53H12|AGK_HUMAN	sp|Q53H12|AGK_HUMAN	28.9278	29.0604	29.1484	29.1571	28.871	28.5451		1	0.426667	0.18784	0.998844	8	8	8	21.6	21.6	21.6	47.137	0	20.415	52
sp|Q53HC9|EIPR1_HUMAN	sp|Q53HC9|EIPR1_HUMAN	24.665	24.9177	23.0952	25.2924	24.7237	22.3658		1	0.0313062	0.0986481	0.0928979	3	3	3	10.9	10.9	10.9	43.603	0	2.7271	9
sp|Q53S33|BOLA3_HUMAN	sp|Q53S33|BOLA3_HUMAN	25.4742	25.9156	26.2085	25.7666	25.6977	25.3839		1	0.440154	0.250046	1.02584	1	1	1	13.1	13.1	13.1	12.114	0	16.931	17
sp|Q567U6|CCD93_HUMAN	sp|Q567U6|CCD93_HUMAN	24.7769	24.7378	25.9514	25.8632	25.7951	25.0179		1	0.347258	-0.403368	-0.837343	3	3	3	7.4	7.4	7.4	73.197	0	9.1557	19
sp|Q56P03|EAPP_HUMAN	sp|Q56P03|EAPP_HUMAN	23.727	23.5367	23.8054	23.9529	23.4702	23.0588		1	0.293014	0.195692	0.723689	1	1	1	4.9	4.9	4.9	32.762	0	2.6854	7
sp|Q58FF8|H90B2_HUMAN	sp|Q58FF8|H90B2_HUMAN	31.1281	31.3311	31.5399	31.6298	31.1891	30.8322		1	0.168749	0.115988	0.446966	7	1	1	18.6	3.9	3.9	44.348	0	65.858	79
sp|Q5BKX8|CAVN4_HUMAN	sp|Q5BKX8|CAVN4_HUMAN	23.0239	23.6919	23.8528	24.3084	24.2743	23.8374		0.949412	0.978428	-0.617182	-2.08779	2	2	2	5.8	5.8	5.8	41.899	0	6.1264	4
sp|Q5GLZ8|HERC4_HUMAN	sp|Q5GLZ8|HERC4_HUMAN	25.4501	26.0602	25.8564	26.0276	25.5448	26.1772		1	0.1861	-0.12763	-0.487404	7	7	7	11.8	11.8	11.8	118.56	0	8.089	18
sp|Q5H9R7|PP6R3_HUMAN	sp|Q5H9R7|PP6R3_HUMAN	28.1084	28.0392	28.4493	29.0986	28.882	28.3978		0.87492	1.14986	-0.593822	-2.44512	11	11	11	17.3	17.3	17.3	97.668	0	70.756	64
sp|Q5HYJ3|FA76B_HUMAN	sp|Q5HYJ3|FA76B_HUMAN	25.0348	25.5025	24.9213	25.756	26.3802	25.4086		0.949767	0.971636	-0.695389	-2.07397	3	3	2	12.7	12.7	9.4	38.708	0	52.161	11
sp|Q5HYK3|COQ5_HUMAN	sp|Q5HYK3|COQ5_HUMAN	23.6994	23.5998	24.0967	22.8856	23.2603	25.5337		1	0.038139	-0.0945384	-0.112392	2	2	2	11.9	11.9	11.9	37.14	0	3.9572	0
sp|Q5IFJ8|PSMD5_MACFA;sp|Q16401|PSMD5_HUMAN;REV__sp|A7E2Y1|MYH7B_HUMAN	sp|Q5IFJ8|PSMD5_MACFA;sp|Q16401|PSMD5_HUMAN	28.745	28.8243	29.2359	29.0295	29.1543	28.7059		1	0.0476879	-0.0281874	-0.139215	6	6	6	14.3	14.3	14.3	56.145	0	43.327	39
sp|Q5IS43|LIS1_PANTR	sp|Q5IS43|LIS1_PANTR	29.724	30.1226	30.0651	30.2414	30.0573	29.59		1	0.0109244	0.0076313	0.0331285	10	10	1	30.5	30.5	2.9	46.73	0	113.44	90
sp|Q5J8M3|EMC4_HUMAN	sp|Q5J8M3|EMC4_HUMAN	27.1877	26.8019	27.0984	26.4229	27.0396	26.5307		0.998291	0.751584	0.364949	1.636	5	5	5	39.3	39.3	39.3	20.086	0	8.0664	29
sp|Q5JRX3|PREP_HUMAN	sp|Q5JRX3|PREP_HUMAN	27.4983	27.2072	27.4075	27.1876	27.0275	26.6498		0.898687	1.07962	0.416007	2.2966	7	7	7	9.9	9.9	9.9	117.41	0	36.354	29
sp|Q5JS54|PSMG4_HUMAN	sp|Q5JS54|PSMG4_HUMAN	24.3096	24.4453	24.8311	24.382	25.1501	24.218		1	0.0578746	-0.0547174	-0.16732	1	1	1	13	13	13	13.775	0	2.6578	4
sp|Q5JSH3|WDR44_HUMAN	sp|Q5JSH3|WDR44_HUMAN	24.1193	25.2263	23.9303	25.283	21.1217	22.6664		1	0.474944	1.40163	1.09504	3	3	3	4.3	4.3	4.3	101.37	0.0018821	1.4883	4
sp|Q5JSZ5|PRC2B_HUMAN	sp|Q5JSZ5|PRC2B_HUMAN	30.0564	30.2191	29.3144	28.5745	28.8569	28.074	+	0.5815	1.71031	1.36149	3.77711	4	3	3	3.7	3.4	3.4	242.96	0	32.251	22
sp|Q5JTH9|RRP12_HUMAN	sp|Q5JTH9|RRP12_HUMAN	27.1425	28.1506	28.0649	27.7948	28.0477	27.487		1	0.00868216	0.00953229	0.0263944	10	10	10	9.3	9.3	9.3	143.7	0	13.345	50
sp|Q5JTV8|TOIP1_HUMAN;sp|Q8NFQ8|TOIP2_HUMAN	sp|Q5JTV8|TOIP1_HUMAN	26.5325	26.4499	26.7882	26.9428	27.2115	26.5868		1	0.711823	-0.323516	-1.55828	3	3	3	6.7	6.7	6.7	66.248	0	19.099	15
sp|Q5MIZ7|P4R3B_HUMAN	sp|Q5MIZ7|P4R3B_HUMAN	23.7965	22.3888	22.0226	24.7308	21.9162	22.6325		1	0.130962	-0.357219	-0.356219	4	1	1	6.8	2.2	2.2	97.457	0.00032701	1.866	1
sp|Q5NDL2|EOGT_HUMAN	sp|Q5NDL2|EOGT_HUMAN	22.5224	22.6282	23.2023	23.3288	23.0795	22.4544		1	0.194758	-0.169979	-0.507324	1	1	1	2.1	2.1	2.1	62.01	0.0065829	1.1042	2
sp|Q5PRF9|SMAG2_HUMAN	sp|Q5PRF9|SMAG2_HUMAN	24.82	25.4121	24.6214	25.4464	24.6386	23.8957		1	0.224238	0.290929	0.57399	3	3	3	7.5	7.5	7.5	75.483	0	14.252	12
sp|Q5QJE6|TDIF2_HUMAN	sp|Q5QJE6|TDIF2_HUMAN	26.0633	26.7327	24.6318	24.2607	23.3458	23.9464	+	0.79744	1.35542	1.95832	2.90007	1	1	1	1.9	1.9	1.9	84.468	0	9.7275	6
sp|Q5RKV6|EXOS6_HUMAN	sp|Q5RKV6|EXOS6_HUMAN	26.8332	27.5686	27.7487	27.4644	26.9563	26.8136		1	0.373438	0.305374	0.891135	3	3	3	12.1	12.1	12.1	28.235	0	3.5765	12
sp|Q5SRE5|NU188_HUMAN	sp|Q5SRE5|NU188_HUMAN	25.5398	25.6057	26.0436	26.4968	24.2865	25.1372		1	0.253218	0.422838	0.637962	5	5	5	3.5	3.5	3.5	196.04	0	18.452	16
sp|Q5SSJ5|HP1B3_HUMAN	sp|Q5SSJ5|HP1B3_HUMAN	29.7138	30.0055	30.0398	30.222	30.04	29.7149		1	0.149708	-0.0726401	-0.40173	10	10	10	25	25	25	61.206	0	102.16	70
sp|Q5ST30|SYVM_HUMAN	sp|Q5ST30|SYVM_HUMAN	25.1671	24.2915	24.9457	24.9626	23.9835	24.8141		1	0.206274	0.214703	0.533573	1	1	1	1.5	1.5	1.5	118.49	0.0098866	0.90616	2
sp|Q5T013|HYI_HUMAN	sp|Q5T013|HYI_HUMAN	26.443	26.3675	26.6836	26.8678	26.7904	26.0796		1	0.109494	-0.0812473	-0.302777	2	2	2	13.7	13.7	13.7	30.405	0	5.0212	11
sp|Q5T0F9|C2D1B_HUMAN	sp|Q5T0F9|C2D1B_HUMAN	24.3346	24.8934	24.7229	25.3916	23.4005	24.6579		1	0.0990767	0.166989	0.276282	1	1	1	2.4	2.4	2.4	94.223	0.0045441	1.2146	1
sp|Q5T447|HECD3_HUMAN	sp|Q5T447|HECD3_HUMAN	24.2049	24.9985	24.5386	25.8723	24.9597	24.0557		1	0.266562	-0.381935	-0.66696	1	1	1	1.9	1.9	1.9	97.112	0	4.0828	8
sp|Q5T4S7|UBR4_HUMAN	sp|Q5T4S7|UBR4_HUMAN	30.011	29.9124	29.9876	30.2291	29.945	29.6313		1	0.0703589	0.0352268	0.201097	42	42	42	12.9	12.9	12.9	573.83	0	229.62	207
sp|Q5T6F2|UBAP2_HUMAN	sp|Q5T6F2|UBAP2_HUMAN	26.1468	25.9044	25.9167	25.9904	24.9422	25.0129		0.982895	0.905792	0.674089	1.94107	2	2	2	2.3	2.3	2.3	117.11	0	4.3981	18
sp|Q5TAQ9|DCAF8_HUMAN	sp|Q5TAQ9|DCAF8_HUMAN	25.279	27.0956	28.3648	28.5995	28.1176	27.9046		1	0.634986	-1.2941	-1.40855	7	7	7	15.7	15.7	15.7	66.851	0	19.148	22
sp|Q5TCZ1|SPD2A_HUMAN	sp|Q5TCZ1|SPD2A_HUMAN	25.4226	25.0648	26.2038	25.848	25.7382	24.7265		1	0.0916908	0.126161	0.257257	2	2	2	2.1	2.1	2.1	125.29	0	12.498	15
sp|Q5TDH0|DDI2_HUMAN	sp|Q5TDH0|DDI2_HUMAN	27.1193	27.1428	26.8897	27.0361	27.0517	26.9755		1	0.128897	0.0294921	0.351144	4	4	4	19	19	19	44.522	0	9.3452	6
sp|Q5TFE4|NT5D1_HUMAN	sp|Q5TFE4|NT5D1_HUMAN	25.3545	23.3405	25.4366	25.355	21.9324	22.7667		1	0.4766	1.35918	1.09832	1	1	1	4.8	4.8	4.8	51.844	0	3.7988	2
sp|Q5U7I5|TTHY_PANTR	sp|Q5U7I5|TTHY_PANTR	27.7637	28.1864	28.0498	27.6905	27.6236	27.0736		0.91	1.09027	0.537401	2.31892	1	1	1	8.8	8.8	8.8	15.872	0	7.3004	11
sp|Q5UCC4|EMC10_HUMAN	sp|Q5UCC4|EMC10_HUMAN	26.1093	26.2446	25.8883	25.5961	25.8006	25.3509	+	0.768	1.39604	0.498193	2.9941	1	1	1	3.1	3.1	3.1	27.347	0.0096182	0.92178	4
sp|Q5UIP0|RIF1_HUMAN	sp|Q5UIP0|RIF1_HUMAN	25.4213	24.0348	26.2656	25.6704	24.6113	24.3544		1	0.179928	0.361877	0.473101	2	2	2	1.5	1.5	1.5	274.46	0	4.9846	5
sp|Q5VIR6|VPS53_HUMAN	sp|Q5VIR6|VPS53_HUMAN	24.5232	24.6236	25.1975	25.9847	24.2165	23.3756		1	0.116748	0.255854	0.321004	3	3	3	6.1	6.1	6.1	94.404	0	18.298	9
sp|Q5VSL9|STRP1_HUMAN;sp|Q9ULQ0|STRP2_HUMAN	sp|Q5VSL9|STRP1_HUMAN	26.6923	26.2325	26.5631	26.7376	27.5641	26.9629		0.944315	0.984065	-0.592225	-2.09928	6	6	6	13.4	13.4	13.4	95.575	0	23.25	20
sp|Q5VT79|AXA81_HUMAN;sp|P13928|ANXA8_HUMAN	sp|Q5VT79|AXA81_HUMAN;sp|P13928|ANXA8_HUMAN	27.4193	27.7451	27.8372	27.6291	27.6897	27.2474		1	0.316461	0.145156	0.773219	5	5	5	18.7	18.7	18.7	36.879	0	14.053	22
sp|Q5VTL8|PR38B_HUMAN	sp|Q5VTL8|PR38B_HUMAN	26.0419	26.702	26.7032	26.9444	27.0773	26.7427		0.989652	0.846937	-0.439096	-1.82377	6	6	6	12.5	12.5	12.5	64.467	0	11.538	21
sp|Q5VTR2|BRE1A_HUMAN	sp|Q5VTR2|BRE1A_HUMAN	24.4588	23.9635	26.2665	26.3825	25.6808	24.2482		1	0.224809	-0.540952	-0.575264	4	4	3	5.5	5.5	3.9	113.66	0	10.653	18
sp|Q5VUE5|CA053_HUMAN	sp|Q5VUE5|CA053_HUMAN	25.4664	25.5243	25.6756	25.308	25.3046	24.595		0.98453	0.926765	0.486256	1.9832	1	1	1	6.9	6.9	6.9	15.482	0.00095877	1.663	2
sp|Q5VW32|BROX_HUMAN	sp|Q5VW32|BROX_HUMAN	27.6192	27.8929	28.0221	28.0156	28.1359	27.6431		1	0.172959	-0.0868066	-0.456844	2	2	2	4.9	4.9	4.9	46.476	0	3.8997	16
sp|Q5VWJ9|SNX30_HUMAN	sp|Q5VWJ9|SNX30_HUMAN	26.3757	26.8107	26.7912	27.0113	26.834	26.3174		1	0.0869291	-0.0616811	-0.244881	2	2	2	5.7	5.7	5.7	49.676	0.0030731	1.3073	1
sp|Q5VWQ0|RSBN1_HUMAN	sp|Q5VWQ0|RSBN1_HUMAN	24.3871	23.3239	22.6442	23.8511	23.7329	21.2199		1	0.199771	0.517098	0.518784	1	1	1	1.6	1.6	1.6	90.071	0.00032362	1.7561	1
sp|Q5VWQ8|DAB2P_HUMAN	sp|Q5VWQ8|DAB2P_HUMAN	28.3585	28.3957	28.3965	28.3393	28.4324	27.9643		1	0.408735	0.13828	0.962778	2	2	1	2	2	0.8	131.62	0	2.7123	13
sp|Q5VYK3|ECM29_HUMAN	sp|Q5VYK3|ECM29_HUMAN	29.2896	28.7585	29.0195	29.1552	29.1643	28.2724		1	0.18117	0.15859	0.475987	18	18	18	16.7	16.7	16.7	204.29	0	153.73	89
sp|Q5VZ89|DEN4C_HUMAN;sp|Q7Z401|MYCPP_HUMAN	sp|Q5VZ89|DEN4C_HUMAN	24.2914	24.3525	25.1619	25.0641	24.9783	22.5996		1	0.171644	0.387932	0.453764	5	5	5	4.1	4.1	4.1	212.71	0	2.7177	4
sp|Q7L523|RRAGA_HUMAN;sp|Q5VZM2|RRAGB_HUMAN	sp|Q7L523|RRAGA_HUMAN;sp|Q5VZM2|RRAGB_HUMAN	27.1825	27.6709	27.7841	26.9235	27.2027	26.4929		0.871878	1.14254	0.672799	2.42947	4	4	4	20.8	20.8	20.8	36.566	0	13.695	30
sp|Q5W0V3|F16B1_HUMAN	sp|Q5W0V3|F16B1_HUMAN	25.6762	23.6914	24.4569	25.4376	25.9788	25.589		1	0.818367	-1.06032	-1.76725	3	3	3	6.4	6.4	6.4	86.557	0	11.025	6
sp|Q5W111|SPRY7_HUMAN	sp|Q5W111|SPRY7_HUMAN	23.6005	24.383	24.3185	24.5729	24.5934	24.04		1	0.414539	-0.301468	-0.974474	2	2	2	10.2	10.2	10.2	21.666	0	25.049	18
sp|Q5XKP0|MIC13_HUMAN	sp|Q5XKP0|MIC13_HUMAN	22.9912	23.2439	24.2748	21.6982	24.3367	24.0469		1	0.0532289	0.142669	0.154565	1	1	1	18.6	18.6	18.6	13.087	0	61.464	13
sp|Q9Y4E1|WAC2C_HUMAN;sp|Q641Q2|WAC2A_HUMAN	sp|Q9Y4E1|WAC2C_HUMAN;sp|Q641Q2|WAC2A_HUMAN	24.7928	24.6534	24.2934	25.4668	25.1551	24.4747		1	0.618671	-0.452325	-1.37677	2	2	2	2.7	2.7	2.7	144.91	0.0060096	1.1363	3
sp|Q66K14|TBC9B_HUMAN;sp|Q6ZT07|TBCD9_HUMAN	sp|Q66K14|TBC9B_HUMAN	26.8788	26.725	25.5605	28.6237	28.5843	25.6881		1	0.516188	-1.24392	-1.17642	8	8	8	8.3	8.3	8.3	140.52	0	15.616	27
sp|Q66K74|MAP1S_HUMAN	sp|Q66K74|MAP1S_HUMAN	24.8144	25.6326	25.7684	23.7556	23.7716	22.4402	+	0.57	1.76043	2.08267	3.91224	1	1	1	0.9	0.9	0.9	112.21	0.00032637	1.842	3
sp|Q66LE6|2ABD_HUMAN	sp|Q66LE6|2ABD_HUMAN	25.0599	24.6258	24.1585	24.3583	24.8301	24.0784		1	0.220419	0.192456	0.56545	7	2	2	21.6	6.2	6.2	52.042	0	2.8261	9
sp|Q68CZ2|TENS3_HUMAN;sp|Q63HR2|TNS2_HUMAN	sp|Q68CZ2|TENS3_HUMAN	27.391	27.3829	26.228	27.2075	27.5161	26.4898		1	0.0492373	-0.0705573	-0.143523	5	3	3	5.6	4.6	4.6	155.26	0	16.846	14
sp|Q68E01|INT3_HUMAN	sp|Q68E01|INT3_HUMAN	26.2204	26.5927	26.423	25.4196	27.1378	25.3898		1	0.296476	0.429632	0.731044	5	5	5	6.9	6.9	6.9	118.07	0	6.8611	15
sp|Q68EM7|RHG17_HUMAN;sp|Q17R89|RHG44_HUMAN	sp|Q68EM7|RHG17_HUMAN	25.2395	23.6044	25.6098	22.7827	24.2906	25.0198		1	0.364305	0.786868	0.872438	4	4	4	6.2	6.2	6.2	95.436	0.0071301	1.0644	7
sp|Q69YN2|C19L1_HUMAN	sp|Q69YN2|C19L1_HUMAN	27.0619	27.2843	26.9495	27.6097	27.4637	26.6786		1	0.190729	-0.152118	-0.498075	3	3	3	8.9	8.9	8.9	60.618	0	42.314	7
sp|Q69YN4|VIR_HUMAN	sp|Q69YN4|VIR_HUMAN	24.3752	24.8485	25.6033	24.4725	24.2458	24.8598		1	0.447591	0.416301	1.04069	3	3	3	2.5	2.5	2.5	202.02	0	27.297	4
sp|Q69YQ0|CYTSA_HUMAN	sp|Q69YQ0|CYTSA_HUMAN	24.6655	24.7718	24.2275	24.2523	24.7374	24.5169		1	0.0859896	0.0527865	0.242428	3	3	3	4.2	4.2	4.2	124.6	0	2.512	2
sp|Q6DD88|ATLA3_HUMAN	sp|Q6DD88|ATLA3_HUMAN	30.6751	30.6941	30.9818	31.1758	31.1923	30.127		1	0.0447897	-0.0480035	-0.131124	15	15	15	31.4	31.4	31.4	60.541	0	143.93	120
sp|Q6DN90|IQEC1_HUMAN	sp|Q6DN90|IQEC1_HUMAN	23.6396	23.7103	23.4772	23.9352	24.1578	23.4832		1	0.522321	-0.249703	-1.18847	1	1	1	1.8	1.8	1.8	108.31	0.0003358	2.1316	6
sp|Q6FI81|CPIN1_HUMAN	sp|Q6FI81|CPIN1_HUMAN	27.345	27.8608	27.7999	27.8211	27.8206	27.4974		1	0.0803715	-0.044452	-0.227689	2	2	2	7.7	7.7	7.7	33.582	0	12.21	22
sp|Q6GMV2|SMYD5_HUMAN	sp|Q6GMV2|SMYD5_HUMAN	27.6182	27.7626	27.5882	27.4693	27.7408	27.1394		1	0.494912	0.206504	1.13452	2	2	2	4.8	4.8	4.8	47.34	0	4.3832	16
sp|Q6I9Y2|THOC7_HUMAN	sp|Q6I9Y2|THOC7_HUMAN	23.441	22.221	26.2153	26.1226	25.9116	25.9274		1	0.79099	-2.02812	-1.71331	2	2	2	11.8	11.8	11.8	23.743	0	7.2712	4
sp|Q6IA86|ELP2_HUMAN	sp|Q6IA86|ELP2_HUMAN	26.1751	25.5318	25.3974	25.5394	25.7109	25.1157		1	0.341547	0.246133	0.825526	1	1	1	1.5	1.5	1.5	92.499	0.0098067	0.85768	2
sp|Q6IAA8|LTOR1_HUMAN	sp|Q6IAA8|LTOR1_HUMAN	27.8716	28.0662	28.1173	27.8825	28.4278	27.7051		1	0.019195	0.0132662	0.0576876	5	5	5	60.2	60.2	60.2	17.745	0	25.28	21
sp|Q6IBS0|TWF2_HUMAN	sp|Q6IBS0|TWF2_HUMAN	28.4394	29.1249	29.3374	29.2435	29.208	28.7695		1	0.125339	-0.106438	-0.342366	7	6	6	26.9	24.9	24.9	39.548	0	188.64	65
sp|Q6IN85|P4R3A_HUMAN	sp|Q6IN85|P4R3A_HUMAN	27.391	27.6418	27.2947	27.7162	28.1229	27.855	+	0.798895	1.34842	-0.45554	-2.88403	9	9	6	15.1	15.1	10.4	95.367	0	50.296	33
sp|Q6IQ22|RAB12_HUMAN	sp|Q6IQ22|RAB12_HUMAN	21.9171	22.0975	23.9334	24.961	24.4936	23.853		0.864073	1.16714	-1.78653	-2.48215	1	1	1	4.5	4.5	4.5	27.248	0.0063025	1.13	1
sp|Q6KC79|NIPBL_HUMAN	sp|Q6KC79|NIPBL_HUMAN	23.3237	23.8656	24.5141	24.4223	22.1386	22.6934		1	0.458114	0.816359	1.06164	3	3	3	2.2	2.2	2.2	316.05	0	4.2606	5
sp|Q6L8Q7|PDE12_HUMAN	sp|Q6L8Q7|PDE12_HUMAN	24.144	24.3989	24.1867	25.1184	23.2889	24.5726		1	0.0523843	-0.0834198	-0.152235	3	3	3	5.3	5.3	5.3	67.351	0	10.573	5
sp|Q6N021|TET2_HUMAN	sp|Q6N021|TET2_HUMAN	27.0721	27.5581	27.5659	27.6542	25.5266	27.1374		1	0.400788	0.62595	0.946728	1	1	1	0.8	0.8	0.8	223.81	0	2.4076	18
sp|Q6NT55|CP4FN_HUMAN	sp|Q6NT55|CP4FN_HUMAN	25.1589	25.594	25.6236	26.2948	26.7788	25.772		0.875522	1.18246	-0.823043	-2.51513	1	1	1	2.3	2.3	2.3	61.958	0	2.842	16
sp|Q6NUK1|SCMC1_HUMAN	sp|Q6NUK1|SCMC1_HUMAN	29.9784	29.8556	29.8211	30.1143	29.7542	29.1906		1	0.294824	0.198633	0.727537	9	9	9	22.2	22.2	22.2	53.354	0	217.28	87
sp|Q6NUQ1|RINT1_HUMAN	sp|Q6NUQ1|RINT1_HUMAN	21.6342	24.2387	23.8334	23.2958	24.2049	22.4181		1	0.0246873	-0.0707804	-0.0737625	2	2	2	3	3	3	90.631	0.0033753	1.2845	2
sp|Q6NUQ4|TM214_HUMAN	sp|Q6NUQ4|TM214_HUMAN	26.3433	25.3525	25.5931	25.4264	25.2709	25.0071		1	0.752482	0.528146	1.63776	2	2	2	2.8	2.8	2.8	77.15	0.0090803	0.96004	11
sp|Q6NW29|RWDD4_HUMAN	sp|Q6NW29|RWDD4_HUMAN	26.4432	27.1322	26.6515	26.2068	26.0401	25.8187	+	0.735437	1.43806	0.720446	3.09293	2	2	2	15.4	15.4	15.4	21.25	0	2.6723	8
sp|Q6NXE6|ARMC6_HUMAN	sp|Q6NXE6|ARMC6_HUMAN	23.4002	24.449	24.9689	24.8037	25.372	24.3882		1	0.463825	-0.581918	-1.07299	1	1	1	3.6	3.6	3.6	54.141	0	13.7	8
sp|Q6NYC1|JMJD6_HUMAN	sp|Q6NYC1|JMJD6_HUMAN	27.1001	27.1779	27.0875	27.1711	27.068	26.8334		1	0.397567	0.0976327	0.940208	3	3	3	11.7	11.7	11.7	46.461	0	24.823	23
sp|Q6NYC8|PPR18_HUMAN	sp|Q6NYC8|PPR18_HUMAN	26.7069	26.5729	27.0033	27.3445	27.0795	26.4674		1	0.282511	-0.202787	-0.701279	3	3	3	6	6	6	67.942	0	5.4027	16
sp|Q6NZI2|CAVN1_HUMAN	sp|Q6NZI2|CAVN1_HUMAN	31.686	31.8229	32.0063	32.2398	32.1469	31.5137		1	0.200913	-0.128411	-0.521388	10	10	10	27.7	27.7	27.7	43.476	0	236.14	149
sp|Q6NZY4|ZCHC8_HUMAN	sp|Q6NZY4|ZCHC8_HUMAN	25.2602	26.0322	25.8284	26.3402	26.2263	25.9305		1	0.81243	-0.458682	-1.75554	4	4	4	7.6	7.6	7.6	78.576	0	8.4776	11
sp|Q6P1J9|CDC73_HUMAN	sp|Q6P1J9|CDC73_HUMAN	27.0568	27.7843	27.144	27.6273	27.5746	27.3524		1	0.317948	-0.189672	-0.776338	8	8	8	16.6	16.6	16.6	60.576	0	10.552	27
sp|Q6P1L8|RM14_HUMAN	sp|Q6P1L8|RM14_HUMAN	25.9323	26.4766	26.2863	27.1222	25.9327	26.0096		1	0.106774	-0.123121	-0.295896	2	2	2	19.3	19.3	19.3	15.947	0	29.445	29
sp|Q6P1M0|S27A4_HUMAN	sp|Q6P1M0|S27A4_HUMAN	25.5316	26.2452	25.9298	26.4559	25.4773	25.8645		1	0.0290581	-0.0303834	-0.086427	4	4	4	8.7	8.7	8.7	72.063	0	11.459	29
sp|Q6P2E9|EDC4_HUMAN	sp|Q6P2E9|EDC4_HUMAN	27.993	28.2361	28.3917	28.7908	29.0452	28.3788		0.905016	1.10468	-0.531365	-2.34922	7	7	7	8.3	8.3	8.3	151.66	0	98.439	48
sp|Q6P2Q9|PRP8_HUMAN	sp|Q6P2Q9|PRP8_HUMAN	32.3457	32.4732	32.5872	32.5023	32.4894	32.0324		1	0.305925	0.127349	0.751045	82	82	82	46.4	46.4	46.4	273.6	0	323.31	535
sp|Q6P3W7|SCYL2_HUMAN	sp|Q6P3W7|SCYL2_HUMAN	25.9661	25.8042	25.9104	25.2587	25.3331	24.9388	+	0.408216	2.27798	0.716726	5.51599	6	6	6	13	13	13	103.71	0	4.4354	8
sp|Q6P5R6|RL22L_HUMAN	sp|Q6P5R6|RL22L_HUMAN	30.2941	30.2341	29.492	30.5361	30.7255	29.9755		1	0.520405	-0.405646	-1.18471	3	2	2	22.1	15.6	15.6	14.606	0	10.962	32
sp|Q6P9B9|INT5_HUMAN	sp|Q6P9B9|INT5_HUMAN	24.2051	24.3951	23.9049	23.4864	24.6549	24.1013		1	0.0846143	0.0875092	0.238832	2	2	2	2.6	2.6	2.6	107.99	0	2.8705	12
sp|Q6PD62|CTR9_HUMAN	sp|Q6PD62|CTR9_HUMAN	24.6699	25.2336	26.1773	26.1397	26.6974	24.0357		1	0.102994	-0.263979	-0.286292	5	5	5	7.7	7.7	7.7	133.5	0	19.966	20
sp|Q6PGP7|TTC37_HUMAN	sp|Q6PGP7|TTC37_HUMAN	24.3257	24.6245	24.1633	24.2817	23.8982	23.7112		0.990623	0.880748	0.407474	1.891	1	1	1	1	1	1	175.48	0	10.063	5
sp|Q6PI48|SYDM_HUMAN	sp|Q6PI48|SYDM_HUMAN	23.9506	24.7276	22.5955	23.3065	24.5019	23.3942		1	0.0106756	0.0237103	0.0323828	1	1	1	1.9	1.9	1.9	73.562	0	3.209	5
sp|Q6PJT7|ZC3HE_HUMAN	sp|Q6PJT7|ZC3HE_HUMAN	26.3542	26.491	25.6633	26.5566	26.4728	23.8972		1	0.226782	0.527297	0.579664	3	3	3	5.6	5.6	5.6	82.875	0	5.1373	18
sp|Q6PKG0|LARP1_HUMAN;sp|Q659C4|LAR1B_HUMAN	sp|Q6PKG0|LARP1_HUMAN	28.5676	29.1233	29.501	29.1785	29.211	28.5565		1	0.0842032	0.0819575	0.237756	17	17	17	19.3	19.3	19.3	123.51	0	48.143	74
sp|Q6STE5|SMRD3_HUMAN;sp|Q92925|SMRD2_HUMAN;sp|Q96GM5|SMRD1_HUMAN	sp|Q6STE5|SMRD3_HUMAN;sp|Q92925|SMRD2_HUMAN	25.7286	25.0393	25.4032	25.7463	24.8432	24.2215		1	0.394576	0.453405	0.93415	4	4	4	13.9	13.9	13.9	55.015	0	54.316	26
sp|Q6UB35|C1TM_HUMAN	sp|Q6UB35|C1TM_HUMAN	30.3696	30.7078	30.5033	30.5906	30.5335	30.2477		1	0.183465	0.0696227	0.481308	16	16	15	26.9	26.9	26.2	105.79	0	165.43	128
sp|Q6UN15|FIP1_HUMAN	sp|Q6UN15|FIP1_HUMAN	26.4371	26.9089	26.8081	26.6938	27.2293	26.4567		1	0.100078	-0.0752296	-0.278847	3	3	3	9.3	9.3	9.3	66.526	0	88.653	16
sp|Q6UVK1|CSPG4_HUMAN	sp|Q6UVK1|CSPG4_HUMAN	26.5543	26.9799	26.9242	27.0737	26.924	26.4338		0.999906	0.0126067	0.0089639	0.0381592	1	1	1	0.7	0.7	0.7	250.53	0.00095724	1.6587	4
sp|Q6UVY6|MOXD1_HUMAN	sp|Q6UVY6|MOXD1_HUMAN	21.9278	24.4653	24.4815	24.8214	24.6172	22.8274		1	0.164943	-0.463789	-0.437999	1	1	1	2.6	2.6	2.6	69.652	0	4.7265	8
sp|Q6UW02|CP20A_HUMAN	sp|Q6UW02|CP20A_HUMAN	26.6363	22.7664	26.0883	26.7762	26.2963	25.943		1	0.403843	-1.17483	-0.952903	1	1	1	5	5	5	52.432	0	4.4794	6
sp|Q6UWP7|LCLT1_HUMAN	sp|Q6UWP7|LCLT1_HUMAN	25.7164	26.575	25.9828	26.8514	26.3137	26.5605		0.998404	0.746419	-0.48379	-1.62589	2	2	2	4.6	4.6	4.6	48.92	0.0030807	1.327	11
sp|Q6UX04|CWC27_HUMAN	sp|Q6UX04|CWC27_HUMAN	21.7984	22.8426	24.5888	25.2033	25.2351	22.692		1	0.482452	-1.30021	-1.1099	1	1	1	3.2	3.2	3.2	53.846	0	3.1346	0
sp|Q6UX71|PXDC2_HUMAN	sp|Q6UX71|PXDC2_HUMAN	24.3493	25.1693	24.7061	25.1485	24.9451	24.8275		1	0.382428	-0.232119	-0.909472	1	1	1	2.3	2.3	2.3	59.582	0	2.6353	10
sp|Q6UXH1|CREL2_HUMAN	sp|Q6UXH1|CREL2_HUMAN	25.9259	26.1127	25.7738	26.0214	26.3515	25.2335		1	0.0694034	0.0686563	0.198536	1	1	1	3.4	3.4	3.4	38.191	0	3.6326	13
sp|Q6UXN9|WDR82_HUMAN	sp|Q6UXN9|WDR82_HUMAN	27.7977	28.1935	27.8652	28.1365	28.0058	27.5683		1	0.0815042	0.0486387	0.230671	6	6	6	22.4	22.4	22.4	35.079	0	62.198	37
sp|Q6WCQ1|MPRIP_HUMAN	sp|Q6WCQ1|MPRIP_HUMAN	26.5612	26.8272	26.4566	27.0462	26.0806	26.0565		1	0.254572	0.220553	0.640918	6	6	6	8.1	8.1	8.1	116.53	0	19.257	16
sp|Q6WKZ4|RFIP1_HUMAN;sp|Q7L804|RFIP2_HUMAN	sp|Q6WKZ4|RFIP1_HUMAN	25.6533	25.3012	25.7027	25.8495	26.1149	25.5997		1	0.70671	-0.302265	-1.5483	3	3	3	3.3	3.3	3.3	137.17	0	5.2785	11
sp|Q6XQN6|PNCB_HUMAN	sp|Q6XQN6|PNCB_HUMAN	23.5681	25.0035	24.038	24.228	24.9246	23.8656		1	0.0926752	-0.136263	-0.259804	2	2	2	5.8	5.8	5.8	57.578	0.00095785	1.6607	3
sp|Q6Y7W6|GGYF2_HUMAN	sp|Q6Y7W6|GGYF2_HUMAN	27.4941	28.0247	27.7055	28.0509	28.2485	27.4611		1	0.250981	-0.178751	-0.633074	8	8	8	11	11	11	150.07	0	105.43	46
sp|Q6YHK3|CD109_HUMAN	sp|Q6YHK3|CD109_HUMAN	24.1359	27.145	28.5617	23.9366	24.888	24.169		1	0.788728	2.28295	1.70887	3	3	3	2.6	2.6	2.6	161.69	0.0030931	1.3558	4
sp|Q6YHU6|THADA_HUMAN	sp|Q6YHU6|THADA_HUMAN	26.1651	25.8585	26.0206	26.1684	25.7949	25.4847		1	0.386541	0.198785	0.91784	3	3	3	2	2	2	219.6	0.00032457	1.7804	5
sp|Q6YN16|HSDL2_HUMAN	sp|Q6YN16|HSDL2_HUMAN	28.3743	28.3007	28.788	28.3996	28.8883	27.6527		1	0.168602	0.17417	0.44662	3	3	3	7.7	7.7	7.7	45.394	0	7.7442	19
sp|Q6ZMG9|CERS6_HUMAN	sp|Q6ZMG9|CERS6_HUMAN	26.7503	27.1284	27.6054	26.9374	27.1899	27.0374		1	0.154282	0.106496	0.412682	3	3	3	9.9	9.9	9.9	44.889	0	14.094	16
sp|Q6ZMZ3|SYNE3_HUMAN	sp|Q6ZMZ3|SYNE3_HUMAN	24.5597	24.9541	24.8099	25.0647	24.7497	24.5704		1	0.0373847	-0.0203756	-0.110252	1	1	1	1.2	1.2	1.2	112.22	0	3.0379	11
sp|Q6ZNW5|GDPP1_HUMAN	sp|Q6ZNW5|GDPP1_HUMAN	24.0214	24.2636	24.0314	24.3307	24.1273	22.9631		1	0.276734	0.298497	0.68889	1	1	1	3.9	3.9	3.9	42.362	0.00033445	2.1117	2
sp|Q6ZVM7|TM1L2_HUMAN	sp|Q6ZVM7|TM1L2_HUMAN	24.8543	25.8118	26.0221	26.4378	25.8084	25.5024		1	0.320036	-0.353467	-0.780715	5	5	5	16.4	16.4	16.4	55.556	0	8.121	13
sp|Q6ZXV5|TMTC3_HUMAN	sp|Q6ZXV5|TMTC3_HUMAN	24.5567	25.4762	25.0386	24.6379	23.593	24.4505		0.984267	0.890322	0.796696	1.91011	4	4	4	5.9	5.9	5.9	104.01	0	10.148	7
sp|Q70E73|RAPH1_HUMAN	sp|Q70E73|RAPH1_HUMAN	25.0488	25.1256	24.0657	25.6656	24.6768	24.939		1	0.314274	-0.347099	-0.768626	2	2	2	2.2	2.2	2.2	135.25	0	2.7224	7
sp|Q712K3|UB2R2_HUMAN	sp|Q712K3|UB2R2_HUMAN	26.837	26.3185	26.2414	25.754	25.5568	25.1899	+	0.558024	1.74406	0.965424	3.86777	4	4	3	23.1	23.1	19.7	27.166	0	8.4862	9
sp|Q71DI3|H32_HUMAN	sp|Q71DI3|H32_HUMAN	35.9389	36.0503	36.2942	36.2382	36.2705	35.8002		1	0.0152506	-0.00848897	-0.0460289	6	6	1	46.3	46.3	23.5	15.388	0	146.49	503
sp|Q86YD1|PTOV1_HUMAN;sp|Q71SY5|MED25_HUMAN	sp|Q86YD1|PTOV1_HUMAN;sp|Q71SY5|MED25_HUMAN	22.3233	23.8389	24.3909	22.6438	23.2785	22.5714		1	0.449178	0.686473	1.04385	1	1	1	4.6	4.6	4.6	46.868	0.00032819	1.91	3
sp|Q71U36|TBA1A_HUMAN;sp|P0DPH8|TBA3D_HUMAN;sp|P0DPH7|TBA3C_HUMAN;sp|Q6PEY2|TBA3E_HUMAN	sp|Q71U36|TBA1A_HUMAN;sp|P0DPH8|TBA3D_HUMAN;sp|P0DPH7|TBA3C_HUMAN;sp|Q6PEY2|TBA3E_HUMAN	32.2484	32.4965	32.7418	32.5438	32.6468	31.7972		1	0.212866	0.166314	0.548477	32	3	1	81.8	6.2	3.1	50.135	0	58.033	138
sp|Q71UM5|RS27L_HUMAN	sp|Q71UM5|RS27L_HUMAN	29.658	30.0146	30.1116	30.1775	30.1388	29.6625		1	0.108841	-0.0648944	-0.301128	3	1	1	38.1	13.1	13.1	9.4771	0	3.6996	30
sp|Q7KZ85|SPT6H_HUMAN	sp|Q7KZ85|SPT6H_HUMAN	28.3282	28.5097	28.7732	29.5055	29.2163	28.9469	+	0.643306	1.53151	-0.685879	-3.31886	21	21	21	18.9	18.9	18.9	199.07	0	86.913	91
sp|Q7KZF4|SND1_HUMAN	sp|Q7KZF4|SND1_HUMAN	32.302	32.3942	32.3507	32.5745	32.4103	31.952		1	0.0680969	0.0366936	0.195029	31	31	31	41.3	41.3	41.3	102	0	323.31	362
sp|Q7L014|DDX46_HUMAN	sp|Q7L014|DDX46_HUMAN	29.0902	28.8768	29.2445	29.3048	29.0363	28.5724		1	0.155479	0.0993163	0.415541	19	19	19	25.2	25.2	25.2	117.36	0	183.03	106
sp|Q7L1Q6|BZW1_HUMAN	sp|Q7L1Q6|BZW1_HUMAN	31.6179	31.4692	31.4235	31.7174	31.7536	30.9932		1	0.0202507	0.0154711	0.0607914	20	20	20	62.3	62.3	62.3	48.043	0	283.25	151
sp|Q7L2E3|DHX30_HUMAN	sp|Q7L2E3|DHX30_HUMAN	25.613	25.5231	26.0124	26.1888	25.9353	24.9452		1	0.0215633	0.0263831	0.0646414	6	6	6	5.9	5.9	5.9	133.94	0	5.8153	8
sp|Q7L2H7|EIF3M_HUMAN	sp|Q7L2H7|EIF3M_HUMAN	31.3835	31.6412	31.5397	31.469	31.4074	31.1488		1	0.659247	0.179714	1.4558	21	21	21	75.1	75.1	75.1	42.502	0	289.25	203
sp|Q7L4I2|RSRC2_HUMAN	sp|Q7L4I2|RSRC2_HUMAN	25.1192	25.7483	25.9248	26.0032	25.8621	25.2761		1	0.129279	-0.116411	-0.352083	1	1	1	3.2	3.2	3.2	50.559	0	2.3682	12
sp|Q7L576|CYFP1_HUMAN	sp|Q7L576|CYFP1_HUMAN	25.8718	25.259	25.7981	25.6642	25.5173	25.0082		1	0.372414	0.246422	0.889042	11	5	5	9.7	3.6	3.6	145.18	0	6.1997	16
sp|Q7L592|NDUF7_HUMAN	sp|Q7L592|NDUF7_HUMAN	24.5475	25.3292	25.3145	24.7052	24.8642	24.5286		1	0.590253	0.364371	1.32137	1	1	1	2.5	2.5	2.5	49.237	0.00032573	1.8092	8
sp|Q7L5D6|GET4_HUMAN	sp|Q7L5D6|GET4_HUMAN	26.5529	26.9074	27.5865	27.0573	27.4087	26.4504		1	0.0356406	0.04345	0.105294	5	5	5	19.3	19.3	19.3	36.504	0	23.777	23
sp|Q7L5N1|CSN6_HUMAN	sp|Q7L5N1|CSN6_HUMAN	28.9967	29.0407	29.0838	28.9036	29.177	28.3705		1	0.396505	0.223396	0.938058	7	7	7	33.6	33.6	33.6	36.163	0	103.03	53
sp|Q7L775|EPMIP_HUMAN	sp|Q7L775|EPMIP_HUMAN	26.473	28.0947	29.0064	27.3984	27.8308	26.8754		1	0.244801	0.489845	0.619527	4	4	4	8.7	8.7	8.7	70.369	0	6.9807	11
sp|Q7L7V1|DHX32_HUMAN	sp|Q7L7V1|DHX32_HUMAN	24.6185	25.7454	25.1312	25.5849	25.7773	25.2318		1	0.432068	-0.366308	-1.00967	4	4	4	8.1	8.1	8.1	84.418	0	15.451	16
sp|Q7L7X3|TAOK1_HUMAN;sp|Q9H2K8|TAOK3_HUMAN	sp|Q7L7X3|TAOK1_HUMAN	25.1539	25.412	23.2982	26.3271	26.5069	23.8522		1	0.361716	-0.940668	-0.867126	7	7	7	9	9	9	116.07	0	21.984	23
sp|Q7LBR1|CHM1B_HUMAN	sp|Q7LBR1|CHM1B_HUMAN	25.8929	26.8346	26.6129	26.3998	26.4759	25.7835		1	0.250723	0.227055	0.632511	1	1	1	4.5	4.5	4.5	22.109	0.0098096	0.85838	6
sp|Q7LGA3|HS2ST_HUMAN	sp|Q7LGA3|HS2ST_HUMAN	24.9055	25.8315	25.5812	24.9637	26.1047	25.0302		1	0.0546925	0.0732282	0.158595	3	3	3	15.2	15.2	15.2	41.881	0	17.809	13
sp|Q7RTS9|DYM_HUMAN	sp|Q7RTS9|DYM_HUMAN	24.7867	22.5243	22.9535	22.4371	23.2669	21.3354		1	0.531401	1.07506	1.20629	1	1	1	1.5	1.5	1.5	75.935	0.0085119	0.97786	5
sp|Q7RTV0|PHF5A_HUMAN	sp|Q7RTV0|PHF5A_HUMAN	29.6178	29.8989	29.7703	30.0159	29.734	29.1684		1	0.178094	0.122876	0.468834	6	6	6	55.5	55.5	55.5	12.405	0	29.363	57
sp|Q7Z2K6|ERMP1_HUMAN	sp|Q7Z2K6|ERMP1_HUMAN	25.3149	25.8718	25.2846	25.5825	25.5033	24.8755		1	0.22617	0.170029	0.5783	2	2	2	4.4	4.4	4.4	100.23	0	5.4679	16
sp|Q7Z2T5|TRM1L_HUMAN	sp|Q7Z2T5|TRM1L_HUMAN	24.7288	25.2899	25.4013	25.2689	25.1325	25.0194		0.999906	0.000388503	-0.000262578	-0.00119222	1	1	1	2.7	2.7	2.7	81.746	0	8.4378	0
sp|Q7Z2Z2|EFL1_HUMAN	sp|Q7Z2Z2|EFL1_HUMAN	28.7424	29.0889	29.3232	29.0658	29.1053	28.6033		1	0.210494	0.126707	0.543123	8	8	8	12.1	12.1	12.1	125.43	0	83.493	40
sp|Q7Z392|TPC11_HUMAN	sp|Q7Z392|TPC11_HUMAN	24.1622	24.1308	22.7875	23.4489	21.7508	24.7211		1	0.147969	0.386574	0.39755	2	2	2	2.1	2.1	2.1	128.88	0.00033467	2.1134	4
sp|Q7Z3B4|NUP54_HUMAN	sp|Q7Z3B4|NUP54_HUMAN	26.6125	27.3724	26.6597	26.2356	26.4378	25.3794		0.946714	0.995455	0.863937	2.12254	6	6	6	17.9	17.9	17.9	55.435	0	41.384	28
sp|Q7Z3J2|VP35L_HUMAN	sp|Q7Z3J2|VP35L_HUMAN	28.5268	28.4637	28.2796	28.0381	27.5692	28.0243	+	0.706344	1.48053	0.546204	3.19455	8	8	8	10.3	10.3	10.3	109.56	0	35.015	38
sp|Q7Z3T8|ZFY16_HUMAN	sp|Q7Z3T8|ZFY16_HUMAN	29.9088	30.2212	30.1102	29.8599	29.7469	29.308		0.897375	1.08419	0.441779	2.30618	3	3	3	2.6	2.6	2.6	168.9	0	4.2317	21
[truncated: 1,225 more rows]

## Sheet: Table S2
Table S2. The list of identified and quantified phosphopeptide in HaCaT cells treated with PAM for 2 hours.
Leading proteins	Protein	Sequence	Modifications	Amino acid	Position	Localization prob	m/z	Charge	Abundance_log2_Ctrl1	Abundance_log2_Ctrl2	Abundance_log2_Ctrl3	Abundance_log2_PAM1	Abundance_log2_PAM2	Abundance_log2_PAM3	Student's T-test Significant Ctrl_PAM	Student's T-test q-value Ctrl_PAM	-Log Student's T-test p-value Ctrl_PAM	Student's T-test Difference Ctrl_PAM	Student's T-test Test statistic Ctrl_PAM	PEP	Score	Delta score	Score for localization	Mass error [ppm]	Sequence window	Phospho (STY) Probabilities
sp|A0AVK6|E2F8_HUMAN	sp|A0AVK6|E2F8_HUMAN	DCIHEHLSGDEFEK	Phospho (STY)	S	102	1	599.238	3	25.8746	25.8876	26.0852	25.7068	25.5236	25.5774	+	0.298377	1.78313	0.346528	3.97449	8.36e-33	196.01	177.77	139.9	0.070207	RSGLPEAKDCIHEHLSGDEFEKSQPSRKEKS	DCIHEHLS(1)GDEFEK
sp|A0AVK6|E2F8_HUMAN	sp|A0AVK6|E2F8_HUMAN	MLISAVSPEIR	Phospho (STY)	S	71	0.997244	648.325	2	23.1192	25.1497	21.9609	23.4505	25.1312	24.7995		0.747	0.420793	-1.05048	-0.987051	0.0120358	94.122	62.749	94.122	-4.3146	PWTPTANLKMLISAVSPEIRNRDQKRGLFDN	MLIS(0.003)AVS(0.997)PEIR
sp|A0FGR8|ESYT2_HUMAN	sp|A0FGR8|ESYT2_HUMAN	EPTPSIASDISLPIATQELR	2 Phospho (STY)	S	755	0.970479	766.694	3	28.6275	28.9842	29.048	29.2924	28.6806	28.939		0.914195	0.141393	-0.0841096	-0.38167	5.98e-59	203.13	189.38	112.13	-0.062279	LLASPGHISVKEPTPSIASDISLPIATQELR	EPT(0.02)PS(0.97)IAS(0.175)DIS(0.834)LPIATQELR
sp|A0FGR8|ESYT2_HUMAN	sp|A0FGR8|ESYT2_HUMAN	EPTPSIASDISLPIATQELR	3 Phospho (STY)	S	758	0.999996	1189.52	2	28.5996	28.8589	28.719	28.172	28.4711	27.9554	+	0.347283	1.46069	0.526307	3.14685	5.98e-59	205.87	184.62	157.62	-0.65005	SPGHISVKEPTPSIASDISLPIATQELRQRL	EPT(0.154)PS(0.846)IAS(1)DIS(1)LPIATQELR
sp|A0FGR8|ESYT2_HUMAN	sp|A0FGR8|ESYT2_HUMAN	EPTPSIASDISLPIATQELR	3 Phospho (STY)	S	761	1	1189.52	2	28.1612	29.0062	28.7265	28.9466	29.0669	28.9962		0.607808	0.672693	-0.371937	-1.48199	5.98e-59	205.87	184.62	171.68	0.47516	HISVKEPTPSIASDISLPIATQELRQRLRQL	EPT(0.091)PS(0.909)IAS(1)DIS(1)LPIATQELR
sp|A0JLT2|MED19_HUMAN	sp|A0JLT2|MED19_HUMAN	NRHSPDHPGMGSSQASSSSSLR	Oxidation (M),Phospho (STY)	S	226	1	793.336	3	28.1001	28.7684	28.5427	29.0163	29.4225	27.8512		0.864701	0.224288	-0.292893	-0.574102	1.89e-239	302.04	262.89	237.38	-0.055785	RKRKKKEKKKKKNRHSPDHPGMGSSQASSSS	NRHS(1)PDHPGMGSSQASSSSSLR
sp|A0JLT2|MED19_HUMAN	sp|A0JLT2|MED19_HUMAN	TQDPVPPETPSDSDHK	Phospho (STY)	S	194	0.945315	915.383	2	24.9504	25.493	24.9274	25.7103	22.823	22.0078		0.624478	0.637923	1.60991	1.41427	8.77e-21	158.29	139.05	158.29	0.84754	HKQSRTQDPVPPETPSDSDHKKKKKKKEEDP	TQDPVPPET(0.001)PS(0.945)DS(0.054)DHK
sp|A0JLT2|MED19_HUMAN	sp|A0JLT2|MED19_HUMAN	TQDPVPPETPSDSDHK	Phospho (STY)	S	196	0.584945	610.591	3	24.9327	21.9824	25.9927	22.3845	24.5008	24.3251		0.908147	0.153379	0.565753	0.410524	0.0011986	95.067	78.128	67.579	0.18505	QSRTQDPVPPETPSDSDHKKKKKKKEEDPDR	TQDPVPPET(0.013)PS(0.402)DS(0.585)DHK
sp|A0MZ66|SHOT1_HUMAN	sp|A0MZ66|SHOT1_HUMAN	QLQLITSLK	Phospho (STY)	S	15	0.5	562.31	2	24.5715	24.5383	24.3903	24.3576	24.2075	24.3393		0.389588	1.27528	0.198565	2.71877	4.17e-05	162.36	86.013	162.36	-0.33288	_MNSSDEEKQLQLITSLKEQAIGEYEDLRAE	QLQLIT(0.5)S(0.5)LK
sp|A1L390|PKHG3_HUMAN	sp|A1L390|PKHG3_HUMAN	RRESLSYIPK	Phospho (STY)	S	741	0.998055	443.562	3	25.4093	25.3589	24.5569	24.9192	25.0821	24.8136		0.860941	0.232654	0.170069	0.592716	0.00959457	89.44	64.96	89.44	-0.0049141	NAEHHDAGFSVRRRESLSYIPKGLVRNSISR	RRES(0.998)LS(0.002)YIPK
sp|A1X283|SPD2B_HUMAN	sp|A1X283|SPD2B_HUMAN	PSLPPRKESIIK	Phospho (STY)	S	528	0.999999	482.269	3	23.5254	23.4808	22.3077	23.0705	22.8239	23.3067		0.981932	0.0299408	0.0375748	0.088971	0.00355792	91.307	66.601	91.307	-0.31665	DPDMEEKPSLPPRKESIIKSEGELLERERER	PSLPPRKES(1)IIK
sp|Q99755|PI51A_HUMAN	sp|Q99755|PI51A_HUMAN	IPLKPSPSK	Phospho (STY)	S	458	0.994845	523.786	2	26.4968	25.5691	24.9937	26.814	22.7192	22.332		0.692879	0.505277	1.73151	1.15495	0.00125913	126.34	79.5	96.756	0.85742	RFMCNTVFKKIPLKPSPSKKFRSGSSFSRRA	IPLKPS(0.995)PS(0.005)K
sp|A3KN83|SBNO1_HUMAN	sp|A3KN83|SBNO1_HUMAN	LYSLLGIDLTAPSNNSSPRDSPCK	Phospho (STY)	S	697	0.934827	895.758	3	26.1294	23.5457	25.9598	25.7948	26.0101	25.5559		0.835167	0.273102	-0.575272	-0.681077	9.63e-10	111.03	93.876	89.684	0.53754	GIDLTAPSNNSSPRDSPCKENKIKKRKGEEI	LYSLLGIDLTAPS(0.001)NNS(0.037)S(0.028)PRDS(0.935)PCK
sp|Q96BQ3|TRI43_HUMAN	sp|Q96BQ3|TRI43_HUMAN	LFEDVRSWMFR	Phospho (STY)	S	308	1	522.571	3	28.367	27.3971	28.3067	28.9319	28.915	27.4547		0.829316	0.2845	-0.410261	-0.705534	0.0154055	66.989	33.723	46.069	-1.382	FEVTNHNIRLFEDVRSWMFRRGPLNSDRSDY	LFEDVRS(1)WMFR
sp|A6ND36|FA83G_HUMAN	sp|A6ND36|FA83G_HUMAN	AFSQVQCLDDNHVNWR	Acetyl (Protein N-term),Phospho (STY)	S	4	1	1055.94	2	23.9081	24.3989	24.4997	24.4554	24.5227	24.0229		0.941197	0.0963253	-0.0647933	-0.269219	1.07e-72	228.19	180.63	134.2	1.2747	____________MAFSQVQCLDDNHVNWRSS	AFS(1)QVQCLDDNHVNWR
sp|A6NFU0|F187A_HUMAN	sp|A6NFU0|F187A_HUMAN	AQSEDSGLYFCGTR	Phospho (STY)	S	117	0.999899	835.829	2	30.6761	30.2538	30.3052	30.5119	30.6453	30.149		0.97049	0.0404655	-0.0237007	-0.118971	0.00829051	87.214	69.116	87.214	1.6481	RFSIRMFSLLVFRAQSEDSGLYFCGTRKGDY	AQS(1)EDSGLYFCGTR
sp|A6QL63|BTBDB_HUMAN	sp|A6QL63|BTBDB_HUMAN	VLLFTASPR	Phospho (STY)	S	945	0.5	542.284	2	26.4023	26.4889	26.1123	26.2748	25.7493	25.4844		0.533425	0.898464	0.498327	1.92639	0.00994748	114.97	15.281	114.97	-3.8779	EGRPFYAHKVLLFTASPRFKALLSSKPTNDG	VLLFT(0.5)AS(0.5)PR
sp|A7E2V4|ZSWM8_HUMAN	sp|A7E2V4|ZSWM8_HUMAN	GWGSPGRPK	Phospho (STY)	S	1130	1	511.234	2	27.6539	27.029	27.5003	27.8937	27.2889	27.3475		0.902632	0.16134	-0.115587	-0.429476	0.00138002	165.98	153	113.15	1.0658	LALGSRGGYNGRGWGSPGRPKKKHTGMASID	GWGS(1)PGRPK
sp|A7E2V4|ZSWM8_HUMAN	sp|A7E2V4|ZSWM8_HUMAN	HTGMASIDSSAPETTSDSSPTLSR	2 Phospho (STY)	S	1155	0.587638	865.682	3	24.8394	25.1521	24.4569	24.7635	21.964	24.7194		0.725146	0.45526	1.00048	1.05596	3.8e-06	92.198	75.268	89.773	-0.49897	GMASIDSSAPETTSDSSPTLSRRPLRGGWAP	HTGMASIDS(0.001)S(0.001)APET(0.359)T(0.407)S(0.286)DS(0.588)S(0.31)PT(0.047)LS(0.002)R
sp|A7E2V4|ZSWM8_HUMAN	sp|A7E2V4|ZSWM8_HUMAN	HTGMASIDSSAPETTSDSSPTLSR	Oxidation (M),Phospho (STY)	S	1156	0.519854	844.358	3	22.3672	23.7984	24.2451	23.4419	23.1838	21.976		0.794489	0.344799	0.60299	0.83226	0.000106269	78.836	62.273	67.033	-0.099309	MASIDSSAPETTSDSSPTLSRRPLRGGWAPT	HTGMASIDSSAPET(0.001)T(0.001)S(0.006)DS(0.254)S(0.52)PT(0.146)LS(0.072)R
sp|A7KAX9|RHG32_HUMAN	sp|A7KAX9|RHG32_HUMAN	SAKSEESLTSLHAVDGDSK	Phospho (STY)	S	706	0.999617	680.976	3	25.3976	25.631	25.3051	25.6329	25.4195	25.362		0.952319	0.0741215	-0.0268726	-0.21114	6.69e-58	200.09	184.57	168.11	0.52069	ALKGGRAEGTLRSAKSEESLTSLHAVDGDSK	SAKS(1)EESLTSLHAVDGDSK
sp|A8CG34|P121C_HUMAN	sp|A8CG34|P121C_HUMAN	MVCSPVTVR	Phospho (STY)	S	246	0.999455	564.751	2	25.24	25.6419	25.3985	25.3461	25.37	25.4272		0.913603	0.141846	0.0456778	0.382765	0.0035403	125.74	64.058	119.53	-0.88606	HKKAVLSPRNSRMVCSPVTVRIAPPDRRFSR	MVCS(0.999)PVT(0.001)VR
sp|B2RTY4|MYO9A_HUMAN	sp|B2RTY4|MYO9A_HUMAN	SLGGISPSEDRR	Phospho (STY)	S	1299	0.741854	677.312	2	25.2362	24.8901	24.887	25.1331	24.8943	24.8383		0.925284	0.122206	0.0491803	0.334602	0.00497124	96.604	56.538	71.076	-0.065599	IFSLELLKVRSLGGISPSEDRRWSTELVPEG	SLGGIS(0.742)PS(0.258)EDRR
sp|B2RTY4|MYO9A_HUMAN	sp|B2RTY4|MYO9A_HUMAN	SLGGISPSEDRR	Phospho (STY)	S	1301	0.510536	677.312	2	22.2959	23.0718	23.4295	24.0007	22.1828	21.7355		0.914442	0.140927	0.292714	0.380538	0.00497124	96.604	56.227	84.352	0.23973	SLELLKVRSLGGISPSEDRRWSTELVPEGLQ	SLGGIS(0.489)PS(0.511)EDRR
sp|P0DPB3|SCHI1_HUMAN	sp|P0DPB3|SCHI1_HUMAN	TETSLDTPLSPMSK	Phospho (STY)	S	330	0.933527	793.855	2	25.0842	24.8326	24.7341	23.1761	22.6213	22.672	+	0.191778	3.25484	2.06047	10.0272	0.000925182	112.68	84.911	112.68	-2.9943	DADDSKTETSLDTPLSPMSKQSSSYSDRDTT	TETSLDT(0.009)PLS(0.934)PMS(0.057)K
sp|Q9YJN7|NSP4_ROTAD	sp|Q9YJN7|NSP4_ROTAD	ASIPTMKIALKTSK	2 Phospho (STY)	S	61	0.999983	550.276	3	22.6374	21.4275	23.0537	25.9587	25.8655	26.071	+	0.218194	2.73015	-3.5922	-7.31136	0.00304499	91.616	75.31	91.616	2.2573	LHKASIPTMKIALKTSKCSYKVIKYCIVTII	ASIPTMKIALKT(1)S(1)K
sp|Q99613|EIF3C_HUMAN	sp|Q99613|EIF3C_HUMAN	QNPEQSADEDAEK	Phospho (STY)	S	166	1	770.794	2	29.2128	29.0887	28.3388	29.7087	29.0879	28.7492		0.807882	0.315173	-0.301853	-0.770514	4.02e-71	246.25	223.23	160.18	-0.10896	DFESHITSYKQNPEQSADEDAEKNEEDSEGS	QNPEQS(1)ADEDAEK
sp|C9JC47|F157A_HUMAN	sp|C9JC47|F157A_HUMAN	GPLFTTIPGAHSGPMRPLPKK	Acetyl (Protein N-term),2 Phospho (STY)	S	13	0.999919	1202.59	2	30.7277	31.0318	30.2187	30.305	30.3749	22.4311		0.701351	0.485858	2.95575	1.11664	0.00303183	62.94	20.361	62.94	-0.11164	___MGPLFTTIPGAHSGPMRPLPKKHVEPMA	GPLFT(0.008)T(0.992)IPGAHS(1)GPMRPLPKK
sp|Q13765|NACA_HUMAN	sp|Q13765|NACA_HUMAN	VQGEAVSNIQENTQTPTVQEESEEEEVDETGVEVK	Phospho (STY)	S	166	0.99992	985.939	4	23.4096	33.3211	33.4642	33.4752	33.1613	33.3527		0.751596	0.417608	-3.26479	-0.980649	2.51e-77	165.21	150.4	165.21	-0.9573	SNIQENTQTPTVQEESEEEEVDETGVEVKDI	VQGEAVSNIQENTQTPTVQEES(1)EEEEVDETGVEVK
sp|O00148|DX39A_HUMAN	sp|O00148|DX39A_HUMAN	AEQDVENDLLDYDEEEEPQAPQESTPAPPKK	Acetyl (Protein N-term),Phospho (STY)	S	25	0.536076	1211.86	3	24.3624	21.8693	22.4322	25.1834	24.3374	24.3965		0.475442	1.02426	-1.7511	-2.18167	9.38e-05	56.547	45.908	56.547	-1.2241	LLDYDEEEEPQAPQESTPAPPKKDIKGSYVS	AEQDVENDLLDYDEEEEPQAPQES(0.536)T(0.464)PAPPKK
sp|O00148|DX39A_HUMAN;sp|Q13838|DX39B_HUMAN	sp|Q13838|DX39B_HUMAN	GSYVSIHSSGFR	Phospho (STY)	S	38	0.999787	688.803	2	21.8932	22.8766	22.2111	22.593	22.5783	22.5832		0.776144	0.372848	-0.257863	-0.88993	0.011611	89.46	50.281	89.46	0.52675	GGDGAEAPAKKDVKGSYVSIHSSGFRDFLLK;PQESTPAPPKKDIKGSYVSIHSSGFRDFLLK	GS(1)YVSIHSSGFR
sp|O00168|PLM_HUMAN	sp|O00168|PLM_HUMAN	TGEPDEEEGTFRSSIR	Phospho (STY)	S	82	0.899373	945.399	2	26.3326	27.3646	27.7846	26.8744	27.4805	26.0343		0.858846	0.238345	0.364153	0.605309	4.99e-127	270.97	241.63	245.71	0.3347	QQRTGEPDEEEGTFRSSIRRLSTRRR_____	TGEPDEEEGT(0.014)FRS(0.899)S(0.086)IR
sp|O00168|PLM_HUMAN	sp|O00168|PLM_HUMAN	TGEPDEEEGTFRSSIR	Phospho (STY)	S	83	0.903898	945.399	2	22.6417	21.9606	23.9045	27.7698	28.3916	27.0464	+	0.214424	2.68388	-4.90028	-7.10713	3.83e-94	242.9	202.87	206.52	0.010963	QRTGEPDEEEGTFRSSIRRLSTRRR______	TGEPDEEEGTFRS(0.096)S(0.904)IR
sp|O00178|GTPB1_HUMAN	sp|O00178|GTPB1_HUMAN	LHGGFDSDCSEDGEALNGEPELDLTSK	2 Phospho (STY)	S	44	1	1018.06	3	29.085	29.1974	29.2007	29.142	29.0815	29.1995		0.910628	0.145802	0.0200291	0.39233	3.44e-17	117.23	111.95	117.23	-0.0098809	ARAAAAAARLHGGFDSDCSEDGEALNGEPEL	LHGGFDS(1)DCS(1)EDGEALNGEPELDLTSK
sp|O00178|GTPB1_HUMAN	sp|O00178|GTPB1_HUMAN	LHGGFDSDCSEDGEALNGEPELDLTSK	2 Phospho (STY)	S	47	1	1018.06	3	29.085	29.1974	29.2007	29.142	29.0815	29.1995		0.91089	0.145802	0.0200291	0.39233	3.44e-17	117.23	111.95	117.23	-0.0098809	AAAAARLHGGFDSDCSEDGEALNGEPELDLT	LHGGFDS(1)DCS(1)EDGEALNGEPELDLTSK
sp|O00178|GTPB1_HUMAN	sp|O00178|GTPB1_HUMAN	LLQTTNNSPMNSK	Phospho (STY)	S	580	0.999974	764.347	2	24.9168	25.1682	25.0371	25.0065	22.7099	24.7569		0.681948	0.532078	0.882923	1.20762	9.5e-21	181.76	136.1	181.76	3.0796	KAVGTITKLLQTTNNSPMNSKPQQIKMQSTK	LLQTTNNS(1)PMNSK
sp|O00193|SMAP_HUMAN	sp|O00193|SMAP_HUMAN	RSASPDDDLGSSNWEAADLGNEERK	2 Phospho (STY)	S	15	0.984414	960.389	3	23.6559	24.534	23.5195	24.2441	23.6821	23.4321		0.934638	0.105954	0.117044	0.293817	6.14e-66	174.89	163.9	61.685	0.24232	_MSAARESHPHGVKRSASPDDDLGSSNWEAA	RS(0.984)AS(0.984)PDDDLGS(0.015)S(0.016)NWEAADLGNEERK
sp|O00193|SMAP_HUMAN	sp|O00193|SMAP_HUMAN	RSASPDDDLGSSNWEAADLGNEERK	2 Phospho (STY)	S	17	0.984404	960.389	3	32.0402	32.1811	31.7622	31.9748	31.8323	31.8803		0.810823	0.3098	0.0987002	0.759216	3.46e-279	300.14	279.01	61.685	0.24232	SAARESHPHGVKRSASPDDDLGSSNWEAADL	RS(0.984)AS(0.984)PDDDLGS(0.015)S(0.016)NWEAADLGNEERK
sp|O00203|AP3B1_HUMAN	sp|O00203|AP3B1_HUMAN	PAPLLESPFK	Phospho (STY)	S	609	1	589.796	2	24.5294	24.3485	24.2786	24.5869	24.2007	23.7528		0.80108	0.336067	0.205423	0.814155	0.000153678	153.11	115.38	85.522	0.59469	AKKIFLAQKPAPLLESPFKDRDHFQLGTLSH	PAPLLES(1)PFK
sp|O00231|PSD11_HUMAN	sp|O00231|PSD11_HUMAN	AQSLLSTDREASIDILHSIVK	Phospho (STY)	S	14	0.999994	792.744	3	22.6387	24.6813	24.4411	24.7907	25.6662	24.9111		0.563978	0.792686	-1.20233	-1.71665	3.61e-12	126.68	114.48	126.68	1.0437	__MAAAAVVEFQRAQSLLSTDREASIDILHS	AQS(1)LLSTDREASIDILHSIVK
sp|O00299|CLIC1_HUMAN	sp|O00299|CLIC1_HUMAN	VLDNYLTSPLPEEVDETSAEDEGVSQRK	Phospho (STY)	S	156	0.981775	1067.49	3	25.3047	25.2884	25.4858	22.8134	25.0167	25.1833		0.645243	0.596433	1.02184	1.33343	7.08e-48	160.45	145.59	145.64	-0.53684	DNYLTSPLPEEVDETSAEDEGVSQRKFLDGN	VLDNYLTSPLPEEVDET(0.018)S(0.982)AEDEGVSQRK
sp|O00303|EIF3F_HUMAN	sp|O00303|EIF3F_HUMAN	TCFSPNR	Phospho (STY)	S	258	1	481.184	2	26.074	25.7171	26.203	25.9687	25.9132	25.6493		0.776548	0.367301	0.154248	0.87858	1.35e-143	247.36	231.25	137.06	-0.19805	DTERIGVDLIMKTCFSPNRVIGLSSDLQQVG	TCFS(1)PNR
sp|O00409|FOXN3_HUMAN	sp|O00409|FOXN3_HUMAN	SVSPVQDLDDDTPPSPAHSDMPYDAR	Phospho (STY)	S	83	0.524255	964.739	3	22.99	24.6136	22.1432	24.8774	24.5532	24.5782		0.530898	0.905311	-1.42064	-1.9401	5.13e-14	120.91	107.72	49.266	0.35627	ESKNLLKSFGESVLRSVSPVQDLDDDTPPSP	S(0.524)VS(0.468)PVQDLDDDT(0.007)PPSPAHSDMPYDAR
sp|O00409|FOXN3_HUMAN	sp|O00409|FOXN3_HUMAN	SVSPVQDLDDDTPPSPAHSDMPYDAR	Phospho (STY)	S	85	0.936667	964.739	3	22.4949	24.6136	24.9132	24.676	24.5532	22.8159		0.997882	0.00262244	-0.00778262	-0.00802705	1.39e-23	136.02	113.71	136.02	-0.41822	KNLLKSFGESVLRSVSPVQDLDDDTPPSPAH	S(0.063)VS(0.937)PVQDLDDDTPPSPAHSDMPYDAR
sp|O00410|IPO5_HUMAN	sp|O00410|IPO5_HUMAN	RQDEDYDEQVEESLQDEDDNDVYILTK	Phospho (STY)	S	827	0.999996	1128.47	3	26.1212	26.3385	26.4985	26.2301	26.1921	25.6056		0.641407	0.60479	0.310151	1.34972	2.53e-22	128.33	110.83	127.53	1.4733	QVKRQDEDYDEQVEESLQDEDDNDVYILTKV	RQDEDYDEQVEES(1)LQDEDDNDVYILTK
sp|O00410|IPO5_HUMAN	sp|O00410|IPO5_HUMAN	TASIKPEVALLDTQDMENMSDDDGWEFVNLGDQQSFGIK	Phospho (STY)	S	652	0.985345	1106.75	4	21.9638	28.2989	22.3669	21.8807	28.4734	25.077		0.925152	0.121968	-0.933844	-0.334011	1.62e-29	99.143	93.417	85.001	0.035188	KPEVALLDTQDMENMSDDDGWEFVNLGDQQS	TASIKPEVALLDT(0.015)QDMENMS(0.985)DDDGWEFVNLGDQQSFGIK
sp|O00429|DNM1L_HUMAN	sp|O00429|DNM1L_HUMAN	SKPIPIMPASPQK	Oxidation (M),Phospho (STY)	S	616	1	497.254	2	27.2179	27.2612	27.0704	27.3465	27.2508	27.1728		0.755556	0.407792	-0.0735359	-0.960876	1.66e-100	263.53	247.28	254.61	0.11907	LLAEEKSKPIPIMPASPQKGHAVNLLDVPVP	SKPIPIMPAS(1)PQK
sp|O00443|P3C2A_HUMAN	sp|O00443|P3C2A_HUMAN	SQSLNIR	Phospho (STY)	S	338	1	449.213	2	27.1038	26.8828	26.5388	27.1044	27.1213	26.4795		0.950296	0.0789898	-0.0599607	-0.224045	0.000915521	153.73	88.997	150.24	0.23854	VNGKSLSVATVTRSQSLNIRTTQLAKAQGHI	SQS(1)LNIR
sp|O00505|IMA4_HUMAN	sp|O00505|IMA4_HUMAN	RNVPQEESLEDSDVDADFK	2 Phospho (STY)	S	56	1	784.98	2	25.6968	25.907	24.7364	25.5752	25.6625	25.3005		0.958266	0.0608402	-0.066033	-0.175408	2.54e-86	225.5	173.97	183.54	0.49215	RDEHLLKKRNVPQEESLEDSDVDADFKAQNV	RNVPQEES(1)LEDS(1)DVDADFK
sp|O00505|IMA4_HUMAN	sp|O00505|IMA4_HUMAN	RNVPQEESLEDSDVDADFK	2 Phospho (STY)	S	60	1	784.98	2	28.3162	28.0981	28.1685	28.1455	28.1778	27.78		0.700993	0.487015	0.159844	1.11893	0	399.64	334.16	183.54	0.49215	LLKKRNVPQEESLEDSDVDADFKAQNVTLEA	RNVPQEES(1)LEDS(1)DVDADFK
sp|O00512|BCL9_HUMAN	sp|O00512|BCL9_HUMAN	IPVEGPLSPSRGDFPK	Phospho (STY)	S	687	0.996839	592.629	3	26.9528	26.5134	26.6821	26.7014	26.3979	26.3309		0.62524	0.628856	0.239375	1.39661	4.91e-34	191.37	162.65	163.45	0.057788	GNNPIFPRIPVEGPLSPSRGDFPKGIPPQMG	IPVEGPLS(0.997)PS(0.003)RGDFPK
sp|O00512|BCL9_HUMAN	sp|O00512|BCL9_HUMAN	SPPVLGSAAASPVHLK	Phospho (STY)	S	917	0.999973	537.615	3	24.4642	24.4482	23.9656	24.4354	24.7701	24.0555		0.891446	0.184943	-0.127672	-0.484729	8.82e-05	103.4	92.808	93.006	-0.55706	AASIKSPPVLGSAAASPVHLKSPSLPAPSPG	SPPVLGSAAAS(1)PVHLK
sp|O00533|NCHL1_HUMAN	sp|O00533|NCHL1_HUMAN	DETFGEYSDSDEK	Phospho (STY)	S	1137	0.992682	801.28	2	25.164	24.5692	24.7683	24.5977	24.8318	24.5508		0.776007	0.372781	0.173705	0.889793	8.03e-09	142.85	121.39	117.92	1.8798	DPEIQSVKDETFGEYSDSDEKPLKGSLRSLN	DETFGEYS(0.993)DS(0.007)DEK
sp|O00559|RCAS1_HUMAN	sp|O00559|RCAS1_HUMAN	KLSGDQITLPTTVDYSSVPK	Phospho (STY)	S	36	1	1115.06	2	29.1747	29.1395	29.2122	29.0021	29.1702	28.7607		0.581139	0.753037	0.197798	1.63884	0	385.79	335.71	314.79	-0.60631	FLKRLICRSGRGRKLSGDQITLPTTVDYSSV	KLS(1)GDQITLPTTVDYSSVPK
sp|O00560|SDCB1_HUMAN	sp|O00560|SDCB1_HUMAN	SLYPSLEDLK	Acetyl (Protein N-term),Phospho (STY)	S	6	0.99912	643.799	2	26.3365	25.5709	26.1032	25.8041	25.7106	25.8498		0.765513	0.395224	0.215368	0.935464	0.0130499	80.014	61.39	80.014	0.50688	__________MSLYPSLEDLKVDKVIQAQTA	SLY(0.001)PS(0.999)LEDLK
sp|O00566|MPP10_HUMAN	sp|O00566|MPP10_HUMAN	SPVFSDEDSDLDFDISK	3 Phospho (STY)	S	163	1	1078.38	2	22.7199	25.8191	24.7439	25.902	25.8267	25.9743		0.587171	0.743366	-1.47338	-1.61991	4e-39	185.59	165.68	185.59	0.96106	MGERAENSSKSDLRKSPVFSDEDSDLDFDIS	S(1)PVFS(1)DEDS(1)DLDFDISK
sp|O00566|MPP10_HUMAN	sp|O00566|MPP10_HUMAN	SPVFSDEDSDLDFDISK	3 Phospho (STY)	S	167	1	1078.38	2	22.7199	25.8191	24.7439	25.902	25.8267	25.9743		0.586683	0.743366	-1.47338	-1.61991	4e-39	185.59	165.68	185.59	0.96106	AENSSKSDLRKSPVFSDEDSDLDFDISKLEQ	S(1)PVFS(1)DEDS(1)DLDFDISK
sp|O00566|MPP10_HUMAN	sp|O00566|MPP10_HUMAN	SPVFSDEDSDLDFDISK	3 Phospho (STY)	S	171	1	1078.38	2	22.7199	24.0698	23.6515	24.0098	23.7908	24.1542		0.67677	0.539663	-0.504537	-1.22249	4e-39	185.59	165.68	115.15	2.977	SKSDLRKSPVFSDEDSDLDFDISKLEQQSKV	S(1)PVFS(1)DEDS(1)DLDFDISK
sp|O00571|DDX3X_HUMAN	sp|O00571|DDX3X_HUMAN	HVINFDLPSDIEEYVHR	Phospho (STY)	S	520	1	721.668	3	24.7515	24.3706	24.4779	24.1794	24.0945	24.593		0.662823	0.567917	0.244362	1.27777	4.23e-07	117.37	107.41	117.37	-0.27112	LDISNVKHVINFDLPSDIEEYVHRIGRTGRV	HVINFDLPS(1)DIEEYVHR
sp|O00571|DDX3X_HUMAN	sp|O00571|DDX3X_HUMAN	QSSGASSSSFSSSR	Phospho (STY)	S	612	0.718662	721.283	2	24.0533	24.2801	23.7487	24.4793	25.462	22.5777		0.957984	0.0585889	-0.145656	-0.169272	4.09e-22	182.57	151.88	107.84	-1.0839	FGARDYRQSSGASSSSFSSSRASSSRSGGGG	QSSGASS(0.003)S(0.104)S(0.719)FS(0.104)S(0.04)S(0.031)R
sp|O00571|DDX3X_HUMAN	sp|O00571|DDX3X_HUMAN	SSRFSGGFGAR	Phospho (STY)	S	594	0.999953	403.512	3	27.1821	26.68	26.5042	26.822	26.644	26.771		0.952671	0.0720046	0.0431315	0.205497	0.000239192	116.9	83.027	94.717	-0.78575	HYKGSSRGRSKSSRFSGGFGARDYRQSSGAS	SSRFS(1)GGFGAR
sp|O00571|DDX3X_HUMAN	sp|O00571|DDX3X_HUMAN	WCDKSDEDDWSK	Phospho (STY)	S	131	1	825.793	2	24.5293	24.8388	24.5691	24.8921	24.2847	24.3547		0.851514	0.249025	0.135257	0.628794	8.75e-62	245.56	212.28	245.56	0.86072	FGKFERGGNSRWCDKSDEDDWSKPLPPSERL	WCDKS(1)DEDDWSK
sp|O14497|ARI1A_HUMAN	sp|O14497|ARI1A_HUMAN	FPFGISPAQSHR	Phospho (STY)	S	1944	0.999999	475.222	3	22.6712	23.0984	21.924	23.1076	22.5095	22.1336		0.990367	0.0141277	-0.0190067	-0.042692	7.37e-05	126.48	100.36	119.32	0.089726	SSEAIKESSKFPFGISPAQSHRNIKILEDEP	FPFGIS(1)PAQSHR
sp|O14497|ARI1A_HUMAN	sp|O14497|ARI1A_HUMAN	FPPPQELSQDSFGSQASSAPSMTSSK	Phospho (STY)	S	604	0.920801	926.737	3	24.6391	25.0128	22.2773	24.9356	24.9885	23.7894		0.85208	0.250364	-0.594747	-0.631724	9.38e-05	66.124	57.65	49.069	0.093532	QTAYSQQRFPPPQELSQDSFGSQASSAPSMT	FPPPQELS(0.921)QDS(0.069)FGS(0.009)QAS(0.001)SAPSMTSSK
sp|O14497|ARI1A_HUMAN	sp|O14497|ARI1A_HUMAN	GPSPSPVGSPASVAQSR	Phospho (STY)	S	696	1	830.888	2	27.7061	27.2714	27.1079	27.1819	26.8795	26.8888		0.538347	0.861392	0.37837	1.85246	9.06e-159	275.83	263.69	275.83	-0.91771	FSPHTSPHLPGIRGPSPSPVGSPASVAQSRS	GPS(1)PSPVGSPASVAQSR
sp|O14497|ARI1A_HUMAN	sp|O14497|ARI1A_HUMAN	GPSPSPVGSPASVAQSR	2 Phospho (STY)	S	702	0.909366	870.871	2	24.0362	24.7437	24.0261	22.4748	22.8985	23.651	+	0.352997	1.40528	1.26052	3.0157	0.00317918	91.637	67.806	69.081	2.8932	PHLPGIRGPSPSPVGSPASVAQSRSGPLSPA	GPS(0.98)PS(0.092)PVGS(0.909)PAS(0.018)VAQS(0.001)R
sp|O14497|ARI1A_HUMAN	sp|O14497|ARI1A_HUMAN	SHHAPMSPGSSGGGGQPLAR	Oxidation (M),Phospho (STY)	S	363	0.999992	661.955	3	27.9476	27.9723	28.1678	28.5504	28.0618	28.196		0.606933	0.675249	-0.240198	-1.48697	2.91e-122	248.18	206.95	178.22	-0.39137	AASGGAQQRSHHAPMSPGSSGGGGQPLARTP	SHHAPMS(1)PGSSGGGGQPLAR
sp|O14497|ARI1A_HUMAN	sp|O14497|ARI1A_HUMAN	TLLDPGRFSK	Phospho (STY)	S	1751	1	607.302	2	25.2504	21.6285	25.0824	25.1593	24.9152	25.0262		0.776688	0.370455	-1.04646	-0.885036	0.00088666	120.86	65.403	120.86	-0.0058761	VGDPGQRTLLDPGRFSKVSSPAPMEGGEEEE	TLLDPGRFS(1)K
sp|O14497|ARI1A_HUMAN	sp|O14497|ARI1A_HUMAN	TPQPSSPMDQMGK	Phospho (STY)	S	382	0.996695	742.301	2	22.4643	21.1883	21.7255	24.5307	24.1584	24.5445	+	0.216649	2.58772	-2.61847	-6.69866	1.01e-28	169.79	147.8	169.79	0.96092	SGGGGQPLARTPQPSSPMDQMGKMRPQPYGG	TPQPS(0.003)S(0.997)PMDQMGK
sp|O14523|C2C2L_HUMAN	sp|O14523|C2C2L_HUMAN	IDGKLDSPSRSPSK	2 Phospho (STY)	S	464	0.991038	823.863	2	23.4775	22.9011	22.7731	23.7662	23.862	23.0676		0.594631	0.709889	-0.514704	-1.55451	0.000557611	121.13	89.418	121.13	0.084299	VTTVQSRPRIDGKLDSPSRSPSKVEVTEKTT	IDGKLDS(0.991)PS(0.962)RS(0.044)PS(0.003)K
sp|O14523|C2C2L_HUMAN	sp|O14523|C2C2L_HUMAN	IDGKLDSPSRSPSK	2 Phospho (STY)	S	466	0.96186	823.863	2	22.4021	23.3519	23.153	22.6121	23.862	23.0676		0.896304	0.171779	-0.211547	-0.454079	0.000557611	121.13	89.418	121.13	0.084299	TVQSRPRIDGKLDSPSRSPSKVEVTEKTTTV	IDGKLDS(0.991)PS(0.962)RS(0.044)PS(0.003)K
sp|O14523|C2C2L_HUMAN	sp|O14523|C2C2L_HUMAN	IDGKLDSPSRSPSK	2 Phospho (STY)	S	468	0.940343	823.863	2	23.4775	23.3519	21.3289	23.7662	22.3701	21.8075		0.984736	0.0264247	0.0715262	0.07881	0.000636567	120.32	98.944	97.904	-0.90649	QSRPRIDGKLDSPSRSPSKVEVTEKTTTVLS	IDGKLDS(0.489)PS(0.555)RS(0.94)PS(0.015)K
sp|O14578|CTRO_HUMAN	sp|O14578|CTRO_HUMAN	SPGRPLER	Phospho (STY)	S	1971	1	496.24	2	30.9842	31.0824	31.2368	31.6193	24.944	30.6567		0.751325	0.413687	2.02778	0.972758	7.64e-05	159.34	48.678	132.57	0.75409	PHRYREGRTELRRDKSPGRPLEREKSPGRML	S(1)PGRPLER
sp|O14578|CTRO_HUMAN	sp|O14578|CTRO_HUMAN	ERSPGRLFEDSSR	Phospho (STY)	S	1993	1	808.365	3	28.0694	28.1628	27.6515	27.6468	27.8701	28.7877		0.919685	0.135147	-0.140293	-0.366469	8.06e-82	245.42	217.64	245.42	0.20051	REKSPGRMLSTRRERSPGRLFEDSSRGRLPA	ERS(1)PGRLFEDSSR
sp|O14578|CTRO_HUMAN	sp|O14578|CTRO_HUMAN	RVSEVEAVLSQK	Phospho (STY)	S	480	1	712.861	3	22.127	22.7437	22.7745	21.2695	21.8485	22.1205		0.425314	1.15084	0.802221	2.44721	0.000131369	115.8	101.57	115.8	-0.028198	CHKMEQEMTRLHRRVSEVEAVLSQKEVELKA	RVS(1)EVEAVLSQK
sp|O14578|CTRO_HUMAN	sp|O14578|CTRO_HUMAN	SESVVSGLDSPAK	Phospho (STY)	S	440	0.999997	678.308	2	26.0927	25.9283	25.9718	26.3588	26.0783	25.6502		0.961118	0.0511295	-0.0315075	-0.148767	3.84e-21	183.96	146.62	162.41	0.57998	LGILGRSESVVSGLDSPAKTSSMEKKLLIKS	SESVVSGLDS(1)PAK
sp|O14646|CHD1_HUMAN	sp|O14646|CHD1_HUMAN	MNGHSDEESVR	Acetyl (Protein N-term),Phospho (STY)	S	5	1	691.756	2	25.483	25.43	25.662	25.7654	25.828	25.3348		0.832679	0.278098	-0.117729	-0.691818	4.93e-19	202.15	178.3	190.1	0.21551	___________MNGHSDEESVRNSSGESSQS	MNGHS(1)DEESVR
sp|O14646|CHD1_HUMAN	sp|O14646|CHD1_HUMAN	SPLDQRSPYGSR	Phospho (STY)	S	1683	0.999987	721.825	2	24.5185	24.4124	23.9819	24.0511	23.448	24.0051		0.537671	0.859614	0.469526	1.84893	0.000253323	136.1	114.34	107.44	0.52302	HRASSSGPRSPLDQRSPYGSRSPFEHSVEHK	SPLDQRS(1)PYGSR
sp|O14646|CHD1_HUMAN	sp|O14646|CHD1_HUMAN	STPEHTWSSR	Phospho (STY)	S	1699	0.551715	423.175	3	24.884	22.5702	21.8182	24.8432	23.8311	22.6841		0.852342	0.247038	-0.695358	-0.624438	0.00371198	93.959	55.325	93.959	0.16846	PYGSRSPFEHSVEHKSTPEHTWSSRKT____	S(0.552)T(0.448)PEHTWSSR
sp|O14647|CHD2_HUMAN	sp|O14647|CHD2_HUMAN	SPLDHRSPLER	Phospho (STY)	S	1807	0.999952	462.889	3	25.4567	24.707	24.5497	25.1285	22.9265	22.7553		0.588867	0.732557	1.30104	1.59878	5.13e-05	112.68	90.627	82.908	-0.27877	SQKSPHDSKSPLDHRSPLERSLEQKNNPDYN	SPLDHRS(1)PLER
sp|O14681|EI24_HUMAN	sp|O14681|EI24_HUMAN	FPSPHPSPAK	2 Phospho (STY)	S	326	1	612.746	2	26.5039	27.4379	27.402	27.2791	26.7801	26.7437		0.882394	0.197524	0.180284	0.513654	7.43e-05	159.09	133.04	107.52	0.091929	LQSALSSSTSAEKFPSPHPSPAKLKATAGH_	FPS(1)PHPS(1)PAK
sp|O14681|EI24_HUMAN	sp|O14681|EI24_HUMAN	FPSPHPSPAK	2 Phospho (STY)	S	330	1	612.746	2	27.8434	26.3454	26.1795	27.688	26.9822	26.6907		0.874526	0.211611	-0.330853	-0.545646	4.14e-06	169.57	143.11	107.52	0.091929	LSSSTSAEKFPSPHPSPAKLKATAGH_____	FPS(1)PHPS(1)PAK
sp|O14682|ENC1_HUMAN	sp|O14682|ENC1_HUMAN	HCLYVVGGHTAATGCLPASPSVSLK	Phospho (STY)	S	406	0.953895	888.089	3	26.4494	26.7848	26.3534	26.6351	26.4171	26.1301		0.835116	0.276596	0.135085	0.688594	7.26e-39	140.55	124.77	140.55	0.35015	YVVGGHTAATGCLPASPSVSLKQVEHYDPTI	HCLYVVGGHTAATGCLPAS(0.954)PS(0.043)VS(0.003)LK
sp|O14686|KMT2D_HUMAN	sp|O14686|KMT2D_HUMAN	ALSPVIPLIPR	Phospho (STY)	S	4738	1	628.362	2	28.5895	27.9536	28.1894	28.3942	28.1717	27.9742		0.935712	0.104082	0.064092	0.289062	4.01e-10	174.57	158.03	138.45	-0.1071	PHLGSGRWEQEDRALSPVIPLIPRASIPVFP	ALS(1)PVIPLIPR
sp|O14686|KMT2D_HUMAN	sp|O14686|KMT2D_HUMAN	ASQVEPQSPGLGLR	Phospho (STY)	S	2342	1	759.869	2	23.1126	25.7655	25.1086	25.8354	25.7262	25.6963		0.633031	0.61267	-1.09043	-1.36508	2.34e-15	172.85	140.12	172.85	-0.13493	FKAPLTPRASQVEPQSPGLGLRPQEPPPAQA	ASQVEPQS(1)PGLGLR
sp|O14686|KMT2D_HUMAN	sp|O14686|KMT2D_HUMAN	NLTMSPLHK	Phospho (STY)	S	1606	0.999932	560.765	2	24.3963	24.3062	24.0745	24.5547	24.3342	24.4552		0.581048	0.754624	-0.189022	-1.64195	0.00661084	110.54	70.482	110.54	-0.63698	WLTETGMALLRNLTMSPLHKRRQRRGRLGLP	NLTMS(1)PLHK
sp|O14713|ITBP1_HUMAN	sp|O14713|ITBP1_HUMAN	SSTVASLDTDSTK	Phospho (STY)	S	41	0.997759	696.301	2	24.919	24.7829	24.9314	24.7139	24.3541	24.2833	+	0.356055	1.4067	0.427327	3.01901	1.16e-05	142.85	94.568	109.83	3.1201	VDSSLGGLSRSSTVASLDTDSTKSSGQSNNN	SSTVAS(0.998)LDT(0.002)DSTK
sp|O14828|SCAM3_HUMAN	sp|O14828|SCAM3_HUMAN	KLSPTEPK	Phospho (STY)	S	76	0.999998	490.247	2	29.8605	29.6599	30.3885	30.3641	24.8856	29.7959		0.768808	0.390009	1.62111	0.924886	0.00341855	165.39	103.8	164.6	0.13329	LPPPSAPSLQPSRKLSPTEPKNYGSYSTQAS	KLS(1)PTEPK
sp|O14924|RGS12_HUMAN	sp|O14924|RGS12_HUMAN	SLDDLESATVSDGELTGADLK	Phospho (STY)	S	671	0.999362	1108.5	2	24.6068	24.7405	24.5686	23.8698	24.5019	24.2771		0.477386	1.03202	0.422359	2.19768	9.41e-95	223.5	195.82	191.64	0.80188	FSITRSLDDLESATVSDGELTGADLKDCVSN	SLDDLESATVS(0.999)DGELT(0.001)GADLK
sp|O14929|HAT1_HUMAN	sp|O14929|HAT1_HUMAN	RLISPYK	Phospho (STY)	S	361	1	478.752	2	26.5352	26.2215	25.8809	26.4755	26.685	26.7858		0.498894	0.973948	-0.436217	-2.07867	0.00828656	139.98	28.919	139.98	0.005534	EQYRSYRLDIKRRLISPYKKKQRDLAKMRKC	RLIS(1)PYK
sp|P19105|ML12A_HUMAN	sp|P19105|ML12A_HUMAN	ATSNVFAMFDQSQIQEFK	Phospho (STY)	S	19	0.99659	1085.98	2	30.8562	30.6418	30.1302	30.6899	30.1054	30.35		0.860983	0.230248	0.160958	0.587376	9.29e-110	248.18	222.48	232.73	-0.47836	KRTKTKTKKRPQRATSNVFAMFDQSQIQEFK	AT(0.003)S(0.997)NVFAMFDQSQIQEFK
sp|O14974|MYPT1_HUMAN	sp|O14974|MYPT1_HUMAN	LASTSDIEEK	Phospho (STY)	S	507	0.987034	586.758	2	25.9978	25.9235	25.3775	26.2737	26.0873	25.8986		0.615039	0.647314	-0.320229	-1.43256	6.2e-26	217.2	164.96	113.42	0.099196	TRLAYVAPTIPRRLASTSDIEEKENRDSSSL	LAS(0.987)T(0.013)SDIEEK
sp|O14974|MYPT1_HUMAN	sp|O14974|MYPT1_HUMAN	RLASTSDIEEK	2 Phospho (STY)	S	509	0.807458	704.791	2	25.2465	25.3686	24.7137	26.4417	26.0649	26.2323	+	0.251437	2.11624	-1.13669	-4.96996	2.19e-05	128.35	67.713	83.204	0.51985	LAYVAPTIPRRLASTSDIEEKENRDSSSLRT	RLAS(0.962)T(0.23)S(0.807)DIEEK
sp|O14974|MYPT1_HUMAN	sp|O14974|MYPT1_HUMAN	SGSYSYLEER	Phospho (STY)	S	910	0.999999	635.753	2	25.5361	25.572	25.2651	25.4487	25.6986	25.369		0.923197	0.125856	-0.0476646	-0.343644	1.03e-19	209.8	196.59	209.8	0.23093	TSAGDRYDSLLGRSGSYSYLEERKPYSSRLE	SGS(1)YSYLEER
sp|O14974|MYPT1_HUMAN	sp|O14974|MYPT1_HUMAN	TGSYGALAEITASK	Phospho (STY)	S	445	0.999994	724.837	2	30.9062	30.8281	30.6487	30.6508	30.5999	30.3279		0.484733	0.998917	0.26818	2.12963	5.97e-130	272.77	241.72	272.77	0.06387	DESPATWRLGLRKTGSYGALAEITASKEGQK	TGS(1)YGALAEITASK
sp|O14979|HNRDL_HUMAN	sp|O14979|HNRDL_HUMAN	VFVGGLSPDTSEEQIK	Phospho (STY)	S	241	0.999865	893.419	2	25.2565	25.2939	25.0182	25.4911	23.2587	21.8023		0.593604	0.709528	1.67215	1.5538	2.54e-21	153.2	129.78	150.12	0.49349	LKGKEPPKKVFVGGLSPDTSEEQIKEYFGAF	VFVGGLS(1)PDTSEEQIK
sp|O15013|ARHGA_HUMAN	sp|O15013|ARHGA_HUMAN	SDLSSSSGSLSLSHGSSSLEHR	2 Phospho (STY)	S	1284	0.871091	792.995	3	25.6485	26.7681	25.8667	26.2699	26.1697	25.513		0.941012	0.094475	0.110239	0.264453	6.01e-46	178.39	155.69	157.68	-0.28318	GDSLGSMTQKSDLSSSSGSLSLSHGSSSLEH	SDLS(0.002)S(0.12)S(0.871)S(0.009)GS(0.898)LS(0.1)LSHGSSSLEHR
sp|O15013|ARHGA_HUMAN	sp|O15013|ARHGA_HUMAN	SDLSSSSGSLSLSHGSSSLEHR	2 Phospho (STY)	S	1287	0.994615	792.995	3	26.0855	25.7631	25.8668	25.4268	25.1465	25.3372	+	0.250738	2.05594	0.601636	4.77754	6.01e-46	178.39	155.69	178.39	0.96742	LGSMTQKSDLSSSSGSLSLSHGSSSLEHRSE	SDLS(0.014)S(0.139)S(0.828)S(0.023)GS(0.995)LS(0.001)LSHGSSSLEHR
sp|O15014|ZN609_HUMAN	sp|O15014|ZN609_HUMAN	APSLTDLVK	Phospho (STY)	S	1055	0.999683	512.26	2	23.1124	22.6302	23.3325	23.3111	23.117	22.8674		0.932193	0.108905	-0.0734978	-0.301291	0.00319623	121.36	67.294	111.27	-0.071545	WKQKPSIPPTLTKAPSLTDLVKSGPGKAKEP	APS(1)LTDLVK
sp|O15014|ZN609_HUMAN	sp|O15014|ZN609_HUMAN	LVEPHSPSPSSK	2 Phospho (STY)	S	576	0.999996	712.797	2	27.8839	26.1226	27.0468	28.1126	26.2339	27.4849		0.922825	0.126607	-0.259378	-0.345498	4.64e-32	216.81	142.28	139.74	1.2023	PARSATPKVRLVEPHSPSPSSKFSTKGLCKK	LVEPHS(1)PS(0.986)PS(0.013)S(0.002)K
sp|O15014|ZN609_HUMAN	sp|O15014|ZN609_HUMAN	LVEPHSPSPSSK	2 Phospho (STY)	S	578	0.999177	712.797	2	26.4352	25.098	25.831	26.3571	25.4551	26.2447		0.893103	0.183534	-0.230906	-0.481468	9.08e-07	152.16	105.79	142.38	1.4346	RSATPKVRLVEPHSPSPSSKFSTKGLCKKKL	LVEPHS(1)PS(0.999)PS(0.001)SK
sp|O15014|ZN609_HUMAN	sp|O15014|ZN609_HUMAN	NCPSPVLIDCPHPNCNK	Phospho (STY)	S	491	1	1051.44	3	25.7235	25.7476	25.646	25.589	25.4265	25.2931	+	0.361209	1.38339	0.269459	2.96466	5.86e-22	166.3	152.34	76.795	-0.069698	PGTKVEPTVLDRNCPSPVLIDCPHPNCNKKY	NCPS(1)PVLIDCPHPNCNK
sp|O15027|SC16A_HUMAN	sp|O15027|SC16A_HUMAN	SSLSSHSHQSQIYR	Phospho (STY)	S	1368	0.499959	848.876	2	22.2024	22.9334	22.3364	24.9514	25.1083	21.2543		0.74228	0.427778	-1.2806	-1.00107	1.91e-22	184.11	147.53	184.11	-1.0086	SARSLHSAHSLASRRSSLSSHSHQSQIYRSH	S(0.5)S(0.5)LSSHSHQSQIYR
sp|O15027|SC16A_HUMAN	sp|O15027|SC16A_HUMAN	RSSLSSHSHQSQIYR	Phospho (STY)	S	1369	0.999919	926.926	2	26.5608	24.8092	22.7106	25.917	27.263	21.7566		0.963855	0.0490259	-0.28535	-0.142936	8.98e-173	295.67	239.77	295.67	0.02441	ARSLHSAHSLASRRSSLSSHSHQSQIYRSHN	RSS(1)LSSHSHQSQIYR
sp|O15042|SR140_HUMAN	sp|O15042|SR140_HUMAN	ESLCDSPHQNLSRPLLENK	Phospho (STY)	S	67	1	773.026	3	26.74	26.332	26.2924	26.5631	26.6123	26.4866		0.839185	0.268892	-0.0992126	-0.671997	1.38e-109	212.72	186.77	201.61	-0.0060756	KHNYRNESARESLCDSPHQNLSRPLLENKLK	ESLCDS(1)PHQNLSRPLLENK
sp|O15047|SET1A_HUMAN	sp|O15047|SET1A_HUMAN	SGSPAPETTNESVPFAQHSSLDSR	Phospho (STY)	S	468	0.561095	861.045	3	26.7097	26.8419	26.645	26.8035	26.78	26.5345		0.941657	0.0897523	0.0261606	0.252229	1.5e-20	138.95	125.5	138.95	-0.73567	REEVRTSPRPASPARSGSPAPETTNESVPFA	S(0.561)GS(0.439)PAPETTNESVPFAQHSSLDSR
sp|O15049|N4BP3_HUMAN	sp|O15049|N4BP3_HUMAN	LWRSNGSLHTLACHPPLSPGPR	Phospho (STY)	S	145	0.499913	634.063	4	23.2391	22.5245	25.7911	21.942	22.3789	21.5637		0.539091	0.86252	1.89002	1.8547	1.12e-05	97.295	81.846	97.295	-0.11216	SMQSLASHKGQKLWRSNGSLHTLACHPPLSP	LWRS(0.5)NGS(0.5)LHTLACHPPLSPGPR
sp|O15049|N4BP3_HUMAN	sp|O15049|N4BP3_HUMAN	LWRSNGSLHTLACHPPLSPGPR	2 Phospho (STY)	S	148	0.618383	654.054	4	23.2391	22.7341	25.7911	23.3764	22.7207	22.413		0.706136	0.476493	1.08476	1.09811	1.12e-05	97.295	81.846	49.087	-0.79306	SLASHKGQKLWRSNGSLHTLACHPPLSPGPR	LWRS(0.38)NGS(0.618)LHT(0.004)LACHPPLS(0.998)PGPR
sp|O15049|N4BP3_HUMAN	sp|O15049|N4BP3_HUMAN	LWRSNGSLHTLACHPPLSPGPR	2 Phospho (STY)	S	159	0.998448	654.054	4	22.727	23.7803	22.0812	23.3764	22.7207	22.413		0.989631	0.0151956	0.0261834	0.0458656	0.011574	49.087	33.314	40.254	-0.19954	RSNGSLHTLACHPPLSPGPRASQARAQLLHA	LWRS(0.379)NGS(0.462)LHT(0.161)LACHPPLS(0.998)PGPR
sp|O15049|N4BP3_HUMAN	sp|O15049|N4BP3_HUMAN	SPGTGPSPFSSSLGHLNHLGGSLDR	Phospho (STY)	S	211	0.644982	853.066	3	23.1855	22.3371	22.5669	24.057	23.6056	22.6314		0.606233	0.680168	-0.734869	-1.49655	1.75e-06	85.745	65.489	85.745	3.706	SFGRSPGTGPSPFSSSLGHLNHLGGSLDRAS	SPGTGPSPFS(0.174)S(0.174)S(0.645)LGHLNHLGGS(0.006)LDR
sp|O15049|N4BP3_HUMAN	sp|O15049|N4BP3_HUMAN	SPGTGPSPFSSSLGHLNHLGGSLDR	Phospho (STY)	S	221	1	853.066	4	22.7984	25.3152	25.0875	22.5031	21.8252	22.3431		0.406432	1.23271	2.17655	2.62457	7.17e-89	199.2	176.21	158.57	-0.48977	SPFSSSLGHLNHLGGSLDRASQGPKEAGPPA	SPGTGPSPFSSSLGHLNHLGGS(1)LDR
sp|O15062|ZBTB5_HUMAN	sp|O15062|ZBTB5_HUMAN	IDLSPESSDR	Phospho (STY)	S	371	0.999878	599.753	2	23.3899	22.3841	22.6936	23.3357	23.1338	23.1519		0.664881	0.560722	-0.384584	-1.26371	0.00245374	109.24	76.821	109.24	0.372	VEVEGVVVSAEKIDLSPESSDRSFSDPQSST	IDLS(1)PESSDR
sp|O15075|DCLK1_HUMAN	sp|O15075|DCLK1_HUMAN	AQPAPPELNSESEDYSPSSSETVR	2 Phospho (STY)	S	720	0.795628	913.035	3	26.3761	26.3578	26.7648	26.7501	26.1839	26.1079		0.851226	0.249022	0.15229	0.628786	0.000236352	67.283	56.156	67.283	1.0646	VRSRYKAQPAPPELNSESEDYSPSSSETVRS	AQPAPPELNS(0.796)ES(0.203)EDY(0.018)S(0.94)PS(0.035)S(0.007)S(0.002)ETVR
sp|O15075|DCLK1_HUMAN	sp|O15075|DCLK1_HUMAN	AQPAPPELNSESEDYSPSSSETVR	2 Phospho (STY)	S	722	0.542452	913.035	3	24.5029	24.588	24.5509	24.7046	24.412	21.6292		0.748195	0.419612	0.965316	0.984679	0.00266848	55.783	43.349	55.783	1.1678	SRYKAQPAPPELNSESEDYSPSSSETVRSPN	AQPAPPELNS(0.471)ES(0.542)EDY(0.105)S(0.87)PS(0.009)S(0.002)S(0.001)ETVR
sp|O15075|DCLK1_HUMAN	sp|O15075|DCLK1_HUMAN	AQPAPPELNSESEDYSPSSSETVR	Phospho (STY)	S	726	0.974028	886.38	3	25.8791	26.2012	25.6573	26.3695	26.2126	25.809		0.758871	0.401374	-0.217836	-0.947912	7.83e-47	164.55	153.57	143.82	0.44973	AQPAPPELNSESEDYSPSSSETVRSPNSPF_	AQPAPPELNSES(0.001)EDYS(0.974)PS(0.02)S(0.004)S(0.001)ETVR
sp|O15075|DCLK1_HUMAN	sp|O15075|DCLK1_HUMAN	SGKSPSPSPTSPGSLRK	3 Phospho (STY)	S	327	0.886731	955.397	2	24.4484	21.6677	24.957	24.052	22.0891	23.0097		0.8738	0.212726	0.640783	0.548162	5e-07	113.86	95.947	106.44	0.43278	SSVNGTPGSQLSTPRSGKSPSPSPTSPGSLR	S(0.887)GKS(0.114)PS(0.963)PS(0.055)PT(0.274)S(0.665)PGS(0.041)LRK
sp|O15075|DCLK1_HUMAN	sp|O15075|DCLK1_HUMAN	SGKSPSPSPTSPGSLRK	2 Phospho (STY)	S	330	0.998617	915.413	2	26.6211	25.5854	25.8887	26.1229	22.3971	25.9325		0.751189	0.413079	1.21428	0.971533	4.05e-39	193.67	166.64	156.67	0.46932	NGTPGSQLSTPRSGKSPSPSPTSPGSLRKQR	S(0.001)GKS(0.999)PSPS(0.001)PT(0.583)S(0.415)PGS(0.001)LRK
sp|O15075|DCLK1_HUMAN	sp|O15075|DCLK1_HUMAN	SPSPSPTSPGSLR	2 Phospho (STY)	S	332	0.999774	715.292	2	28.3557	28.2841	28.1522	28.2318	28.0354	28.1372		0.592992	0.718423	0.129242	1.57117	2.01e-59	226.88	201.17	114.88	0.24315	TPGSQLSTPRSGKSPSPSPTSPGSLRKQRSS	SPS(1)PS(0.147)PT(0.288)S(0.565)PGSLR
sp|O15075|DCLK1_HUMAN	sp|O15075|DCLK1_HUMAN	SGKSPSPSPTSPGSLRK	3 Phospho (STY)	S	334	0.994711	955.397	2	26.0031	25.3946	25.3689	25.8376	22.4574	25.1619		0.727481	0.450958	1.10322	1.0474	3.76e-27	149.95	124	109.04	0.20995	GSQLSTPRSGKSPSPSPTSPGSLRKQRSSQH	S(0.061)GKS(0.938)PS(0.003)PS(0.995)PT(0.206)S(0.788)PGS(0.011)LRK
sp|O15075|DCLK1_HUMAN	sp|O15075|DCLK1_HUMAN	SPSPSPTSPGSLRK	Phospho (STY)	S	337	0.997631	739.356	2	30.2955	29.9249	29.9003	30.2591	29.8221	29.8427		0.923096	0.125502	0.0655905	0.342768	5.69e-82	246.64	212.43	245.93	-0.26604	LSTPRSGKSPSPSPTSPGSLRKQRSSQHGGS	SPSPSPT(0.002)S(0.998)PGSLRK
sp|O15084|ANR28_HUMAN	sp|O15084|ANR28_HUMAN	DVADCLALILATMMPVSSSSPLSSLTFNAINR	Phospho (STY)	S	990	0.749252	1158.9	3	23.496	22.0319	22.1672	21.6369	22.884	21.7531		0.807179	0.315945	0.473724	0.772136	3.28e-24	111.78	96.618	111.78	0.14022	CLALILATMMPVSSSSPLSSLTFNAINRYTN	DVADCLALILATMMPVS(0.006)S(0.012)S(0.222)S(0.749)PLS(0.008)S(0.002)LTFNAINR
sp|O15084|ANR28_HUMAN	sp|O15084|ANR28_HUMAN	TVSFEALPIMR	Phospho (STY)	S	1011	0.999129	672.325	2	23.425	22.7129	24.7911	24.6098	25.2416	23.9885		0.633512	0.614479	-0.970311	-1.3686	0.011072	94.82	61.82	94.82	0.3713	TFNAINRYTNTSKTVSFEALPIMRNEPSSYC	T(0.001)VS(0.999)FEALPIMR
sp|O15085|ARHGB_HUMAN	sp|O15085|ARHGB_HUMAN	SLGGESSGGTTPVGSFHTEAAR	2 Phospho (STY)	S	1457	0.52614	755.646	3	22.4943	23.0317	22.5902	23.1235	24.1946	24.278	+	0.366692	1.33393	-1.15995	-2.85093	5.85e-42	153.09	129.62	46.569	1.18	MELAHRELLKSLGGESSGGTTPVGSFHTEAA	S(0.021)LGGES(0.526)S(0.483)GGT(0.483)T(0.483)PVGS(0.004)FHTEAAR
sp|O15085|ARHGB_HUMAN	sp|O15085|ARHGB_HUMAN	SLGGESSGGTTPVGSFHTEAAR	Phospho (STY)	S	1458	0.962637	728.99	3	25.2234	25.0307	25.2419	24.9997	24.8555	25.097		0.538729	0.86575	0.181238	1.86113	5.85e-42	153.09	129.62	125.82	0.3218	ELAHRELLKSLGGESSGGTTPVGSFHTEAAR	SLGGES(0.03)S(0.963)GGT(0.007)T(0.001)PVGSFHTEAAR
sp|O15085|ARHGB_HUMAN	sp|O15085|ARHGB_HUMAN	SRSDVDMDAAAEATR	Phospho (STY)	S	635	0.993256	837.843	2	25.3226	25.0057	25.3409	24.9985	24.9789	24.8098		0.446885	1.11291	0.293989	2.3666	8.14e-16	166.11	134.45	166.11	-0.633	EMKRSRKAENVPRSRSDVDMDAAAEATRLHQ	S(0.007)RS(0.993)DVDMDAAAEATR
sp|O15126|SCAM1_HUMAN	sp|O15126|SCAM1_HUMAN	SDFDSNPFADPDLNNPFK	Acetyl (Protein N-term),Phospho (STY)	S	2	0.999987	1081.44	2	27.5307	26.9538	27.1335	27.1287	26.8741	26.7072		0.612565	0.652044	0.302671	1.44177	1.87e-11	141.55	123.69	141.55	-1.1214	______________MSDFDSNPFADPDLNNP	S(1)DFDSNPFADPDLNNPFK
sp|O15155|BET1_HUMAN	sp|O15155|BET1_HUMAN	SLSIEIGHEVK	Phospho (STY)	S	50	0.999992	646.318	2	21.7648	23.1472	23.6104	23.0136	22.7492	22.5251		0.965536	0.04676	0.0781606	0.136629	1.23e-11	148.78	100.74	148.78	0.1945	LTESLRSKVTAIKSLSIEIGHEVKTQNKLLA	SLS(1)IEIGHEVK
sp|O15164|TIF1A_HUMAN	sp|O15164|TIF1A_HUMAN	EEVSPEAVGVTSQRPVFCPFHK	Phospho (STY)	S	209	0.999998	860.737	3	24.8365	24.7101	24.6711	24.6167	24.1229	23.7917		0.459949	1.07938	0.562122	2.29611	0.000200741	77.445	62.852	72.899	-0.6934	VKFTKDHTVRQKEEVSPEAVGVTSQRPVFCP	EEVS(1)PEAVGVTSQRPVFCPFHK
sp|O15164|TIF1A_HUMAN	sp|O15164|TIF1A_HUMAN	TVQSPNSSVPSPGLAGPVTMTSVHPPIRSPSASSVGSR	Phospho (STY)	S	685	0.697307	952.973	4	24.1502	24.625	23.3181	23.1479	24.771	21.5573		0.780425	0.362889	0.87237	0.869533	7.16e-18	84.953	77.81	84.953	-0.17203	LAGPVTMTSVHPPIRSPSASSVGSRGSSGSS	TVQSPNSSVPSPGLAGPVTMT(0.01)S(0.03)VHPPIRS(0.697)PS(0.182)AS(0.025)S(0.03)VGS(0.025)R
sp|O15173|PGRC2_HUMAN	sp|O15173|PGRC2_HUMAN	LLKPGEEPSEYTDEEDTK	2 Phospho (STY)	S	208	0.999977	1120.45	2	25.9496	26.1162	25.9219	25.9445	25.711	26.0247		0.771952	0.385255	0.102465	0.915225	5.39e-39	193.27	172.88	193.27	0.50661	KYDYVGRLLKPGEEPSEYTDEEDTKDHNKQD	LLKPGEEPS(1)EYT(0.999)DEEDT(0.001)K
sp|O15234|CASC3_HUMAN	sp|O15234|CASC3_HUMAN	GGGSCSGSAGGGGSGSLPSQR	Phospho (STY)	S	45	0.939372	930.371	2	23.9831	22.8938	22.8937	22.8302	21.6261	21.9129		0.475595	1.03693	1.13378	2.20784	4.14e-11	121.46	98.228	121.46	0.85928	LRGGGSCSGSAGGGGSGSLPSQRGGRTGALH	GGGSCSGS(0.002)AGGGGS(0.939)GS(0.058)LPSQR
sp|O15258|RER1_HUMAN	sp|O15258|RER1_HUMAN	VDPSLMEDSDDGPSLPTK	Phospho (STY)	S	95	0.999237	991.919	2	24.8251	25.7561	23.2758	25.402	25.4121	24.6408		0.832383	0.279254	-0.532639	-0.6943	2e-35	164.02	146.22	126.19	0.99663	IAFLSPKVDPSLMEDSDDGPSLPTKQNEEFR	VDPSLMEDS(0.999)DDGPS(0.001)LPTK
sp|O15344|TRI18_HUMAN	sp|O15344|TRI18_HUMAN	ASVSGPNSPSETRR	2 Phospho (STY)	S	92	0.990447	802.827	2	24.4901	24.7123	21.6535	25.53	21.8569	22.5418		0.95257	0.0723634	0.309074	0.206455	0.000241757	110.14	82.371	70.47	1.1666	VTLQNIIDRFQKASVSGPNSPSETRRERAFD	AS(0.01)VS(0.99)GPNS(0.574)PS(0.358)ET(0.068)RR
sp|O15344|TRI18_HUMAN	sp|O15344|TRI18_HUMAN	ASVSGPNSPSETRR	Phospho (STY)	S	96	0.994742	762.844	2	25.1673	24.7123	26.4892	25.8603	21.5729	22.8391		0.609228	0.668454	2.03216	1.47373	7.6e-15	167.56	127.27	167.56	-1.0553	NIIDRFQKASVSGPNSPSETRRERAFDANTM	ASVSGPNS(0.995)PS(0.005)ETRR
sp|O15372|EIF3H_HUMAN	sp|O15372|EIF3H_HUMAN	DFSPEALKK	Phospho (STY)	S	183	1	557.763	2	24.6032	24.6087	24.6068	24.6098	24.3066	24.3919		0.529163	0.877202	0.170118	1.88393	0.00202088	175.91	100.17	80.24	1.3323	RLTPKLMEVCKEKDFSPEALKKANITFEYMF	DFS(1)PEALKK
sp|O15379|HDAC3_HUMAN	sp|O15379|HDAC3_HUMAN	GPEENYSRPEAPNEFYDGDHDNDKESDVEI	Phospho (STY)	S	424	1	1183.14	3	22.3441	22.6413	23.9065	23.7909	24.0277	23.1137		0.675596	0.544837	-0.680145	-1.23263	2.83e-30	131.79	107.81	131.79	0.16114	APNEFYDGDHDNDKESDVEI___________	GPEENYSRPEAPNEFYDGDHDNDKES(1)DVEI
sp|O15417|TNC18_HUMAN	sp|O15417|TNC18_HUMAN	EPGFEAGPEASDDDLWTR	Phospho (STY)	S	1989	0.999987	1036.42	2	23.2798	23.0418	23.6757	23.0756	21.4094	23.203		0.666213	0.563346	0.769768	1.26884	1.87e-30	180.88	157.85	180.1	1.5761	LRGPKEPGFEAGPEASDDDLWTRRRSERIFL	EPGFEAGPEAS(1)DDDLWTR
sp|O15525|MAFG_HUMAN	sp|O15525|MAFG_HUMAN	TVARSPVAPAR	Phospho (STY)	S	124	0.998909	602.814	2	24.4185	24.9989	24.8309	22.6682	24.3505	22.0796		0.426241	1.15014	1.71671	2.44571	0.00474064	103.76	64.613	73.927	0.94849	SKYEALQTFARTVARSPVAPARGPLAAGLGP	T(0.001)VARS(0.999)PVAPAR
sp|Q6A1A2|PDPK2_HUMAN	sp|Q6A1A2|PDPK2_HUMAN	ANSFVGTAQYVSPELLTEK	Phospho (STY)	S	214	1	712.008	2	29.3474	29.3165	29.4209	29.0946	29.1995	29.1074	+	0.253879	2.1344	0.227785	5.02905	4.39e-243	308.25	285.44	288.21	0.00030103	TAKVLSPESKQARANSFVGTAQYVSPELLTE	ANS(1)FVGTAQYVSPELLTEK
sp|O15541|R113A_HUMAN	sp|O15541|R113A_HUMAN	YGVYEDENYEVGSDDEEIPFK	Phospho (STY)	S	253	1	859.679	3	27.2304	26.7301	27.2103	27.1915	27.177	27.0006		0.914325	0.140097	-0.0661011	-0.378523	5.05e-08	115.06	99.803	115.06	0.11821	EGRYGVYEDENYEVGSDDEEIPFKCFICRQS	YGVYEDENYEVGS(1)DDEEIPFK
sp|O15550|KDM6A_HUMAN	sp|O15550|KDM6A_HUMAN	TDNSVASSPSSAISTATPSPK	Phospho (STY)	S	829	0.953922	1042.97	2	23.9345	24.2677	23.8856	23.8202	23.769	23.6815		0.479649	1.00865	0.272361	2.14958	7.73e-95	224.36	203.04	183.65	0.04755	SVASSPSSAISTATPSPKSTEQTTTNSVTSL	TDNSVASSPSSAIST(0.001)AT(0.045)PS(0.954)PK
sp|O43166|SI1L1_HUMAN	sp|O43166|SI1L1_HUMAN	DLRASPKPTSK	Phospho (STY)	S	1528	0.999998	427.218	3	29.9207	29.3461	29.3061	29.4965	29.8536	29.5514		0.893161	0.18362	-0.109559	-0.481667	1.47e-06	150.37	112.19	150.37	0.36644	IAHTRLRASTRDLRASPKPTSKSTIEEDLKK	DLRAS(1)PKPTSK
sp|O43166|SI1L1_HUMAN	sp|O43166|SI1L1_HUMAN	EYGSTSSIDK	Phospho (STY)	S	208	0.998185	583.734	2	28.4368	28.0647	26.9712	27.1817	28.2985	28.0887		0.988367	0.0191266	-0.032053	-0.0574861	0.000487929	121.68	67.614	115.33	1.3149	SPTYKTGPSLHREYGSTSSIDKQGTSGESFF	EYGS(0.998)T(0.001)SSIDK
sp|O43166|SI1L1_HUMAN	sp|O43166|SI1L1_HUMAN	EYGSTSSIDK	2 Phospho (STY)	S	211	0.953099	623.717	2	26.1476	25.9549	25.8998	26.0393	25.5258	24.0951		0.644921	0.595187	0.780678	1.331	0.00176223	109.15	94.452	89.382	0.11239	YKTGPSLHREYGSTSSIDKQGTSGESFFDLL	EYGS(0.953)T(0.047)S(0.047)S(0.953)IDK
sp|O43166|SI1L1_HUMAN	sp|O43166|SI1L1_HUMAN	FLMPEAYPSSPRK	Phospho (STY)	S	161	0.896803	801.873	2	26.682	26.7589	26.4758	26.9312	26.7801	26.4684		0.873863	0.212107	-0.0876687	-0.546766	1.99e-27	193.28	169.53	193.28	-0.637	SENMDSRFLMPEAYPSSPRKALRRIRQRSNS	FLMPEAYPS(0.897)S(0.103)PRK
sp|O43166|SI1L1_HUMAN	sp|O43166|SI1L1_HUMAN	FLMPEAYPSSPRK	Phospho (STY)	S	162	0.795707	801.873	2	22.498	26.8735	26.446	26.8618	26.6805	26.4299		0.745717	0.42246	-1.38491	-0.990401	1.53e-39	213.99	190.24	213.99	-1.061	ENMDSRFLMPEAYPSSPRKALRRIRQRSNSD	FLMPEAYPS(0.204)S(0.796)PRK
sp|O43166|SI1L1_HUMAN	sp|O43166|SI1L1_HUMAN	GSGFSLDVIDGPISQR	Phospho (STY)	S	255	0.987959	864.404	2	27.4861	27.2158	22.4973	22.025	27.1387	22.2803		0.795338	0.34188	1.9184	0.826215	2.27e-34	192.39	166.85	192.39	1.0369	PTKLSDFLITGGGKGSGFSLDVIDGPISQRE	GS(0.988)GFS(0.012)LDVIDGPISQR
sp|O43166|SI1L1_HUMAN	sp|O43166|SI1L1_HUMAN	KLIDLESPTPESQK	Phospho (STY)	S	1549	0.999978	555.61	2	25.9669	25.6228	25.3582	25.3767	25.2962	25.286		0.537879	0.858334	0.329673	1.84638	0	382.24	336.73	382.24	0.37685	KSTIEEDLKKLIDLESPTPESQKSFKFHALS	KLIDLES(1)PTPESQK
sp|O43166|SI1L1_HUMAN	sp|O43166|SI1L1_HUMAN	QDPVVHLSPNK	Phospho (STY)	S	1270	1	657.316	3	23.6297	21.8647	21.3087	22.1429	26.3448	26.0364		0.569504	0.77935	-2.57366	-1.69044	9.47e-18	178.52	127	62.711	0.66929	SPSGRLMRQDPVVHLSPNKQGHSDSHYSSHS	QDPVVHLS(1)PNK
sp|O43166|SI1L1_HUMAN	sp|O43166|SI1L1_HUMAN	RLSPGSDIYVTVSSMALAR	Phospho (STY)	S	1127	0.999967	1052.02	2	26.2381	26.4444	26.3769	26.4242	26.043	26.116		0.682981	0.530915	0.158704	1.20534	7.18e-17	140.66	126.11	83.758	-1.4725	PRSISSDGRPLERRLSPGSDIYVTVSSMALA	RLS(1)PGSDIYVTVSSMALAR
sp|O43166|SI1L1_HUMAN	sp|O43166|SI1L1_HUMAN	SLPLRRPSYTLGMK	Phospho (STY)	S	1632	0.998933	566.964	3	26.9178	27.8472	27.329	27.1933	26.5857	27.4487		0.806629	0.318709	0.288796	0.777934	2.41e-22	180.62	152.07	180.62	-0.16922	STYPSLPKSLPLRRPSYTLGMKSLHGEFSAS	SLPLRRPS(0.999)YT(0.001)LGMK
sp|O43166|SI1L1_HUMAN	sp|O43166|SI1L1_HUMAN	RSPASIDR	Phospho (STY)	S	1181	0.999966	491.229	2	22.4496	26.3173	25.5195	25.0705	25.0355	22.4425		0.910466	0.147044	0.579294	0.395324	4.5e-07	116.43	102.1	93.928	-0.46272	YRQKSMPEGFGVSRRSPASIDRQNTQSDIGG	RS(1)PASIDR
sp|O43166|SI1L1_HUMAN	sp|O43166|SI1L1_HUMAN	SKSETGDSSIFRK	Phospho (STY)	S	288	0.99996	761.351	2	26.9339	25.848	25.5768	26.6868	25.9801	26.3865		0.886205	0.191924	-0.231594	-0.500821	1.65e-70	243.92	186.12	211.75	0.35644	RLFKEREKPLKRRSKSETGDSSIFRKLRNAK	SKS(1)ETGDSSIFRK
sp|O43166|SI1L1_HUMAN	sp|O43166|SI1L1_HUMAN	SISSDGRPLER	Phospho (STY)	S	1116	0.894584	648.801	2	25.8542	26.282	25.9412	26.093	24.1312	25.694		0.685596	0.515276	0.719683	1.17463	0.0117056	97.86	57.133	97.86	0.012486	KMPPPERAANIPRSISSDGRPLERRLSPGSD	SIS(0.895)S(0.105)DGRPLER
sp|O43166|SI1L1_HUMAN	sp|O43166|SI1L1_HUMAN	SLHGEFSASDSSLTDIQETR	3 Phospho (STY)	S	1645	0.999964	1210.46	2	22.0996	24.26	26.43	25.5798	24.2609	24.4969		0.910921	0.1459	-0.515973	-0.392567	1.34e-43	180.31	165.44	153.04	0.97367	RPSYTLGMKSLHGEFSASDSSLTDIQETRRQ	SLHGEFS(1)AS(1)DS(0.405)S(0.589)LT(0.006)DIQETR
sp|O43166|SI1L1_HUMAN	sp|O43166|SI1L1_HUMAN	SLHGEFSASDSSLTDIQETR	3 Phospho (STY)	S	1647	0.999987	1210.46	2	26.4021	26.7067	26.223	26.2991	26.8359	27.017		0.722348	0.457874	-0.273413	-1.06116	4.63e-279	290.57	256.78	153.04	0.97367	SYTLGMKSLHGEFSASDSSLTDIQETRRQPM	SLHGEFS(1)AS(1)DS(0.405)S(0.589)LT(0.006)DIQETR
sp|O43166|SI1L1_HUMAN	sp|O43166|SI1L1_HUMAN	SLHGEFSASDSSLTDIQETR	3 Phospho (STY)	S	1649	0.767085	807.308	3	23.1458	25.7269	25.8694	27.4099	25.8113	25.5221		0.66732	0.556686	-1.33374	-1.25582	1.34e-37	176.44	154.2	73.809	-0.10727	TLGMKSLHGEFSASDSSLTDIQETRRQPMPD	S(0.004)LHGEFS(0.767)AS(0.767)DS(0.767)S(0.683)LT(0.011)DIQETR
sp|O43166|SI1L1_HUMAN	sp|O43166|SI1L1_HUMAN	SLHGEFSASDSSLTDIQETR	2 Phospho (STY)	S	1650	0.971798	780.652	3	25.9022	26.3064	25.3074	25.796	26.6155	26.7513		0.648649	0.589049	-0.548974	-1.31903	2.15e-58	200.17	171.89	89.201	-0.52434	LGMKSLHGEFSASDSSLTDIQETRRQPMPDP	SLHGEFS(0.116)AS(0.792)DS(0.118)S(0.972)LT(0.002)DIQETR
sp|O43166|SI1L1_HUMAN	sp|O43166|SI1L1_HUMAN	SMPEGFGVSRRSPASIDR	Phospho (STY)	S	1178	0.604746	676.982	3	25.9087	23.6087	25.7661	22.7516	22.3153	25.8143		0.704027	0.479657	1.4674	1.10437	0.00122898	91.337	66.253	91.337	0.083019	GGTYRQKSMPEGFGVSRRSPASIDRQNTQSD	SMPEGFGVS(0.605)RRS(0.393)PAS(0.002)IDR
sp|O43166|SI1L1_HUMAN	sp|O43166|SI1L1_HUMAN	SSDLEDNRSEDSVRPWTCPK	Phospho (STY)	S	318	0.999999	820.016	3	26.3465	26.5767	26.3466	26.6954	26.4566	26.828		0.552774	0.824572	-0.236717	-1.7795	5.47e-30	169.41	153.77	156.89	-0.29475	KGEELGKSSDLEDNRSEDSVRPWTCPKCFAH	SSDLEDNRS(1)EDSVRPWTCPK
sp|O43166|SI1L1_HUMAN	sp|O43166|SI1L1_HUMAN	SSDLEDNRSEDSVRPWTCPK	2 Phospho (STY)	S	321	0.992459	846.672	3	23.8551	23.5599	23.6449	23.6695	23.7712	23.8994		0.791191	0.35261	-0.0934181	-0.848391	0.00276036	76.55	62.678	76.55	1.4838	ELGKSSDLEDNRSEDSVRPWTCPKCFAHYDV	S(0.091)S(0.104)DLEDNRS(0.812)EDS(0.992)VRPWT(0.001)CPK
sp|O43172|PRP4_HUMAN	sp|O43172|PRP4_HUMAN	IWTHPGWSPLK	Phospho (STY)	S	483	0.999857	467.895	3	22.1893	22.4805	22.4079	23.5467	22.4395	22.2419		0.767186	0.38917	-0.38345	-0.923181	0.00792156	95.17	67.739	67.234	-1.0896	GAYDNTAKIWTHPGWSPLKTLAGHEGKVMGL	IWTHPGWS(1)PLK
sp|O43175|SERA_HUMAN	sp|O43175|SERA_HUMAN	SLTGVVNAQALTSAFSPHTK	Phospho (STY)	S	326	0.985403	703.684	3	25.6413	25.3531	25.4531	25.5841	25.6673	25.3828		0.879095	0.200905	-0.0622705	-0.521371	3.36e-122	240.49	216.57	240.49	-0.65781	SLTGVVNAQALTSAFSPHTKPWIGLAEALGT	SLTGVVNAQALTSAFS(0.985)PHT(0.014)K
sp|O43182|RHG06_HUMAN	sp|O43182|RHG06_HUMAN	ASSGDISPYDNNSPVLSER	Phospho (STY)	S	667	1	1044.45	2	23.1662	22.6059	23.1707	23.2826	21.6867	24.2068		0.975092	0.0346041	-0.0777327	-0.102339	9.95e-110	213.99	158.78	213.99	-1.4597	RHSSTDSNKASSGDISPYDNNSPVLSERSLL	ASSGDIS(1)PYDNNSPVLSER
sp|O43295|SRGP3_HUMAN	sp|O43295|SRGP3_HUMAN	LRSDGAAIPR	Phospho (STY)	S	858	1	568.285	2	26.753	26.2247	26.4938	27.4209	26.5739	25.9821		0.914514	0.140277	-0.168452	-0.378962	0.00128852	118.52	80.841	112.15	-0.54773	SDYGFGGVMGRVRLRSDGAAIPRRRSGGDTH	LRS(1)DGAAIPR
sp|O43312|MTSS1_HUMAN	sp|O43312|MTSS1_HUMAN	RPASTAGLPTTLGPAMVTPGVATIR	Phospho (STY)	S	569	0.725926	839.108	3	25.4776	25.2942	25.145	24.9893	25.6437	22.0378		0.751464	0.413251	1.08198	0.971879	2.7e-05	70.154	58.074	66.124	-0.071953	ISQSYRRMFQAKRPASTAGLPTTLGPAMVTP	RPAS(0.726)T(0.251)AGLPT(0.012)T(0.012)LGPAMVTPGVATIR
sp|O43312|MTSS1_HUMAN	sp|O43312|MTSS1_HUMAN	SSVCSSLNSVNSSDSR	Phospho (STY)	S	271	0.5	883.357	2	22.3673	22.4042	23.1105	23.4183	23.0445	22.6022		0.688451	0.511566	-0.394328	-1.16733	3.65e-28	161.99	140.62	157.23	-0.28185	YQTPPSSPSTTMSRKSSVCSSLNSVNSSDSR	S(0.5)S(0.5)VCSSLNSVNSSDSR
sp|O43312|MTSS1_HUMAN	sp|O43312|MTSS1_HUMAN	SSVCSSLNSVNSSDSR	Phospho (STY)	S	272	0.5	883.357	2	22.7168	22.3822	23.1105	23.4102	23.0445	22.6022		0.772579	0.376972	-0.282476	-0.898351	3.65e-28	161.99	140.62	157.23	-0.28185	QTPPSSPSTTMSRKSSVCSSLNSVNSSDSRS	S(0.5)S(0.5)VCSSLNSVNSSDSR
sp|O43314|VIP2_HUMAN	sp|O43314|VIP2_HUMAN	RFSISFAR	Phospho (STY)	S	1108	0.99958	532.258	2	25.0988	24.6503	24.4493	24.5075	24.4044	24.552		0.672245	0.550365	0.244841	1.24345	0.00367824	164.31	67.028	164.31	-0.13236	GCIDDATRGSAVKRFSISFARHPTNGFELYS	RFS(1)ISFAR
sp|O43318|M3K7_HUMAN	sp|O43318|M3K7_HUMAN	SIQDLTVTGTEPGQVSSR	Phospho (STY)	S	439	1	977.96	2	26.5677	26.6375	25.9744	25.9627	25.1076	25.3475	+	0.373281	1.30589	0.920615	2.78738	2.73e-249	282.86	242.13	193.64	3.028	VPEIVISGNGQPRRRSIQDLTVTGTEPGQVS	S(1)IQDLTVTGTEPGQVSSR
sp|O43318|M3K7_HUMAN	sp|O43318|M3K7_HUMAN	RRSIQDLTVTGTEPGQVSSR	2 Phospho (STY)	S	454	0.692167	783.032	3	24.9949	25.0541	24.8066	24.7427	24.6268	24.7685		0.378311	1.29746	0.239181	2.76842	3.52e-24	162.32	143.6	162.32	-0.3329	SIQDLTVTGTEPGQVSSRSSSPSVRMITTSG	RRS(1)IQDLTVTGTEPGQVS(0.692)S(0.308)R
sp|O43396|TXNL1_HUMAN	sp|O43396|TXNL1_HUMAN	QHLENDPGSNEDTDIPK	Phospho (STY)	S	113	0.998795	663.613	3	27.1368	26.9243	26.7818	26.7332	26.5944	26.3403		0.419803	1.1919	0.391739	2.53556	2.29e-108	242.48	207.66	152.13	0.5318	GLEEKIKQHLENDPGSNEDTDIPKGYMDLMP	QHLENDPGS(0.999)NEDT(0.001)DIPK
sp|O43399|TPD54_HUMAN	sp|O43399|TPD54_HUMAN	SFEDRVGTIK	Phospho (STY)	S	166	1	616.29	2	25.47	25.9359	27.3103	27.3439	28.9137	28.3801		0.38552	1.28645	-1.97385	-2.74373	4.89e-06	171.62	92.547	171.62	0.36654	ISRKLGDMRNSATFKSFEDRVGTIKSKVVGD	S(1)FEDRVGTIK
sp|O43447|PPIH_HUMAN	sp|O43447|PPIH_HUMAN	AVANSSPVNPVVFFDVSIGGQEVGR	Acetyl (Protein N-term),Phospho (STY)	S	6	0.808699	889.765	3	24.43	24.5286	22.3191	24.525	24.6419	24.4656		0.712968	0.470613	-0.784949	-1.08646	1.05e-06	86.08	74.872	64.68	-1.3093	__________MAVANSSPVNPVVFFDVSIGG	AVANS(0.809)S(0.191)PVNPVVFFDVSIGGQEVGR
sp|O43447|PPIH_HUMAN	sp|O43447|PPIH_HUMAN	AVANSSPVNPVVFFDVSIGGQEVGR	Acetyl (Protein N-term),Phospho (STY)	S	7	0.499999	889.765	3	22.9954	22.1631	23.1555	22.6439	24.6419	24.4656		0.586195	0.741592	-1.14582	-1.61644	1.05e-06	86.08	74.872	86.08	0.078724	_________MAVANSSPVNPVVFFDVSIGGQ	AVANS(0.5)S(0.5)PVNPVVFFDVSIGGQEVGR
sp|O43463|SUV91_HUMAN	sp|O43463|SUV91_HUMAN	MDSNFGLAGLPGSPK	Phospho (STY)	S	391	1	785.852	2	25.6093	25.6667	25.8152	25.844	26.008	25.5609		0.81374	0.302286	-0.107258	-0.743355	3.94e-43	205.98	186.38	205.98	0.15265	STRMDSNFGLAGLPGSPKKRVRIECKCGTES	MDSNFGLAGLPGS(1)PK
sp|O43524|FOXO3_HUMAN	sp|O43524|FOXO3_HUMAN	SSDELDAWTDFRSR	Phospho (STY)	S	311	0.990657	882.865	2	23.3255	23.2388	23.0796	23.277	23.8786	22.7004		0.953019	0.0711643	-0.0706666	-0.203252	5.95e-07	123.36	107.23	123.36	-0.44888	TSRSSDELDAWTDFRSRTNSNASTVSGRLSP	SSDELDAWT(0.009)DFRS(0.991)R
sp|O43572|AKA10_HUMAN	sp|O43572|AKA10_HUMAN	KQPSHMEAAHFGDLGR	Phospho (STY)	S	96	1	465.961	4	22.5906	22.7783	23.375	22.3631	23.9154	23.0961		0.906853	0.155114	-0.210195	-0.41467	9.13e-06	109.65	93.884	61.087	-0.58138	DSFSSSRTATLKKQPSHMEAAHFGDLGRSCL	KQPS(1)HMEAAHFGDLGR
sp|O43572|AKA10_HUMAN	sp|O43572|AKA10_HUMAN	QSSLAEPVSPSK	Phospho (STY)	S	187	0.999478	655.305	2	27.5325	27.3235	27.3091	27.4585	27.3808	27.1971		0.908635	0.151046	0.0428861	0.404939	7.52e-25	204.31	150.72	192.68	-2.3904	HSLNTVKQSSLAEPVSPSKKHETTASFLTDS	QSSLAEPVS(0.999)PS(0.001)K
sp|O43639|NCK2_HUMAN	sp|O43639|NCK2_HUMAN	DASPTPSTDAEYPANGSGADR	Phospho (STY)	S	90	0.99996	1079.93	2	25.1666	24.4954	24.3613	24.6749	23.9991	24.2256		0.685366	0.5159	0.374591	1.17585	9.89e-174	267.6	248.04	240.13	-0.35469	LGLGKTRRKTSARDASPTPSTDAEYPANGSG	DAS(1)PTPSTDAEYPANGSGADR
sp|O43663|PRC1_HUMAN	sp|O43663|PRC1_HUMAN	DPSLSDSSTVGLQR	Phospho (STY)	S	589	0.996266	771.346	2	23.6955	23.497	23.6931	21.2734	22.2955	21.5091	+	0.223416	2.44455	1.93585	6.12802	0.00410893	94.717	72.844	94.717	-1.2084	SVASTYSEFAKDPSLSDSSTVGLQRELSKAS	DPS(0.002)LS(0.996)DS(0.001)STVGLQR
sp|O43687|AKA7A_HUMAN	sp|O43687|AKA7A_HUMAN	ISELESSSSAVLQRYSK	4 Phospho (STY)	S	21	0.774141	1102.42	2	24.5609	24.6731	24.927	25.1415	24.7005	22.5056		0.817064	0.298399	0.60449	0.735123	0.0155463	56.599	24.049	56.599	1.6007	CFPFSRDEGKISELESSSSAVLQRYSKDIPS	ISELES(0.774)S(0.738)S(0.74)S(0.71)AVLQRY(0.723)S(0.314)K
sp|O43687|AKA7A_HUMAN	sp|O43687|AKA7A_HUMAN	ISELESSSSAVLQRYSK	4 Phospho (STY)	S	22	0.773031	1102.42	2	24.5609	24.6731	24.927	25.1415	24.7005	24.7294		0.808665	0.312247	-0.13677	-0.764365	0.0155463	56.599	24.049	44.925	1.7755	FPFSRDEGKISELESSSSAVLQRYSKDIPSW	ISELES(0.35)S(0.773)S(0.785)S(0.776)AVLQRY(0.791)S(0.525)K
sp|O43687|AKA7A_HUMAN	sp|O43687|AKA7A_HUMAN	ISELESSSSAVLQRYSK	4 Phospho (STY)	S	23	0.785273	1102.42	2	24.5609	24.6731	24.927	25.1415	24.7005	24.7294		0.808361	0.312247	-0.13677	-0.764365	0.0155463	56.599	24.049	44.925	1.7755	PFSRDEGKISELESSSSAVLQRYSKDIPSWS	ISELES(0.35)S(0.773)S(0.785)S(0.776)AVLQRY(0.791)S(0.525)K
sp|O43741|AAKB2_HUMAN	sp|O43741|AAKB2_HUMAN	SHNDFVAILDLPEGEHQYK	Phospho (STY)	S	108	1	764.683	3	24.0413	23.9416	23.8976	24.3092	23.864	23.6328		0.968212	0.0416282	0.0248159	0.122248	0.000384727	92.147	76.641	92.147	0.76467	SGSFNNWSTKIPLIKSHNDFVAILDLPEGEH	S(1)HNDFVAILDLPEGEHQYK
sp|O43768|ENSA_HUMAN;sp|P56211|ARP19_HUMAN	sp|O43768|ENSA_HUMAN	YFDSGDYNMAK	Phospho (STY)	S	67	1	695.755	2	26.9267	26.8928	26.9997	27.2661	26.6793	26.7148		0.939875	0.0986564	0.052995	0.275205	1.55e-08	165.42	153.85	165.42	0.1983	DFLMKRLQKGQKYFDSGDYNMAKAKMKNKQL;DFLRKRLQKGQKYFDSGDYNMAKAKMKNKQL	YFDS(1)GDYNMAK
sp|O43815|STRN_HUMAN	sp|O43815|STRN_HUMAN	DVDELPSLQPSVGSPSRPSSSR	Phospho (STY)	S	376	0.723448	793.039	3	25.9016	26.4829	26.1028	26.3113	26.1666	25.8732		0.952565	0.0745716	0.0453765	0.212337	1.16e-55	160.52	134.68	72.935	-1.0442	LRDVDELPSLQPSVGSPSRPSSSRLPEHEIN	DVDELPS(0.002)LQPS(0.147)VGS(0.723)PS(0.041)RPS(0.029)S(0.029)S(0.029)R
sp|O43815|STRN_HUMAN	sp|O43815|STRN_HUMAN	SELTDSASVLDNFK	Phospho (STY)	S	227	0.99712	803.356	2	23.7761	22.3517	23.279	23.7876	23.5607	23.5131		0.695964	0.496939	-0.484905	-1.13852	1.59e-09	154.65	123.16	139.77	-0.16862	EVKETAMIAKSELTDSASVLDNFKFLESAAA	SELT(0.002)DS(0.997)AS(0.001)VLDNFK
sp|O43815|STRN_HUMAN	sp|O43815|STRN_HUMAN	SVIDTSTIVR	Phospho (STY)	S	259	1	585.792	2	23.3922	22.8701	22.7826	23.1193	22.762	22.0972		0.743436	0.428171	0.355466	1.00186	0.000509233	125.74	104.34	105.46	-0.23761	FSDEDEDDDVDGREKSVIDTSTIVRKKALPD	S(1)VIDTSTIVR
sp|O43815|STRN_HUMAN	sp|O43815|STRN_HUMAN	YGTELNQGDMKPPSYDSDEGNETEVQPQQNSQLMWK	Phospho (STY)	S	137	0.720806	1056.7	4	27.1141	22.2299	27.6931	23.3256	22.9285	22.4482		0.59149	0.726308	2.77827	1.58657	1.23e-33	106.61	96.048	106.61	0.73201	GTELNQGDMKPPSYDSDEGNETEVQPQQNSQ	YGTELNQGDMKPPS(0.066)Y(0.056)DS(0.721)DEGNET(0.157)EVQPQQNSQLMWK
sp|O55023|IMPA1_MOUSE	sp|O55023|IMPA1_MOUSE	SSPADLVTVTDQK	Phospho (STY)	S	37	0.5	720.835	2	23.7051	24.3093	24.2293	23.5637	23.4293	23.9421		0.552229	0.829174	0.436179	1.7886	0.00189594	108.17	54.487	106.13	-0.99338	MIREALKNEMDVMIKSSPADLVTVTDQKVEK	S(0.5)S(0.5)PADLVTVTDQK
sp|O55023|IMPA1_MOUSE	sp|O55023|IMPA1_MOUSE	SSPADLVTVTDQK	Phospho (STY)	S	38	0.869112	720.835	2	23.7051	24.0017	24.2293	23.5637	23.4293	23.9421		0.598159	0.705306	0.333631	1.54556	0.00189594	108.17	54.487	103.85	-0.29279	IREALKNEMDVMIKSSPADLVTVTDQKVEKM	S(0.131)S(0.869)PADLVTVTDQK
sp|O60232|ZNRD2_HUMAN	sp|O60232|ZNRD2_HUMAN	IYCVACQELDSDVDK	Phospho (STY)	S	78	1	947.884	2	24.6096	24.2396	24.5143	24.7662	24.5631	24.6885		0.562629	0.802006	-0.218117	-1.73499	2.3e-32	194.23	169.95	194.23	2.0508	DKQRKIYCVACQELDSDVDKDNPALNAQAAL	IYCVACQELDS(1)DVDK
sp|O60237|MYPT2_HUMAN	sp|O60237|MYPT2_HUMAN	TGSHNMLSEVANSR	Phospho (STY)	S	447	0.993301	791.838	2	24.3149	24.3655	24.4495	24.3657	24.7193	24.3967		0.751501	0.417152	-0.117266	-0.979733	1.05e-21	178.03	162.76	120.77	-0.43798	DESPSSWRLGLRKTGSHNMLSEVANSREPIR	T(0.007)GS(0.993)HNMLSEVANSR
sp|O60238|BNI3L_HUMAN	sp|O60238|BNI3L_HUMAN	DHSSQSEEEVVEGEK	Phospho (STY)	S	120	0.999999	884.849	2	24.3548	23.9354	24.1972	24.0726	23.9707	23.9807		0.67712	0.539041	0.154522	1.22127	6.72e-222	323.47	293.49	310.46	-0.52225	MFDVEMHTSRDHSSQSEEEVVEGEKEVEALK	DHSSQS(1)EEEVVEGEK
sp|O60238|BNI3L_HUMAN	sp|O60238|BNI3L_HUMAN	NGGLEHVPSSSSIHNGDMEK	2 Phospho (STY)	S	62	0.525866	752.299	3	22.7533	22.1191	25.0456	23.987	22.1436	24.3415		0.957595	0.0569989	-0.184697	-0.164924	0.00931349	58.564	44.937	58.564	-0.053878	NDNGNGKNGGLEHVPSSSSIHNGDMEKILLD	NGGLEHVPS(0.526)S(0.526)S(0.474)S(0.474)IHNGDMEK
[truncated: 4,170 more rows]

## Sheet: Table S3
Table S3. The list of identified and quantified proteins in HaCaT cells treated with 2-hr PAM and re-filled in normal medium for 24 hours (recovery proteome).
[truncated: 2,825 more rows]

## Sheet: Table S4
Table S4. Top 35 Reactome pathways of PAM down-regulated proteins in recovery proteome (199 DEPs).
[truncated: 36 more rows]

[truncated: 4 more sheets: Table S5, Table S6, Table S7, Table S8]
